# Supplementary material for: Threat management priorities for conserving Antarctic biodiversity
Source: PLoS Biol. 2022 Dec 22;20(12):e3001921. doi: 10.1371/journal.pbio.3001921 (PMC9778584; doi:10.1371/journal.pbio.3001921)
Supplement: S2 Data — The values for each figure are provided in separate worksheets. These values were calculated from the raw values using the methods described in the “Materials and methods” section of the main text. The cost and feasibility values are available in S1 Data. The averaged expert intactness and benefit values are available on the Australian Antarctic Data Centre: https://doi.org/10.26179/5da8f8e7a2256. (XLSX) [file pbio.3001921.s002.xlsx]

## Sheet: README
This workbook contains the numerical values underlying the main text and supplementary figures in "Threat management priorities for conserving Antarctic biodiversity". These values were calculated from the raw values using the methods described in the 'Materials and methods' section of the manuscript. The cost and feasibility values are available in S1 Data. The expert intactness and benefit valu…
NOTE: The cost-effectiveness values used to make Fig S5 (based on the 10,000 monte carlo simulations of expected benefit, feasibility and cost as per the 'Materials and methods') have been split into seperate tabs for a) expected benefit, b) cost, and c) feasibility.

## Sheet: Figure 1
Taxa	Region	Upper_bound_RCP85	Best_estimate_RCP85	Lower_bound_RCP85	BE_RCP85_CC_status
Emperor Penguins	Peninsula	-60	-90	-100	Negative
Emperor Penguins	Continent	-40	-80	-100	Negative
Terrestrial, dry soil nematodes	Peninsula	-28	-36.5	-46	Negative
Terrestrial, dry soil nematodes	Continent	-43	-62	-83.5	Negative
Adelie Penguins	Peninsula	-28	-53	-79.75	Negative
Adelie Penguins	Continent	-7.33333	-32	-51.6667	Negative
Chinstrap Penguins	Peninsula	-20	-40	-66.6667	Negative
Chinstrap Penguins	Continent	#N/A	#N/A	#N/A	#N/A
Terrestrial, penguin rookery associated nematodes	Peninsula	8	-12	-31	Negative
Terrestrial, penguin rookery associated nematodes	Continent	-16	-31	-46	Negative
Antarctic shag	Peninsula	-8	-24.5	-42.5	Negative
Antarctic shag	Continent	#N/A	#N/A	#N/A	#N/A
Procellariids	Peninsula	-3	-20.5	-49.5	Negative
Procellariids	Continent	-6	-21.5	-49.5	Negative
Intertidal enchytraeids and oligochaetes	Peninsula	0	-20	-40	Negative
Intertidal enchytraeids and oligochaetes	Continent	0	-20	-40	Negative
Leafy Liverwort	Peninsula	40	10	-43.3333	Positive
Leafy Liverwort	Continent	23.3333	-15	-56.6667	Negative
Xeric Mosses	Peninsula	40	10	-43.3333	Positive
Xeric Mosses	Continent	23.3333	-15	-56.6667	Negative
Greater sheathbill	Peninsula	0	-14.5	-27.5	Negative
Greater sheathbill	Continent	#N/A	#N/A	#N/A	#N/A
Southern giant petrels	Peninsula	5.5	-10.5	-26	Negative
Southern giant petrels	Continent	-4.5	-14.5	-29.5	Negative
South polar skua	Peninsula	10.5	-8.5	-27	Negative
South polar skua	Continent	15	-0.5	-17	Negative
Poduromorpha springtails	Peninsula	18	-5.33333	-25.6667	Negative
Poduromorpha springtails	Continent	23	4.66667	-15.6667	Positive
Freshwater nems,rotis,tardis	Peninsula	27.75	-5.25	-30.5	Negative
Freshwater nems,rotis,tardis	Continent	37.25	2	-21.75	Positive
Entomobryomorpha springtails	Peninsula	19	-2.33333	-26.6667	Negative
Entomobryomorpha springtails	Continent	22.6667	3	-19.3333	Positive
Truly aquatic mosses	Peninsula	#N/A	#N/A	#N/A	#N/A
Truly aquatic mosses	Continent	50	0	-30	Neutral
Fruiticose & Foliose Lichens	Peninsula	60	0	-40	Neutral
Fruiticose & Foliose Lichens	Continent	60	0	-40	Neutral
Intertidal springtails	Peninsula	40	0	-19	Neutral
Intertidal springtails	Continent	#N/A	#N/A	#N/A	#N/A
Freshwater or Limnetic algae	Peninsula	45	10	-20	Positive
Freshwater or Limnetic algae	Continent	30	0	-22.5	Neutral
Lithic (endolithic, hypolithic and chasmolithic) microbial communities	Peninsula	29.6667	9.66667	-15	Positive
Lithic (endolithic, hypolithic and chasmolithic) microbial communities	Continent	28	10.6667	-14	Positive
Gentoo Penguins	Peninsula	35	11.3333	-14	Positive
Gentoo Penguins	Continent	#N/A	#N/A	#N/A	#N/A
Terrestrial, wet soil nems,rotis,tardis	Peninsula	44.25	5	-21.75	Positive
Terrestrial, wet soil nems,rotis,tardis	Continent	49.25	11.5	-17.75	Positive
Terrestrial, moss associated nems,rotis,tardis	Peninsula	53.6	18.2	-12.4	Positive
Terrestrial, moss associated nems,rotis,tardis	Continent	37.6	3.2	-29.8	Positive
Intertidal mites	Peninsula	49	19	-20	Positive
Intertidal mites	Continent	#N/A	#N/A	#N/A	#N/A
Midges	Peninsula	51.75	19.5	-6.75	Positive
Midges	Continent	#N/A	#N/A	#N/A	#N/A
Crustose Lichens	Peninsula	60	0	-40	Neutral
Crustose Lichens	Continent	65	20	-25	Positive
Mesic Mosses	Peninsula	56.6667	21.6667	-30	Positive
Mesic Mosses	Continent	46.6667	13.3333	-36.6667	Positive
Colobanthus quitensis	Peninsula	53.8	21.8	1.8	Positive
Colobanthus quitensis	Continent	#N/A	0	#N/A	#N/A
Biological soil crust communities	Peninsula	39.6667	23	-7	Positive
Biological soil crust communities	Continent	42	13.3333	-12.3333	Positive
Deschampsia antarctica	Peninsula	57.1429	25.8571	7.71429	Positive
Deschampsia antarctica	Continent	#N/A	#N/A	#N/A	#N/A
Hydric Mosses	Peninsula	63.3333	26.6667	-30	Positive
Hydric Mosses	Continent	73.3333	30	-23.3333	Positive
Bank-forming Mosses	Peninsula	73.3333	31.6667	-3.66667	Positive
Bank-forming Mosses	Continent	#N/A	#N/A	#N/A	#N/A
Dry soil microbial communities	Peninsula	69.5	39	0.5	Positive
Dry soil microbial communities	Continent	58	29.5	0	Positive
Terrestrial, free-living mites	Peninsula	74.5	49	18.5	Positive
Terrestrial, free-living mites	Continent	29.5	3	-22.5	Positive
Microbial mats, both lake and flush systems	Peninsula	75	55.5	19.5	Positive
Microbial mats, both lake and flush systems	Continent	54.5	35.5	5	Positive
Wet soil microbial communities	Peninsula	84.5	61.5	19.5	Positive
Wet soil microbial communities	Continent	74	49.5	9	Positive
Mat-forming Terrestrial algae	Peninsula	88.6667	63	20.6667	Positive
Mat-forming Terrestrial algae	Continent	80.6667	43.6667	0	Positive

## Sheet: Figure 2
a	Strategy	RCP	%_ben_Upper_an1	%_ben_Best_an1	%_ben_Lower_an1
	Baseline	45	-36.8421	-65.7895	-97.3684
	Baseline	85	-47.3684	-63.1579	-94.7368
	Remediation	45	13.1579	15.7895	44.7368
	Remediation	85	13.1579	15.7895	39.4737
	Existing Infrastructure	45	21.0526	28.9474	50
	Existing Infrastructure	85	18.4211	28.9474	44.7368
	New Infrastructure	45	23.6842	36.8421	63.1579
	New Infrastructure	85	28.9474	34.2105	55.2632
	Transport Management	45	23.6842	31.5789	60.5263
	Transport Management	85	21.0526	28.9474	50
	Manage non-native	45	31.5789	47.3684	73.6842
	Manage non-native	85	34.2105	47.3684	68.4211
	Protect Vegetation	45	7.89474	13.1579	28.9474
	Protect Vegetation	85	10.5263	10.5263	26.3158
	Protecting Areas	45	26.3158	44.7368	68.4211
	Protecting Areas	85	26.3158	39.4737	55.2632
	Manage & Protecting Species	45	31.5789	44.7368	57.8947
	Manage & Protecting Species	85	34.2105	36.8421	52.6316
	Modify Human Activities	45	21.0526	31.5789	57.8947
	Modify Human Activities	85	21.0526	31.5789	55.2632
	Policy Influence	45	36.8421	52.6316	60.5263
	Policy Influence	85	44.7368	60.5263	68.4211
	All strats. Combined excl. 'Policy Influence'	45	36.8421	55.2632	73.6842
	All strats. Combined excl. 'Policy Influence'	85	44.7368	52.6316	68.4211
	All Strategies Combined	45	36.8421	63.1579	84.2105
	All Strategies Combined	85	47.3684	63.1579	84.2105
b	Strategy	RCP	Tot_ben_Upper_an1	Tot_ben_Best_an1	Tot_ben_Lower_an1
	Baseline	45	0	0	0
	Baseline	85	0	0	0
	Remediation	45	36.4167	35.8333	102.033
	Remediation	85	27.5	32.9167	88.0452
	Existing Infrastructure	45	20.3333	34.8333	116.998
	Existing Infrastructure	85	30.5	40.8333	113.355
	New Infrastructure	45	35.75	60.5	163.295
	New Infrastructure	85	65.5	74.25	170.629
	Transport Management	45	42.75	52.3333	135.007
	Transport Management	85	49.0833	68.3333	137.119
	Manage non-native	45	67	124.883	441.179
	Manage non-native	85	118.917	159.25	476.898
	Protect Vegetation	45	6.75	8.25	20.9167
	Protect Vegetation	85	14.1667	13.75	12.4167
	Protecting Areas	45	68.1667	96.6833	231.512
	Protecting Areas	85	77.1667	101.1	219.483
	Manage & Protecting Species	45	89.1667	129.633	214.483
	Manage & Protecting Species	85	111.167	130.167	211
	Modify Human Activities	45	38.5	66	154.774
	Modify Human Activities	85	45.0833	62.0833	138.214
	Policy Influence	45	141.667	296.833	383.586
	Policy Influence	85	348.75	536.9	567.374
	All strats. Combined excl. 'Policy Influence'	45	115.417	224.733	374.057
	All strats. Combined excl. 'Policy Influence'	85	188.667	277.267	390.945
	All Strategies Combined	45	162.25	386.883	805.731
	All Strategies Combined	85	369.333	626.95	989.519

## Sheet: Figure 3
a	Strategy	RCP	Threshold	Budget_USD_mil	Num_taxa_over_thresh
	Baseline	45	70	0	35
	Human activities	45	70	11.4759	36
	New infra	45	70	31.8086	37
	New infra + Protecting species	45	70	247.75	38
	Baseline	45	80	0	31
	Human activities	45	80	11.4759	32
	Protecting species	45	80	215.941	33
	All strats excl IEP	45	80	1923.84	34
	Baseline	45	90	0	26
	Human activities	45	90	11.4759	28
	New infra + Human activities	45	90	43.2844	29
	All strats excl IEP	45	90	1923.84	30
b	Strategy	RCP	Threshold	Budget_USD_mil	Num_taxa_over_thresh
	Baseline	85	70	0	34
	All strats excl IEP	85	70	1923.84	35
	Baseline	85	80	0	31
	New infra	85	80	31.8086	32
	Protecting areas	85	80	99.8201	33
	Protecting species	85	80	215.941	34
	Baseline	85	90	0	24
	Human activities	85	90	11.4759	25
	New infra	85	90	31.8086	26
	New infra + Protecting areas	85	90	131.629	27
	Non-native	85	90	762.624	30

## Sheet: Figure 4
Shortfall	Number of taxa
Darwinian	17
Eltonian	35
Gallilean	6
Hutchinsonian	29
Linnean	17
Prestonian	35
Raunkioren	15
Wallacean	26

## Sheet: Fig S1
a	Strategy	RCP	%_ben_Upper_an2	%_ben_Best_an2	%_ben_Lower_an2
	Baseline	45	-15.7895	-44.7368	-92.1053
	Baseline	85	-18.4211	-39.4737	-84.2105
	Remediation	45	60.5263	60.5263	50
	Remediation	85	60.5263	60.5263	47.3684
	Existing Infrastructure	45	63.1579	63.1579	52.6316
	Existing Infrastructure	85	60.5263	60.5263	52.6316
	New Infrastructure	45	68.4211	71.0526	63.1579
	New Infrastructure	85	68.4211	68.4211	63.1579
	Transport Management	45	68.4211	68.4211	60.5263
	Transport Management	85	65.7895	68.4211	57.8947
	Manage non-native	45	76.3158	81.5789	76.3158
	Manage non-native	85	76.3158	81.5789	76.3158
	Protect Vegetation	45	55.2632	57.8947	42.1053
	Protect Vegetation	85	52.6316	57.8947	42.1053
	Protecting Areas	45	71.0526	76.3158	71.0526
	Protecting Areas	85	68.4211	76.3158	68.4211
	Manage & Protecting Species	45	71.0526	71.0526	63.1579
	Manage & Protecting Species	85	73.6842	71.0526	63.1579
	Modify Human Activities	45	65.7895	73.6842	60.5263
	Modify Human Activities	85	65.7895	68.4211	65.7895
	Policy Influence	45	26.3158	42.1053	57.8947
	Policy Influence	85	31.5789	39.4737	55.2632
	All strats. Combined excl. 'Policy Influence'	45	86.8421	86.8421	81.5789
	All strats. Combined excl. 'Policy Influence'	85	84.2105	86.8421	81.5789
	All Strategies Combined	45	65.7895	84.2105	81.5789
	All Strategies Combined	85	34.2105	65.7895	76.3158
b	Strategy	RCP	Tot_ben_Upper_an2	Tot_ben_Best_an2	Tot_ben_Lower_an2
	Baseline	45	0	0	0
	Baseline	85	0	0	0
	Remediation	45	159.271	154.307	111.543
	Remediation	85	145.14	150.605	101.555
	Existing Infrastructure	45	154.51	162.331	117.34
	Existing Infrastructure	85	158.283	147.807	120.198
	New Infrastructure	45	226.174	227.105	177.686
	New Infrastructure	85	229.474	204.855	191.631
	Transport Management	45	217.29	199.914	136.055
	Transport Management	85	191.433	199	159.083
	Manage non-native	45	350.231	477.295	452.952
	Manage non-native	85	381.3	495.693	505.205
	Protect Vegetation	45	141.95	102.717	81.85
	Protect Vegetation	85	79.6333	68.75	56.3833
	Protecting Areas	45	317.945	311.674	248.698
	Protecting Areas	85	298.507	291.964	235.264
	Manage & Protecting Species	45	299.131	292.548	230.369
	Manage & Protecting Species	85	290.762	277.964	232.714
	Modify Human Activities	45	296.31	250.043	168.888
	Modify Human Activities	85	284.248	221.217	158.536
	Policy Influence	45	-146.574	173.35	358.629
	Policy Influence	85	-598.305	37.4143	410.2
	All strats. Combined excl. 'Policy Influence'	45	579.9	570.2	482.174
	All strats. Combined excl. 'Policy Influence'	85	553.04	568.586	476.364
	All Strategies Combined	45	314.64	781.062	848.767
	All Strategies Combined	85	-137.09	645.126	900.338

## Sheet: Fig S2
Strategy	Region	RCP	Upper_bound_Ben_an1	Best_estimate_Ben_an1	Lower_bound_Ben_an1
Baseline	Peninsula	45	0	0	0
Baseline	Peninsula	85	0	0	0
Baseline	Continent	45	0	0	0
Baseline	Continent	85	0	0	0
Remediation	Peninsula	45	17.9167	23.8333	54.7667
Remediation	Peninsula	85	14.3333	19.9167	49.4452
Remediation	Continent	45	18.5	12	47.2667
Remediation	Continent	85	13.1667	13	38.6
Existing Infrastructure	Peninsula	45	8.5	23.6667	77.731
Existing Infrastructure	Peninsula	85	18	29.6667	76.5881
Existing Infrastructure	Continent	45	11.8333	11.1667	39.2667
Existing Infrastructure	Continent	85	12.5	11.1667	36.7667
New Infrastructure	Peninsula	45	21.9167	39.5	108.912
New Infrastructure	Peninsula	85	36.1667	46.9167	98.9119
New Infrastructure	Continent	45	13.8333	21	54.3833
New Infrastructure	Continent	85	29.3333	27.3333	71.7167
Transport Management	Peninsula	45	26.25	34.1667	88.0071
Transport Management	Peninsula	85	27.25	45	87.7857
Transport Management	Continent	45	16.5	18.1667	47
Transport Management	Continent	85	21.8333	23.3333	49.3333
Manage non-native	Peninsula	45	48.6667	97.4167	268.162
Manage non-native	Peninsula	85	91.0833	123.917	284.214
Manage non-native	Continent	45	18.3333	27.4667	173.017
Manage non-native	Continent	85	27.8333	35.3333	192.683
Protect Vegetation	Peninsula	45	6.75	8.25	20.9167
Protect Vegetation	Peninsula	85	14.1667	13.75	12.4167
Protect Vegetation	Continent	45	0	0	0
Protect Vegetation	Continent	85	0	0	0
Protecting Areas	Peninsula	45	49.6667	70.1833	162.445
Protecting Areas	Peninsula	85	53.5	76.6	151.417
Protecting Areas	Continent	45	18.5	26.5	69.0667
Protecting Areas	Continent	85	23.6667	24.5	68.0667
Manage & Protecting Species	Peninsula	45	57	91.9167	146.9
Manage & Protecting Species	Peninsula	85	80.8333	94.1667	152.417
Manage & Protecting Species	Continent	45	32.1667	37.7167	67.5833
Manage & Protecting Species	Continent	85	30.3333	36	58.5833
Modify Human Activities	Peninsula	45	23.1667	46.8333	102.69
Modify Human Activities	Peninsula	85	29.25	46.75	87.9643
Modify Human Activities	Continent	45	15.3333	19.1667	52.0833
Modify Human Activities	Continent	85	15.8333	15.3333	50.25
Policy Influence	Peninsula	45	56	157.25	223.336
Policy Influence	Peninsula	85	181.417	288.583	346.29
Policy Influence	Continent	45	85.6667	139.583	160.25
Policy Influence	Continent	85	167.333	248.317	221.083
All strats. Combined excl. 'Policy Influence'	Peninsula	45	73.5833	156.183	263.39
All strats. Combined excl. 'Policy Influence'	Peninsula	85	152.667	205.183	278.179
All strats. Combined excl. 'Policy Influence'	Continent	45	41.8333	68.55	110.667
All strats. Combined excl. 'Policy Influence'	Continent	85	36	72.0833	112.767
All Strategies Combined	Peninsula	45	77.4167	225.833	478.481
All Strategies Combined	Peninsula	85	202.833	357.167	601.436
All Strategies Combined	Continent	45	84.8333	161.05	327.25
All Strategies Combined	Continent	85	166.5	269.783	388.083

## Sheet: Fig S3
Strategy	Strat_label	RCP	PV_USD_millions	Feasibility	Benefit
Baseline	Baseline	45	0	1	0
Baseline	Baseline	85	0	1	0
Remediation	Remediate	45	109.845	0.535714	35.8333
Remediation	Remediate	85	109.845	0.535714	32.9167
Manage Existing Infrastructure	Exist infra	45	811.434	0.6	34.8333
Manage Existing Infrastructure	Exist infra	85	811.434	0.6	40.8333
Manage New Infrastructure	New infra	45	31.8086	0.603	60.5
Manage New Infrastructure	New infra	85	31.8086	0.603	74.25
Transport Management	Transport	45	39.0826	0.72	52.3333
Transport Management	Transport	85	39.0826	0.72	68.3333
Manage Non-native Species and Disease	Non-native	45	762.624	0.584881	124.883
Manage Non-native Species and Disease	Non-native	85	762.624	0.584881	159.25
Protect vegetation	Vegetation	45	31.7233	0.37375	8.25
Protect vegetation	Vegetation	85	31.7233	0.37375	13.75
Protecting Areas	PAs	45	99.8201	0.696667	96.6833
Protecting Areas	PAs	85	99.8201	0.696667	101.1
Manage and Protect Species	Protecting species	45	215.941	0.525625	129.633
Manage and Protect Species	Protecting species	85	215.941	0.525625	130.167
Modify Human Behaviour	Human	45	11.4759	0.30875	66
Modify Human Behaviour	Human	85	11.4759	0.30875	62.0833
Influence external policy	Influence ext. policy	45	14.13	0.120203	296.833
Influence external policy	Influence ext. policy	85	14.13	0.120203	536.9
All Strats Combined excl Policy Influence	All strats excl IEP	45	1923.84	0.55576	224.733
All Strats Combined excl Policy Influence	All strats excl IEP	85	1923.84	0.55576	277.267
All Strategies Combined	All strategies	45	1937.97	0.50973	386.883
All Strategies Combined	All strategies	85	1937.97	0.50973	626.95

## Sheet: Fig S4
a	Strategy	PV_USD_mil_0%_discount	PV_USD_mil_2%_discount	PV_USD_mil_5%_discount
	Baseline	0	0	0
	Remediation	172.208	109.845	67.0428
	Existing Infrastructure	1546.78	811.434	454.329
	New Infrastructure	80.5069	31.8086	11.8209
	Transport Management	80.2228	39.0826	19.1219
	Manage non-native	1416.4	762.624	421.093
	Protect Vegetation	63.116	31.7233	16.3989
	Protecting Areas	239.209	99.8201	39.5826
	Manage & Protecting Species	311.938	215.941	145.455
	Modify Human Activities	21.2864	11.4759	6.66419
	Influence external policy	28.9592	14.13	6.93399
	All Strats Combined excl Policy Influence	3688.65	1923.84	1044.25
	All Strategies Combined	3717.61	1937.97	1051.19
b	Strategy	Region	PV_USD_mil_0%_discount	PV_USD_mil_2%_discount	PV_USD_mil_5%_discount
	Baseline	Continent	0	0	0
	Remediation	Continent	80.3639	51.2611	31.2866
	Existing Infrastructure	Continent	786.281	412.479	230.951
	New Infrastructure	Continent	47.6332	18.8201	6.99405
	Transport Management	Continent	29.415	14.3303	7.01136
	Manage non-native	Continent	472.135	254.208	140.364
	Protect Vegetation	Continent	0	0	0
	Protecting Areas	Continent	111.631	46.5827	18.4719
	Manage & Protecting Species	Continent	155.969	107.97	72.7274
	Modify Human Activities	Continent	8.86933	4.78161	2.77675
	Influence external policy	Continent	14.4796	7.065	3.467
	All Strats Combined excl Policy Influence	Continent	1448.14	755.284	409.966
	All Strategies Combined	Continent	1496.62	780.178	423.182
	Baseline	Peninsula	0	0	0
	Remediation	Peninsula	91.8444	58.5842	35.7562
	Existing Infrastructure	Peninsula	812.06	426.003	238.523
	New Infrastructure	Peninsula	32.8736	12.9885	4.82688
	Transport Management	Peninsula	50.8078	24.7523	12.1105
	Manage non-native	Peninsula	944.27	508.416	280.729
	Protect Vegetation	Peninsula	63.116	31.7233	16.3989
	Protecting Areas	Peninsula	127.578	53.2374	21.1107
	Manage & Protecting Species	Peninsula	155.969	107.97	72.7274
	Modify Human Activities	Peninsula	12.4171	6.69426	3.88745
	Influence external policy	Peninsula	14.4796	7.065	3.467
	All Strats Combined excl Policy Influence	Peninsula	2254.18	1175.68	638.155
	All Strategies Combined	Peninsula	2233.38	1164.25	631.508
c	Strategy	Category	Percent
	Baseline	OFC FTE	0
	Baseline	ANT FTE	0
	Baseline	LSUM	0
	Baseline	SSUM	0
	Baseline	LAB	0
	Baseline	OTHER	0
	Remediation	OFC FTE	0.015853
	Remediation	ANT FTE	0.0445478
	Remediation	LSUM	0.0996127
	Remediation	SSUM	0
	Remediation	LAB	0.00345913
	Remediation	OTHER	0.836527
	Existing Infrastructure	OFC FTE	0.113061
	Existing Infrastructure	ANT FTE	0.190377
	Existing Infrastructure	LSUM	0.394533
	Existing Infrastructure	SSUM	0.113305
	Existing Infrastructure	LAB	0.0207356
	Existing Infrastructure	OTHER	0.167988
	New Infrastructure	OFC FTE	0.180862
	New Infrastructure	ANT FTE	0.203125
	New Infrastructure	LSUM	0.169689
	New Infrastructure	SSUM	0.316067
	New Infrastructure	LAB	0.128485
	New Infrastructure	OTHER	0.00177221
	Transport Management	OFC FTE	0.966693
	Transport Management	ANT FTE	0.00918166
	Transport Management	LSUM	0
	Transport Management	SSUM	0.0241251
	Transport Management	LAB	0
	Transport Management	OTHER	0
	Manage non-native	OFC FTE	0.176653
	Manage non-native	ANT FTE	0.240512
	Manage non-native	LSUM	0.285321
	Manage non-native	SSUM	0.0266027
	Manage non-native	LAB	0.0608223
	Manage non-native	OTHER	0.210089
	Protect Vegetation	OFC FTE	0.0141455
	Protect Vegetation	ANT FTE	0.23636
	Protect Vegetation	LSUM	0.0098789
	Protect Vegetation	SSUM	0.57495
	Protect Vegetation	LAB	0.0480274
	Protect Vegetation	OTHER	0.116638
	Protecting Areas	OFC FTE	0.167037
	Protecting Areas	ANT FTE	0.229813
	Protecting Areas	LSUM	0.46063
	Protecting Areas	SSUM	0.0588933
	Protecting Areas	LAB	0.0836259
	Protecting Areas	OTHER	0
	Manage & Protecting Species	OFC FTE	0.0227289
	Manage & Protecting Species	ANT FTE	0.264493
	Manage & Protecting Species	LSUM	0.4762
	Manage & Protecting Species	SSUM	0.126948
	Manage & Protecting Species	LAB	0.0204154
	Manage & Protecting Species	OTHER	0.0892152
	Modify Human Activities	OFC FTE	0.585966
	Modify Human Activities	ANT FTE	0
	Modify Human Activities	LSUM	0
	Modify Human Activities	SSUM	0
	Modify Human Activities	LAB	0
	Modify Human Activities	OTHER	0.414034
	Influence external policy	OFC FTE	0.438684
	Influence external policy	ANT FTE	0.0666312
	Influence external policy	LSUM	0
	Influence external policy	SSUM	0.162815
	Influence external policy	LAB	0
	Influence external policy	OTHER	0.33187

## Sheet: Fig S5a - Benefit
RCP4.5													RCP8.5
MC_iteration	Baseline	Remediate	Exist infra.	New infra.	Transport	Non-native	Protecting areas	Protect vegetation	Protecting species	Human activities	All strats. excl IEP		MC_iteration	Baseline	Remediate	Exist infra.	New infra.	Transport	Non-native	Protecting areas	Protect vegetation	Protecting species	Human activities	All strats. excl IEP
1	0	3.34677e-07	3.96676e-08	1.55875e-06	1.44674e-06	1.39432e-07	9.30409e-07	1.21004e-07	3.74963e-07	2.34337e-06	7.52586e-08		1	0	2.02019e-07	4.41263e-08	2.27853e-06	1.6269e-06	1.53794e-07	8.39262e-07	1.62198e-07	3.27182e-07	1.59723e-06	9.87703e-08
2	0	3.39477e-07	5.31511e-08	2.21754e-06	1.76845e-06	1.84933e-07	1.03907e-06	1.11924e-07	3.63209e-07	3.1804e-06	7.23134e-08		2	0	1.75199e-07	3.99679e-08	1.66884e-06	1.39412e-06	1.56743e-07	8.28904e-07	1.09239e-07	3.31205e-07	2.42724e-06	8.01356e-08
3	0	2.87112e-07	3.14397e-08	1.12526e-06	1.15846e-06	1.16395e-07	7.93891e-07	1.07035e-07	3.03884e-07	2.21059e-06	6.96125e-08		3	0	2.40054e-07	6.1418e-08	2.35152e-06	1.86765e-06	2.04922e-07	1.0864e-06	1.09375e-07	3.98768e-07	2.68166e-06	8.89464e-08
4	0	4.07566e-07	4.5098e-08	1.64181e-06	1.69052e-06	1.57052e-07	1.06746e-06	8.25067e-08	4.31419e-07	2.58628e-06	8.05111e-08		4	0	2.65848e-07	3.83476e-08	1.2174e-06	1.31233e-06	1.50652e-07	7.49072e-07	7.74673e-08	3.30168e-07	2.90311e-06	6.97e-08
5	0	1.10441e-07	3.29745e-08	1.73526e-06	8.75897e-07	1.12348e-07	6.68243e-07	2.24173e-07	2.17693e-07	2.50973e-06	5.78393e-08		5	0	8.80506e-08	4.42324e-08	2.09658e-06	1.69641e-06	1.5841e-07	8.88604e-07	8.43204e-08	3.40594e-07	2.15408e-06	8.65203e-08
6	0	2.29341e-07	4.09541e-08	1.86734e-06	1.29695e-06	1.41968e-07	8.45649e-07	1.80261e-07	2.94484e-07	2.73904e-06	6.53851e-08		6	0	3.33303e-07	4.72303e-08	1.72916e-06	1.35537e-06	1.67965e-07	8.67919e-07	8.58157e-08	3.55058e-07	2.68505e-06	7.7059e-08
7	0	2.93189e-07	3.80821e-08	1.57014e-06	1.34289e-06	1.33268e-07	8.85614e-07	1.38915e-07	3.5679e-07	2.44831e-06	7.29522e-08		7	0	3.14338e-07	5.36595e-08	2.42448e-06	1.5914e-06	1.74113e-07	8.83854e-07	1.11374e-07	3.61949e-07	2.47452e-06	8.92265e-08
8	0	1.87861e-07	3.48832e-08	1.61873e-06	1.07216e-06	1.20649e-07	7.69981e-07	1.39924e-07	2.9336e-07	2.42506e-06	6.53318e-08		8	0	2.88487e-07	4.35169e-08	1.08199e-06	1.17795e-06	1.73996e-07	8.55386e-07	2.01178e-07	3.41292e-07	2.98168e-06	6.74364e-08
9	0	1.92116e-07	4.40955e-08	2.14864e-06	1.2933e-06	1.50268e-07	8.23929e-07	2.5778e-07	2.40827e-07	3.01713e-06	6.03226e-08		9	0	2.16959e-07	6.56475e-08	2.80656e-06	1.9706e-06	1.76138e-07	1.09405e-06	1.23648e-07	3.7193e-07	2.18242e-06	1.00531e-07
10	0	2.40815e-07	3.82457e-08	1.54165e-06	1.26072e-06	1.24929e-07	8.52275e-07	8.88314e-08	3.26546e-07	2.27663e-06	6.93032e-08		10	0	2.56396e-07	5.35745e-08	2.37123e-06	1.64325e-06	1.74558e-07	9.12756e-07	1.19998e-07	3.65435e-07	2.3851e-06	9.02066e-08
11	0	1.83087e-07	3.36358e-08	1.5494e-06	1.02648e-06	1.15639e-07	7.60996e-07	1.187e-07	3.01188e-07	2.3305e-06	6.62609e-08		11	0	1.78096e-07	7.91288e-08	3.27219e-06	1.97858e-06	1.77066e-07	9.89475e-07	1.16752e-07	4.42959e-07	2.53676e-06	1.114e-07
12	0	3.52266e-07	4.69835e-08	1.84795e-06	1.65114e-06	1.61408e-07	1.02801e-06	8.67627e-08	4.0184e-07	2.74363e-06	7.67292e-08		12	0	3.7188e-07	4.67972e-08	1.64539e-06	1.29836e-06	1.67883e-07	8.60654e-07	6.48907e-08	3.55427e-07	2.77883e-06	7.43487e-08
13	0	4.299e-07	4.91279e-08	1.78117e-06	1.81942e-06	1.68198e-07	1.11296e-06	6.493e-08	4.5791e-07	2.69646e-06	8.3534e-08		13	0	2.02944e-07	6.60079e-08	3.18113e-06	2.06874e-06	1.97278e-07	1.03875e-06	1.20725e-07	3.97514e-07	2.23269e-06	1.04542e-07
14	0	2.90407e-07	5.27309e-08	2.33815e-06	1.66194e-06	1.8474e-07	9.68766e-07	1.57781e-07	3.09103e-07	3.31289e-06	6.67209e-08		14	0	1.94285e-07	5.71344e-08	2.65316e-06	1.91832e-06	2.05296e-07	1.098e-06	6.5412e-08	3.83821e-07	2.29463e-06	9.32528e-08
15	0	3.86984e-07	4.24329e-08	1.74387e-06	1.79742e-06	1.59778e-07	1.09628e-06	7.15833e-08	3.93786e-07	2.75352e-06	7.83285e-08		15	0	3.2823e-07	4.79906e-08	1.95942e-06	1.25034e-06	1.4262e-07	7.14504e-07	1.95027e-07	3.59971e-07	2.32033e-06	8.42243e-08
16	0	2.22351e-07	3.60077e-08	1.64049e-06	1.16957e-06	1.24247e-07	8.04181e-07	1.96596e-07	2.97416e-07	2.47904e-06	6.64354e-08		16	0	3.22332e-07	4.96558e-08	1.62502e-06	1.42901e-06	1.81426e-07	9.43538e-07	9.53125e-08	3.66786e-07	2.84953e-06	7.50689e-08
17	0	1.24656e-07	2.44569e-08	1.15216e-06	7.96877e-07	9.11097e-08	7.39526e-07	1.95741e-07	3.4944e-07	1.90323e-06	6.37216e-08		17	0	2.08889e-07	6.19293e-08	2.59249e-06	1.92469e-06	1.99258e-07	1.0619e-06	1.11059e-07	3.96378e-07	2.48056e-06	9.42297e-08
18	0	2.64971e-07	3.93638e-08	1.68895e-06	1.32866e-06	1.36922e-07	8.76039e-07	1.42175e-07	3.3569e-07	2.55695e-06	6.99436e-08		18	0	1.56078e-07	2.3964e-08	9.12921e-07	8.83788e-07	1.18716e-07	5.87157e-07	1.75123e-07	2.76071e-07	2.3489e-06	6.94865e-08
19	0	2.78148e-07	3.77464e-08	1.58609e-06	1.31061e-06	1.31798e-07	8.71153e-07	1.45382e-07	3.45896e-07	2.45583e-06	7.15912e-08		19	0	3.56253e-07	4.97836e-08	2.01581e-06	1.41558e-06	1.69281e-07	8.60304e-07	8.32562e-08	3.57183e-07	2.63508e-06	8.11337e-08
20	0	4.02159e-07	5.61562e-08	2.19311e-06	1.93549e-06	1.91719e-07	1.14118e-06	7.26458e-08	4.21507e-07	3.13196e-06	7.8319e-08		20	0	2.55559e-07	3.81206e-08	1.46319e-06	1.33352e-06	1.44923e-07	7.30288e-07	1.41753e-07	3.2285e-07	2.44815e-06	7.21198e-08
21	0	2.52796e-07	3.46173e-08	1.4943e-06	1.41439e-06	1.2856e-07	8.52142e-07	1.97703e-07	3.32916e-07	2.32442e-06	6.84441e-08		21	0	2.64018e-07	4.52738e-08	1.90096e-06	1.08523e-06	1.40156e-07	7.34112e-07	2.29761e-07	3.21579e-07	2.00356e-06	8.38383e-08
22	0	2.74264e-07	4.58026e-08	2.00186e-06	1.48861e-06	1.59654e-07	9.22896e-07	1.45777e-07	3.23718e-07	2.91595e-06	6.82495e-08		22	0	2.98378e-07	5.50269e-08	1.84523e-06	1.60966e-06	1.95874e-07	1.02551e-06	1.0672e-07	3.82927e-07	2.87434e-06	7.89856e-08
23	0	2.64199e-07	4.28256e-08	1.86882e-06	1.40493e-06	1.49028e-07	8.96635e-07	1.4508e-07	3.25283e-07	2.75872e-06	6.85161e-08		23	0	2.06904e-07	6.84497e-08	3.37402e-06	2.14242e-06	2.01499e-07	1.05325e-06	1.22284e-07	4.01983e-07	2.2199e-06	1.07465e-07
24	0	1.95474e-07	3.38804e-08	1.53087e-06	1.05826e-06	1.16264e-07	7.78569e-07	1.14258e-07	3.11978e-07	2.31343e-06	6.73644e-08		24	0	4.48955e-07	5.08575e-08	2.01468e-06	1.25831e-06	1.72064e-07	8.64412e-07	5.96167e-08	3.62305e-07	2.63746e-06	7.61312e-08
25	0	3.41161e-07	3.85493e-08	1.46567e-06	1.5489e-06	1.39605e-07	9.7728e-07	4.41126e-08	4.29153e-07	2.41503e-06	8.45014e-08		25	0	1.2577e-07	3.06551e-08	1.516e-06	1.45097e-06	1.48213e-07	8.52176e-07	7.25072e-08	2.72336e-07	1.96914e-06	7.76717e-08
26	0	4.44027e-07	5.59613e-08	2.06638e-06	1.99246e-06	1.88236e-07	1.19398e-06	5.26126e-08	4.63939e-07	2.97305e-06	8.2875e-08		26	0	2.34381e-07	5.62316e-08	2.264e-06	1.73432e-06	1.88139e-07	9.98098e-07	1.14506e-07	3.80277e-07	2.53095e-06	8.83971e-08
27	0	3.62751e-07	3.6396e-08	1.32449e-06	1.5786e-06	1.3576e-07	9.83921e-07	2.50348e-08	4.43771e-07	2.20204e-06	8.8771e-08		27	0	2.02019e-07	4.41263e-08	2.27853e-06	1.6269e-06	1.53794e-07	8.39262e-07	1.62198e-07	3.27182e-07	1.59723e-06	9.87703e-08
28	0	4.29084e-07	6.18903e-08	2.42901e-06	2.09617e-06	2.11115e-07	1.19798e-06	7.73988e-08	4.22991e-07	3.40127e-06	7.78841e-08		28	0	1.75199e-07	3.99679e-08	1.66884e-06	1.39412e-06	1.56743e-07	8.28904e-07	1.09239e-07	3.31205e-07	2.42724e-06	8.01356e-08
29	0	2.88776e-07	3.75938e-08	1.5601e-06	1.32211e-06	1.31647e-07	8.75265e-07	1.46022e-07	3.52035e-07	2.43713e-06	7.25614e-08		29	0	2.40054e-07	6.1418e-08	2.35152e-06	1.86765e-06	2.04922e-07	1.0864e-06	1.09375e-07	3.98768e-07	2.68166e-06	8.89464e-08
30	0	2.42347e-07	2.86516e-08	1.21273e-06	9.01962e-07	9.25741e-08	6.15342e-07	9.86286e-08	4.04284e-07	1.90381e-06	6.99287e-08		30	0	2.65848e-07	3.83476e-08	1.2174e-06	1.31233e-06	1.50652e-07	7.49072e-07	7.74673e-08	3.30168e-07	2.90311e-06	6.97e-08
31	0	2.51424e-07	4.17757e-08	1.8066e-06	1.33003e-06	1.43448e-07	8.83901e-07	9.92821e-08	3.36465e-07	2.64376e-06	6.98501e-08		31	0	8.80506e-08	4.42324e-08	2.09658e-06	1.69641e-06	1.5841e-07	8.88604e-07	8.43204e-08	3.40594e-07	2.15408e-06	8.65203e-08
32	0	3.54578e-07	4.82926e-08	1.93388e-06	1.75959e-06	1.67063e-07	1.05086e-06	6.77118e-08	4.12063e-07	2.87705e-06	8.13956e-08		32	0	3.33303e-07	4.72303e-08	1.72916e-06	1.35537e-06	1.67965e-07	8.67919e-07	8.58157e-08	3.55058e-07	2.68505e-06	7.7059e-08
33	0	2.81213e-07	3.73649e-08	1.56553e-06	1.30433e-06	1.30689e-07	8.67399e-07	1.49935e-07	3.46483e-07	2.43805e-06	7.18882e-08		33	0	3.14338e-07	5.36595e-08	2.42448e-06	1.5914e-06	1.74113e-07	8.83854e-07	1.11374e-07	3.61949e-07	2.47452e-06	8.92265e-08
34	0	1.80063e-07	3.43686e-08	1.61313e-06	1.0462e-06	1.18873e-07	7.57698e-07	1.46413e-07	2.86839e-07	2.41621e-06	6.46522e-08		34	0	2.88487e-07	4.35169e-08	1.08199e-06	1.17795e-06	1.73996e-07	8.55386e-07	2.01178e-07	3.41292e-07	2.98168e-06	6.74364e-08
35	0	3.15913e-07	4.98583e-08	2.10386e-06	1.65416e-06	1.73556e-07	9.94608e-07	1.19748e-07	3.52306e-07	3.04378e-06	7.12071e-08		35	0	2.16959e-07	6.56475e-08	2.80656e-06	1.9706e-06	1.76138e-07	1.09405e-06	1.23648e-07	3.7193e-07	2.18242e-06	1.00531e-07
36	0	1.55474e-07	3.36727e-08	1.53225e-06	9.69678e-07	1.07597e-07	7.16804e-07	1.74642e-07	2.46059e-07	2.21584e-06	5.96823e-08		36	0	2.56396e-07	5.35745e-08	2.37123e-06	1.64325e-06	1.74558e-07	9.12756e-07	1.19998e-07	3.65435e-07	2.3851e-06	9.02066e-08
37	0	1.81355e-07	3.34978e-08	1.54689e-06	1.02036e-06	1.15196e-07	7.58075e-07	1.19801e-07	2.99846e-07	2.32748e-06	6.61207e-08		37	0	1.78096e-07	7.91288e-08	3.27219e-06	1.97858e-06	1.77066e-07	9.89475e-07	1.16752e-07	4.42959e-07	2.53676e-06	1.114e-07
38	0	2.50276e-07	3.90508e-08	1.71106e-06	1.29455e-06	1.35715e-07	8.5797e-07	1.54479e-07	3.22144e-07	2.57493e-06	6.84598e-08		38	0	3.7188e-07	4.67972e-08	1.64539e-06	1.29836e-06	1.67883e-07	8.60654e-07	6.48907e-08	3.55427e-07	2.77883e-06	7.43487e-08
39	0	3.30233e-07	4.023e-08	1.58736e-06	1.45611e-06	1.40736e-07	9.38261e-07	1.14887e-07	3.85603e-07	2.48196e-06	7.61391e-08		39	0	2.02944e-07	6.60079e-08	3.18113e-06	2.06874e-06	1.97278e-07	1.03875e-06	1.20725e-07	3.97514e-07	2.23269e-06	1.04542e-07
40	0	2.19509e-07	4.99098e-08	2.2409e-06	1.24056e-06	1.80411e-07	9.06149e-07	2.10136e-07	2.27967e-07	3.13979e-06	5.56787e-08		40	0	1.94285e-07	5.71344e-08	2.65316e-06	1.91832e-06	2.05296e-07	1.098e-06	6.5412e-08	3.83821e-07	2.29463e-06	9.32528e-08
41	0	2.99889e-07	3.47604e-08	1.57978e-06	1.48097e-06	1.35993e-07	9.44299e-07	1.16675e-07	3.30047e-07	2.57039e-06	7.1785e-08		41	0	3.2823e-07	4.79906e-08	1.95942e-06	1.25034e-06	1.4262e-07	7.14504e-07	1.95027e-07	3.59971e-07	2.32033e-06	8.42243e-08
42	0	2.30315e-07	3.62799e-08	1.63214e-06	1.1909e-06	1.25546e-07	8.14258e-07	1.86272e-07	3.04968e-07	2.47616e-06	6.71548e-08		42	0	3.22332e-07	4.96558e-08	1.62502e-06	1.42901e-06	1.81426e-07	9.43538e-07	9.53125e-08	3.66786e-07	2.84953e-06	7.50689e-08
43	0	1.74608e-07	2.68496e-08	1.1722e-06	9.78621e-07	1.02387e-07	8.09685e-07	1.50457e-07	3.94556e-07	1.96615e-06	7.05186e-08		43	0	2.08889e-07	6.19293e-08	2.59249e-06	1.92469e-06	1.99258e-07	1.0619e-06	1.11059e-07	3.96378e-07	2.48056e-06	9.42297e-08
44	0	3.14648e-07	4.30485e-08	1.74635e-06	1.50028e-06	1.49068e-07	9.57606e-07	1.06673e-07	3.75422e-07	2.63148e-06	7.40952e-08		44	0	1.56078e-07	2.3964e-08	9.12921e-07	8.83788e-07	1.18716e-07	5.87157e-07	1.75123e-07	2.76071e-07	2.3489e-06	6.94865e-08
45	0	3.15196e-07	4.02928e-08	1.61812e-06	1.43551e-06	1.40444e-07	9.30342e-07	1.1602e-07	3.76424e-07	2.50244e-06	7.47763e-08		45	0	3.56253e-07	4.97836e-08	2.01581e-06	1.41558e-06	1.69281e-07	8.60304e-07	8.32562e-08	3.57183e-07	2.63508e-06	8.11337e-08
46	0	3.64006e-07	5.24908e-08	2.10565e-06	1.79374e-06	1.80671e-07	1.07257e-06	8.81503e-08	3.95205e-07	3.03898e-06	7.56879e-08		46	0	2.55559e-07	3.81206e-08	1.46319e-06	1.33352e-06	1.44923e-07	7.30288e-07	1.41753e-07	3.2285e-07	2.44815e-06	7.21198e-08
47	0	3.44565e-07	3.98994e-08	1.51708e-06	1.70382e-06	1.47889e-07	9.89099e-07	1.10037e-07	4.12345e-07	2.39207e-06	7.65044e-08		47	0	2.64018e-07	4.52738e-08	1.90096e-06	1.08523e-06	1.40156e-07	7.34112e-07	2.29761e-07	3.21579e-07	2.00356e-06	8.38383e-08
48	0	2.68995e-07	4.54724e-08	1.99903e-06	1.47138e-06	1.58489e-07	9.14751e-07	1.50412e-07	3.19241e-07	2.91077e-06	6.77851e-08		48	0	2.98378e-07	5.50269e-08	1.84523e-06	1.60966e-06	1.95874e-07	1.02551e-06	1.0672e-07	3.82927e-07	2.87434e-06	7.89856e-08
49	0	3.10113e-07	4.62008e-08	1.92026e-06	1.56312e-06	1.60192e-07	9.71787e-07	1.11833e-07	3.62147e-07	2.82628e-06	7.23691e-08		49	0	2.06904e-07	6.84497e-08	3.37402e-06	2.14242e-06	2.01499e-07	1.05325e-06	1.22284e-07	4.01983e-07	2.2199e-06	1.07465e-07
50	0	7.82432e-08	2.73265e-08	1.43239e-06	5.77785e-07	9.61598e-08	5.92313e-07	2.10438e-07	2.02699e-07	2.14223e-06	5.45339e-08		50	0	4.48955e-07	5.08575e-08	2.01468e-06	1.25831e-06	1.72064e-07	8.64412e-07	5.96167e-08	3.62305e-07	2.63746e-06	7.61312e-08
51	0	3.24913e-07	4.11344e-08	1.63497e-06	1.47171e-06	1.43138e-07	9.47627e-07	1.09194e-07	3.84115e-07	2.52206e-06	7.55583e-08		51	0	1.2577e-07	3.06551e-08	1.516e-06	1.45097e-06	1.48213e-07	8.52176e-07	7.25072e-08	2.72336e-07	1.96914e-06	7.76717e-08
52	0	3.75068e-07	4.5813e-08	1.73271e-06	1.7633e-06	1.61368e-07	1.07704e-06	3.05393e-08	4.47744e-07	2.68608e-06	8.58031e-08		52	0	2.34381e-07	5.62316e-08	2.264e-06	1.73432e-06	1.88139e-07	9.98098e-07	1.14506e-07	3.80277e-07	2.53095e-06	8.83971e-08
53	0	2.53723e-07	3.56147e-08	1.57203e-06	1.20317e-06	1.23617e-07	8.15304e-07	2.07151e-07	3.02643e-07	2.31191e-06	6.80437e-08		53	0	2.02019e-07	4.41263e-08	2.27853e-06	1.6269e-06	1.53794e-07	8.39262e-07	1.62198e-07	3.27182e-07	1.59723e-06	9.87703e-08
54	0	2.30171e-07	4.66998e-08	2.18197e-06	1.42158e-06	1.61584e-07	8.74737e-07	2.14065e-07	2.69373e-07	3.09285e-06	6.28042e-08		54	0	1.75199e-07	3.99679e-08	1.66884e-06	1.39412e-06	1.56743e-07	8.28904e-07	1.09239e-07	3.31205e-07	2.42724e-06	8.01356e-08
55	0	3.36844e-07	3.72613e-08	1.42066e-06	1.49474e-06	1.35602e-07	9.50178e-07	5.6798e-08	4.20464e-07	2.36715e-06	8.32113e-08		55	0	2.40054e-07	6.1418e-08	2.35152e-06	1.86765e-06	2.04922e-07	1.0864e-06	1.09375e-07	3.98768e-07	2.68166e-06	8.89464e-08
56	0	3.30022e-07	3.38645e-08	1.27616e-06	1.41758e-06	1.27063e-07	9.27995e-07	6.07844e-08	4.08771e-07	2.26345e-06	8.22654e-08		56	0	2.65848e-07	3.83476e-08	1.2174e-06	1.31233e-06	1.50652e-07	7.49072e-07	7.74673e-08	3.30168e-07	2.90311e-06	6.97e-08
57	0	2.44269e-07	4.11402e-08	1.79284e-06	1.30394e-06	1.41484e-07	8.7137e-07	1.02911e-07	3.3125e-07	2.62848e-06	6.93141e-08		57	0	8.80506e-08	4.42324e-08	2.09658e-06	1.69641e-06	1.5841e-07	8.88604e-07	8.43204e-08	3.40594e-07	2.15408e-06	8.65203e-08
58	0	2.40744e-07	4.14874e-08	1.86345e-06	1.33069e-06	1.4412e-07	8.61565e-07	1.67584e-07	3.04844e-07	2.74179e-06	6.6419e-08		58	0	3.33303e-07	4.72303e-08	1.72916e-06	1.35537e-06	1.67965e-07	8.67919e-07	8.58157e-08	3.55058e-07	2.68505e-06	7.7059e-08
59	0	4.17973e-07	4.68602e-08	1.69382e-06	1.8025e-06	1.62953e-07	1.10273e-06	4.29143e-08	4.65696e-07	2.63097e-06	8.63206e-08		59	0	3.14338e-07	5.36595e-08	2.42448e-06	1.5914e-06	1.74113e-07	8.83854e-07	1.11374e-07	3.61949e-07	2.47452e-06	8.92265e-08
60	0	3.35114e-07	4.7969e-08	1.90147e-06	1.60726e-06	1.61104e-07	1.02741e-06	6.51938e-08	4.00332e-07	2.73889e-06	7.62372e-08		60	0	2.88487e-07	4.35169e-08	1.08199e-06	1.17795e-06	1.73996e-07	8.55386e-07	2.01178e-07	3.41292e-07	2.98168e-06	6.74364e-08
61	0	2.96204e-07	4.83756e-08	2.07994e-06	1.58569e-06	1.68695e-07	9.62059e-07	1.3353e-07	3.36626e-07	3.01325e-06	6.95654e-08		61	0	2.16959e-07	6.56475e-08	2.80656e-06	1.9706e-06	1.76138e-07	1.09405e-06	1.23648e-07	3.7193e-07	2.18242e-06	1.00531e-07
62	0	2.28002e-07	3.85809e-08	1.59054e-06	1.21231e-06	1.24368e-07	8.31839e-07	1.16013e-07	3.06044e-07	2.3033e-06	6.59052e-08		62	0	2.56396e-07	5.35745e-08	2.37123e-06	1.64325e-06	1.74558e-07	9.12756e-07	1.19998e-07	3.65435e-07	2.3851e-06	9.02066e-08
63	0	9.58967e-08	2.83928e-08	1.51535e-06	7.47037e-07	9.68181e-08	6.28724e-07	1.9872e-07	2.26535e-07	2.25572e-06	5.86337e-08		63	0	1.78096e-07	7.91288e-08	3.27219e-06	1.97858e-06	1.77066e-07	9.89475e-07	1.16752e-07	4.42959e-07	2.53676e-06	1.114e-07
64	0	3.096e-07	4.32458e-08	1.76857e-06	1.49619e-06	1.498e-07	9.53657e-07	1.09135e-07	3.70478e-07	2.65472e-06	7.34978e-08		64	0	3.7188e-07	4.67972e-08	1.64539e-06	1.29836e-06	1.67883e-07	8.60654e-07	6.48907e-08	3.55427e-07	2.77883e-06	7.43487e-08
65	0	4.04313e-07	4.66568e-08	1.72186e-06	1.72424e-06	1.60762e-07	1.06687e-06	7.51471e-08	4.40344e-07	2.63356e-06	8.17808e-08		65	0	2.02944e-07	6.60079e-08	3.18113e-06	2.06874e-06	1.97278e-07	1.03875e-06	1.20725e-07	3.97514e-07	2.23269e-06	1.04542e-07
66	0	2.17187e-07	5.01576e-08	2.41079e-06	1.46509e-06	1.72667e-07	8.75798e-07	2.5159e-07	2.40136e-07	3.3362e-06	6.01669e-08		66	0	1.94285e-07	5.71344e-08	2.65316e-06	1.91832e-06	2.05296e-07	1.098e-06	6.5412e-08	3.83821e-07	2.29463e-06	9.32528e-08
67	0	3.8403e-07	4.2148e-08	1.73704e-06	1.78643e-06	1.58921e-07	1.09096e-06	7.27683e-08	3.91755e-07	2.74627e-06	7.81257e-08		67	0	3.2823e-07	4.79906e-08	1.95942e-06	1.25034e-06	1.4262e-07	7.14504e-07	1.95027e-07	3.59971e-07	2.32033e-06	8.42243e-08
68	0	2.27776e-07	3.61882e-08	1.63453e-06	1.18398e-06	1.25122e-07	8.10993e-07	1.89491e-07	3.02575e-07	2.47684e-06	6.6925e-08		68	0	3.22332e-07	4.96558e-08	1.62502e-06	1.42901e-06	1.81426e-07	9.43538e-07	9.53125e-08	3.66786e-07	2.84953e-06	7.50689e-08
69	0	2.33251e-07	3.12525e-08	1.24274e-06	1.18192e-06	1.16834e-07	9.06373e-07	1.09299e-07	4.41205e-07	2.05645e-06	7.53888e-08		69	0	2.08889e-07	6.19293e-08	2.59249e-06	1.92469e-06	1.99258e-07	1.0619e-06	1.11059e-07	3.96378e-07	2.48056e-06	9.42297e-08
70	0	1.89377e-07	3.63262e-08	1.74281e-06	1.11701e-06	1.23678e-07	7.76067e-07	2.33498e-07	2.65664e-07	2.5629e-06	6.31696e-08		70	0	1.56078e-07	2.3964e-08	9.12921e-07	8.83788e-07	1.18716e-07	5.87157e-07	1.75123e-07	2.76071e-07	2.3489e-06	6.94865e-08
71	0	3.91978e-07	4.62349e-08	1.7219e-06	1.71732e-06	1.59774e-07	1.06412e-06	6.47035e-08	4.3922e-07	2.63461e-06	8.20534e-08		71	0	3.56253e-07	4.97836e-08	2.01581e-06	1.41558e-06	1.69281e-07	8.60304e-07	8.32562e-08	3.57183e-07	2.63508e-06	8.11337e-08
72	0	2.18454e-07	4.24073e-08	1.97781e-06	1.30714e-06	1.46526e-07	8.40998e-07	2.02702e-07	2.76557e-07	2.85501e-06	6.35622e-08		72	0	2.55559e-07	3.81206e-08	1.46319e-06	1.33352e-06	1.44923e-07	7.30288e-07	1.41753e-07	3.2285e-07	2.44815e-06	7.21198e-08
73	0	3.51889e-07	3.79004e-08	1.39894e-06	1.73442e-06	1.44588e-07	9.98751e-07	6.91065e-08	4.3793e-07	2.31091e-06	8.15058e-08		73	0	2.64018e-07	4.52738e-08	1.90096e-06	1.08523e-06	1.40156e-07	7.34112e-07	2.29761e-07	3.21579e-07	2.00356e-06	8.38383e-08
74	0	3.87147e-07	5.33099e-08	2.09211e-06	1.90514e-06	1.85639e-07	1.11884e-06	5.28375e-08	4.25574e-07	3.06541e-06	8.10805e-08		74	0	2.98378e-07	5.50269e-08	1.84523e-06	1.60966e-06	1.95874e-07	1.02551e-06	1.0672e-07	3.82927e-07	2.87434e-06	7.89856e-08
75	0	2.6424e-07	4.28282e-08	1.86885e-06	1.40506e-06	1.49037e-07	8.96698e-07	1.45044e-07	3.25317e-07	2.75877e-06	6.85197e-08		75	0	2.06904e-07	6.84497e-08	3.37402e-06	2.14242e-06	2.01499e-07	1.05325e-06	1.22284e-07	4.01983e-07	2.2199e-06	1.07465e-07
76	0	2.15401e-07	3.55667e-08	1.56488e-06	1.12997e-06	1.21563e-07	8.12888e-07	1.02976e-07	3.26932e-07	2.35244e-06	6.89162e-08		76	0	4.48955e-07	5.08575e-08	2.01468e-06	1.25831e-06	1.72064e-07	8.64412e-07	5.96167e-08	3.62305e-07	2.63746e-06	7.61312e-08
77	0	2.24887e-07	3.54745e-08	1.61565e-06	1.15854e-06	1.22269e-07	7.99398e-07	2.0618e-07	2.97256e-07	2.45305e-06	6.67836e-08		77	0	1.2577e-07	3.06551e-08	1.516e-06	1.45097e-06	1.48213e-07	8.52176e-07	7.25072e-08	2.72336e-07	1.96914e-06	7.76717e-08
78	0	2.5848e-07	3.94745e-08	1.71083e-06	1.31944e-06	1.37259e-07	8.69945e-07	1.46906e-07	3.29347e-07	2.57832e-06	6.92103e-08		78	0	2.34381e-07	5.62316e-08	2.264e-06	1.73432e-06	1.88139e-07	9.98098e-07	1.14506e-07	3.80277e-07	2.53095e-06	8.83971e-08
79	0	2.96612e-07	3.72689e-08	1.53764e-06	1.32214e-06	1.30993e-07	8.71486e-07	1.54313e-07	3.42696e-07	2.30538e-06	7.1916e-08		79	0	2.02019e-07	4.41263e-08	2.27853e-06	1.6269e-06	1.53794e-07	8.39262e-07	1.62198e-07	3.27182e-07	1.59723e-06	9.87703e-08
80	0	3.76291e-07	5.63863e-08	2.28657e-06	1.90228e-06	1.94971e-07	1.1033e-06	9.27638e-08	3.90219e-07	3.25755e-06	7.50951e-08		80	0	1.75199e-07	3.99679e-08	1.66884e-06	1.39412e-06	1.56743e-07	8.28904e-07	1.09239e-07	3.31205e-07	2.42724e-06	8.01356e-08
81	0	3.07281e-07	3.87683e-08	1.57084e-06	1.38288e-06	1.35766e-07	9.04e-07	1.29955e-07	3.67696e-07	2.45602e-06	7.41874e-08		81	0	2.40054e-07	6.1418e-08	2.35152e-06	1.86765e-06	2.04922e-07	1.0864e-06	1.09375e-07	3.98768e-07	2.68166e-06	8.89464e-08
82	0	3.42608e-07	3.40717e-08	1.25521e-06	1.47455e-06	1.28762e-07	9.5389e-07	4.13733e-08	4.26866e-07	2.26146e-06	8.55178e-08		82	0	2.65848e-07	3.83476e-08	1.2174e-06	1.31233e-06	1.50652e-07	7.49072e-07	7.74673e-08	3.30168e-07	2.90311e-06	6.97e-08
83	0	1.08714e-07	3.29388e-08	1.73838e-06	8.71828e-07	1.12115e-07	6.66317e-07	2.26751e-07	2.15992e-07	2.51148e-06	5.76865e-08		83	0	8.80506e-08	4.42324e-08	2.09658e-06	1.69641e-06	1.5841e-07	8.88604e-07	8.43204e-08	3.40594e-07	2.15408e-06	8.65203e-08
84	0	3.08837e-07	4.25825e-08	1.74332e-06	1.56922e-06	1.52853e-07	9.68017e-07	6.313e-08	3.89107e-07	2.69811e-06	7.85988e-08		84	0	3.33303e-07	4.72303e-08	1.72916e-06	1.35537e-06	1.67965e-07	8.67919e-07	8.58157e-08	3.55058e-07	2.68505e-06	7.7059e-08
85	0	3.28112e-07	4.05606e-08	1.60454e-06	1.46189e-06	1.41577e-07	9.42065e-07	1.1236e-07	3.85232e-07	2.49576e-06	7.59248e-08		85	0	3.14338e-07	5.36595e-08	2.42448e-06	1.5914e-06	1.74113e-07	8.83854e-07	1.11374e-07	3.61949e-07	2.47452e-06	8.92265e-08
86	0	1.28497e-07	3.1839e-08	1.6243e-06	8.91543e-07	1.08905e-07	6.84692e-07	2.02027e-07	2.40476e-07	2.39835e-06	6.00126e-08		86	0	2.88487e-07	4.35169e-08	1.08199e-06	1.17795e-06	1.73996e-07	8.55386e-07	2.01178e-07	3.41292e-07	2.98168e-06	6.74364e-08
87	0	1.88993e-07	4.38912e-08	1.94355e-06	1.09197e-06	1.59426e-07	7.7896e-07	1.93669e-07	2.41589e-07	2.79394e-06	5.30644e-08		87	0	2.16959e-07	6.56475e-08	2.80656e-06	1.9706e-06	1.76138e-07	1.09405e-06	1.23648e-07	3.7193e-07	2.18242e-06	1.00531e-07
88	0	1.67895e-07	3.43294e-08	1.53223e-06	1.008e-06	1.10095e-07	7.34883e-07	1.61942e-07	2.57078e-07	2.22242e-06	6.08017e-08		88	0	2.56396e-07	5.35745e-08	2.37123e-06	1.64325e-06	1.74558e-07	9.12756e-07	1.19998e-07	3.65435e-07	2.3851e-06	9.02066e-08
89	0	1.68017e-07	3.247e-08	1.52941e-06	9.73668e-07	1.11857e-07	7.35856e-07	1.2878e-07	2.89346e-07	2.30574e-06	6.50217e-08		89	0	1.78096e-07	7.91288e-08	3.27219e-06	1.97858e-06	1.77066e-07	9.89475e-07	1.16752e-07	4.42959e-07	2.53676e-06	1.114e-07
90	0	2.88234e-07	4.15675e-08	1.73889e-06	1.42097e-06	1.44385e-07	9.17822e-07	1.23067e-07	3.5381e-07	2.61851e-06	7.17551e-08		90	0	3.7188e-07	4.67972e-08	1.64539e-06	1.29836e-06	1.67883e-07	8.60654e-07	6.48907e-08	3.55427e-07	2.77883e-06	7.43487e-08
91	0	3.65758e-07	4.31425e-08	1.6431e-06	1.58276e-06	1.4999e-07	9.98752e-07	9.34498e-08	4.12723e-07	2.54746e-06	7.89634e-08		91	0	2.02944e-07	6.60079e-08	3.18113e-06	2.06874e-06	1.97278e-07	1.03875e-06	1.20725e-07	3.97514e-07	2.23269e-06	1.04542e-07
92	0	2.19431e-07	5.01794e-08	2.40542e-06	1.4698e-06	1.72919e-07	8.78014e-07	2.47896e-07	2.42405e-07	3.33276e-06	6.03616e-08		92	0	1.94285e-07	5.71344e-08	2.65316e-06	1.91832e-06	2.05296e-07	1.098e-06	6.5412e-08	3.83821e-07	2.29463e-06	9.32528e-08
93	0	3.45726e-07	3.40815e-08	1.43066e-06	1.67987e-06	1.39255e-07	1.03195e-06	2.59094e-08	4.04792e-07	2.50581e-06	8.52173e-08		93	0	3.2823e-07	4.79906e-08	1.95942e-06	1.25034e-06	1.4262e-07	7.14504e-07	1.95027e-07	3.59971e-07	2.32033e-06	8.42243e-08
94	0	2.14316e-07	3.57796e-08	1.65152e-06	1.14914e-06	1.23032e-07	7.94519e-07	2.07694e-07	2.89663e-07	2.4842e-06	6.5715e-08		94	0	3.22332e-07	4.96558e-08	1.62502e-06	1.42901e-06	1.81426e-07	9.43538e-07	9.53125e-08	3.66786e-07	2.84953e-06	7.50689e-08
95	0	4.13161e-07	4.90096e-08	1.67824e-06	1.85407e-06	1.69926e-07	1.23306e-06	4.25908e-08	5.62539e-07	2.51414e-06	8.73782e-08		95	0	2.08889e-07	6.19293e-08	2.59249e-06	1.92469e-06	1.99258e-07	1.0619e-06	1.11059e-07	3.96378e-07	2.48056e-06	9.42297e-08
96	0	2.7164e-07	3.97988e-08	1.69346e-06	1.35077e-06	1.38431e-07	8.865e-07	1.36553e-07	3.41287e-07	2.56429e-06	7.05264e-08		96	0	1.56078e-07	2.3964e-08	9.12921e-07	8.83788e-07	1.18716e-07	5.87157e-07	1.75123e-07	2.76071e-07	2.3489e-06	6.94865e-08
97	0	4.48919e-07	5.26206e-08	1.89791e-06	1.92669e-06	1.78097e-07	1.16728e-06	5.44047e-08	4.7132e-07	2.80643e-06	8.43811e-08		97	0	3.56253e-07	4.97836e-08	2.01581e-06	1.41558e-06	1.69281e-07	8.60304e-07	8.32562e-08	3.57183e-07	2.63508e-06	8.11337e-08
98	0	2.01777e-07	4.19909e-08	2.00391e-06	1.26612e-06	1.44121e-07	8.21587e-07	2.26566e-07	2.60315e-07	2.86848e-06	6.20757e-08		98	0	2.55559e-07	3.81206e-08	1.46319e-06	1.33352e-06	1.44923e-07	7.30288e-07	1.41753e-07	3.2285e-07	2.44815e-06	7.21198e-08
99	0	3.44011e-07	3.98556e-08	1.51629e-06	1.70186e-06	1.47748e-07	9.88167e-07	1.10394e-07	4.11914e-07	2.39111e-06	7.64594e-08		99	0	2.64018e-07	4.52738e-08	1.90096e-06	1.08523e-06	1.40156e-07	7.34112e-07	2.29761e-07	3.21579e-07	2.00356e-06	8.38383e-08
100	0	2.87601e-07	4.16764e-08	1.76116e-06	1.54087e-06	1.52668e-07	9.38373e-07	6.42557e-08	3.73251e-07	2.74835e-06	7.78793e-08		100	0	2.98378e-07	5.50269e-08	1.84523e-06	1.60966e-06	1.95874e-07	1.02551e-06	1.0672e-07	3.82927e-07	2.87434e-06	7.89856e-08
101	0	2.76042e-07	4.36128e-08	1.87763e-06	1.44444e-06	1.51737e-07	9.15337e-07	1.35309e-07	3.35161e-07	2.77243e-06	6.9546e-08		101	0	2.06904e-07	6.84497e-08	3.37402e-06	2.14242e-06	2.01499e-07	1.05325e-06	1.22284e-07	4.01983e-07	2.2199e-06	1.07465e-07
102	0	2.42359e-07	3.6964e-08	1.32494e-06	1.22203e-06	1.14923e-07	7.48062e-07	5.89937e-08	4.36549e-07	2.41019e-06	8.13736e-08		102	0	4.48955e-07	5.08575e-08	2.01468e-06	1.25831e-06	1.72064e-07	8.64412e-07	5.96167e-08	3.62305e-07	2.63746e-06	7.61312e-08
103	0	3.95405e-07	4.74144e-08	1.77146e-06	1.72872e-06	1.62534e-07	1.07116e-06	7.369e-08	4.3536e-07	2.67331e-06	8.08115e-08		103	0	1.2577e-07	3.06551e-08	1.516e-06	1.45097e-06	1.48213e-07	8.52176e-07	7.25072e-08	2.72336e-07	1.96914e-06	7.76717e-08
104	0	2.18666e-07	3.75106e-08	1.71881e-06	1.19967e-06	1.29541e-07	8.13426e-07	1.89685e-07	2.93561e-07	2.56397e-06	6.56198e-08		104	0	2.34381e-07	5.62316e-08	2.264e-06	1.73432e-06	1.88139e-07	9.98098e-07	1.14506e-07	3.80277e-07	2.53095e-06	8.83971e-08
105	0	2.52965e-07	3.51032e-08	1.24153e-06	9.81548e-07	1.20469e-07	7.93273e-07	1.62198e-07	2.47904e-07	2.18669e-06	5.86483e-08		105	0	2.02019e-07	4.41263e-08	2.27853e-06	1.6269e-06	1.53794e-07	8.39262e-07	1.62198e-07	3.27182e-07	1.59723e-06	9.87703e-08
106	0	3.26036e-07	5.20602e-08	2.19703e-06	1.72066e-06	1.81455e-07	1.01625e-06	1.20191e-07	3.52891e-07	3.15609e-06	7.1237e-08		106	0	1.75199e-07	3.99679e-08	1.66884e-06	1.39412e-06	1.56743e-07	8.28904e-07	1.09239e-07	3.31205e-07	2.42724e-06	8.01356e-08
107	0	2.58541e-07	3.60942e-08	1.56568e-06	1.23092e-06	1.2577e-07	8.32243e-07	1.78386e-07	3.24874e-07	2.42582e-06	6.9831e-08		107	0	2.40054e-07	6.1418e-08	2.35152e-06	1.86765e-06	2.04922e-07	1.0864e-06	1.09375e-07	3.98768e-07	2.68166e-06	8.89464e-08
108	0	3.69309e-07	3.98602e-08	1.47648e-06	1.5537e-06	1.42856e-07	9.98194e-07	7.60892e-08	4.17579e-07	2.43735e-06	8.07313e-08		108	0	2.65848e-07	3.83476e-08	1.2174e-06	1.31233e-06	1.50652e-07	7.49072e-07	7.74673e-08	3.30168e-07	2.90311e-06	6.97e-08
109	0	1.62474e-07	3.50407e-08	1.69684e-06	1.02144e-06	1.21417e-07	7.36972e-07	1.60939e-07	2.66072e-07	2.50459e-06	6.25304e-08		109	0	8.80506e-08	4.42324e-08	2.09658e-06	1.69641e-06	1.5841e-07	8.88604e-07	8.43204e-08	3.40594e-07	2.15408e-06	8.65203e-08
110	0	2.22271e-07	4.06668e-08	1.87219e-06	1.27697e-06	1.40723e-07	8.3622e-07	1.88758e-07	2.87918e-07	2.7394e-06	6.47436e-08		110	0	3.33303e-07	4.72303e-08	1.72916e-06	1.35537e-06	1.67965e-07	8.67919e-07	8.58157e-08	3.55058e-07	2.68505e-06	7.7059e-08
111	0	3.5867e-07	3.85096e-08	1.42562e-06	1.60194e-06	1.40581e-07	1.00111e-06	2.92999e-08	4.48296e-07	2.39662e-06	8.79692e-08		111	0	3.14338e-07	5.36595e-08	2.42448e-06	1.5914e-06	1.74113e-07	8.83854e-07	1.11374e-07	3.61949e-07	2.47452e-06	8.92265e-08
112	0	2.81138e-07	4.26713e-08	1.77212e-06	1.40579e-06	1.45241e-07	9.29644e-07	8.55801e-08	3.63759e-07	2.60275e-06	7.26153e-08		112	0	2.88487e-07	4.35169e-08	1.08199e-06	1.17795e-06	1.73996e-07	8.55386e-07	2.01178e-07	3.41292e-07	2.98168e-06	6.74364e-08
113	0	2.92113e-07	4.39034e-08	1.86638e-06	1.5728e-06	1.59318e-07	9.48195e-07	7.78755e-08	3.64262e-07	2.85251e-06	7.586e-08		113	0	2.16959e-07	6.56475e-08	2.80656e-06	1.9706e-06	1.76138e-07	1.09405e-06	1.23648e-07	3.7193e-07	2.18242e-06	1.00531e-07
114	0	7.09741e-08	3.18938e-08	1.53955e-06	6.77038e-07	1.02743e-07	6.20068e-07	2.53839e-07	1.71003e-07	2.20523e-06	4.90815e-08		114	0	2.56396e-07	5.35745e-08	2.37123e-06	1.64325e-06	1.74558e-07	9.12756e-07	1.19998e-07	3.65435e-07	2.3851e-06	9.02066e-08
115	0	9.88237e-08	2.84965e-08	1.51249e-06	7.54961e-07	9.73028e-08	6.32467e-07	1.94978e-07	2.293e-07	2.25484e-06	5.88985e-08		115	0	1.78096e-07	7.91288e-08	3.27219e-06	1.97858e-06	1.77066e-07	9.89475e-07	1.16752e-07	4.42959e-07	2.53676e-06	1.114e-07
116	0	1.7712e-07	3.66829e-08	1.79487e-06	1.10245e-06	1.24069e-07	7.67268e-07	2.51135e-07	2.52642e-07	2.6079e-06	6.19225e-08		116	0	3.7188e-07	4.67972e-08	1.64539e-06	1.29836e-06	1.67883e-07	8.60654e-07	6.48907e-08	3.55427e-07	2.77883e-06	7.43487e-08
117	0	3.03569e-07	3.83429e-08	1.56137e-06	1.36531e-06	1.34402e-07	8.95195e-07	1.35235e-07	3.6386e-07	2.44596e-06	7.38655e-08		117	0	2.02944e-07	6.60079e-08	3.18113e-06	2.06874e-06	1.97278e-07	1.03875e-06	1.20725e-07	3.97514e-07	2.23269e-06	1.04542e-07
118	0	4.10164e-07	6.24847e-08	2.5219e-06	2.08635e-06	2.15812e-07	1.17171e-06	8.4485e-08	4.00548e-07	3.53001e-06	7.61687e-08		118	0	1.94285e-07	5.71344e-08	2.65316e-06	1.91832e-06	2.05296e-07	1.098e-06	6.5412e-08	3.83821e-07	2.29463e-06	9.32528e-08
119	0	2.72502e-07	3.28266e-08	1.55331e-06	1.38778e-06	1.29497e-07	9.00103e-07	1.37639e-07	3.07695e-07	2.5336e-06	6.94482e-08		119	0	3.2823e-07	4.79906e-08	1.95942e-06	1.25034e-06	1.4262e-07	7.14504e-07	1.95027e-07	3.59971e-07	2.32033e-06	8.42243e-08
120	0	2.92131e-07	3.97415e-08	1.64246e-06	1.38474e-06	1.38368e-07	9.05848e-07	1.25853e-07	3.58972e-07	2.5176e-06	7.26516e-08		120	0	3.22332e-07	4.96558e-08	1.62502e-06	1.42901e-06	1.81426e-07	9.43538e-07	9.53125e-08	3.66786e-07	2.84953e-06	7.50689e-08
121	0	2.75286e-07	3.50314e-08	1.32592e-06	1.33562e-06	1.28469e-07	9.80287e-07	8.86101e-08	4.71597e-07	2.14812e-06	7.85008e-08		121	0	2.08889e-07	6.19293e-08	2.59249e-06	1.92469e-06	1.99258e-07	1.0619e-06	1.11059e-07	3.96378e-07	2.48056e-06	9.42297e-08
122	0	4.12597e-07	4.91177e-08	1.80306e-06	1.89721e-06	1.7098e-07	1.14499e-06	1.88658e-08	4.74226e-07	2.76062e-06	8.87809e-08		122	0	1.56078e-07	2.3964e-08	9.12921e-07	8.83788e-07	1.18716e-07	5.87157e-07	1.75123e-07	2.76071e-07	2.3489e-06	6.94865e-08
123	0	3.46646e-07	4.2861e-08	1.66692e-06	1.54751e-06	1.48616e-07	9.83822e-07	9.68967e-08	4.00486e-07	2.55999e-06	7.72836e-08		123	0	3.56253e-07	4.97836e-08	2.01581e-06	1.41558e-06	1.69281e-07	8.60304e-07	8.32562e-08	3.57183e-07	2.63508e-06	8.11337e-08
124	0	2.73513e-07	4.51183e-08	1.96643e-06	1.47242e-06	1.5719e-07	9.19027e-07	1.43465e-07	3.26014e-07	2.87452e-06	6.8511e-08		124	0	2.55559e-07	3.81206e-08	1.46319e-06	1.33352e-06	1.44923e-07	7.30288e-07	1.41753e-07	3.2285e-07	2.44815e-06	7.21198e-08
125	0	3.30768e-07	3.32777e-08	1.22164e-06	1.67506e-06	1.33377e-07	9.65353e-07	4.09173e-08	4.4626e-07	2.17158e-06	8.5626e-08		125	0	2.64018e-07	4.52738e-08	1.90096e-06	1.08523e-06	1.40156e-07	7.34112e-07	2.29761e-07	3.21579e-07	2.00356e-06	8.38383e-08
126	0	3.91995e-07	5.56965e-08	2.19857e-06	1.90999e-06	1.90826e-07	1.12473e-06	7.80496e-08	4.12167e-07	3.14271e-06	7.7368e-08		126	0	2.98378e-07	5.50269e-08	1.84523e-06	1.60966e-06	1.95874e-07	1.02551e-06	1.0672e-07	3.82927e-07	2.87434e-06	7.89856e-08
127	0	3.42515e-07	4.89965e-08	1.97834e-06	1.68033e-06	1.68919e-07	1.02796e-06	9.42441e-08	3.86187e-07	2.89199e-06	7.48546e-08		127	0	2.06904e-07	6.84497e-08	3.37402e-06	2.14242e-06	2.01499e-07	1.05325e-06	1.22284e-07	4.01983e-07	2.2199e-06	1.07465e-07
128	0	1.34807e-07	2.96338e-08	1.4744e-06	8.52776e-07	1.01949e-07	6.81085e-07	1.61253e-07	2.62366e-07	2.23379e-06	6.21967e-08		128	0	4.48955e-07	5.08575e-08	2.01468e-06	1.25831e-06	1.72064e-07	8.64412e-07	5.96167e-08	3.62305e-07	2.63746e-06	7.61312e-08
129	0	4.00764e-07	4.79305e-08	1.7838e-06	1.74865e-06	1.64088e-07	1.0808e-06	7.15293e-08	4.39048e-07	2.68642e-06	8.11801e-08		129	0	1.2577e-07	3.06551e-08	1.516e-06	1.45097e-06	1.48213e-07	8.52176e-07	7.25072e-08	2.72336e-07	1.96914e-06	7.76717e-08
130	0	2.18897e-07	3.7519e-08	1.7186e-06	1.2003e-06	1.2958e-07	8.13724e-07	1.89393e-07	2.93778e-07	2.56391e-06	6.56407e-08		130	0	2.34381e-07	5.62316e-08	2.264e-06	1.73432e-06	1.88139e-07	9.98098e-07	1.14506e-07	3.80277e-07	2.53095e-06	8.83971e-08
131	0	3.41803e-07	4.01915e-08	1.56674e-06	1.47132e-06	1.41164e-07	9.4208e-07	1.15847e-07	3.80689e-07	2.35387e-06	7.58583e-08		131	0	2.02019e-07	4.41263e-08	2.27853e-06	1.6269e-06	1.53794e-07	8.39262e-07	1.62198e-07	3.27182e-07	1.59723e-06	9.87703e-08
132	0	3.08991e-07	4.54307e-08	1.90933e-06	1.67552e-06	1.66582e-07	9.85009e-07	5.6781e-08	3.81459e-07	2.93708e-06	7.93101e-08		132	0	1.75199e-07	3.99679e-08	1.66884e-06	1.39412e-06	1.56743e-07	8.28904e-07	1.09239e-07	3.31205e-07	2.42724e-06	8.01356e-08
133	0	3.05257e-07	3.86316e-08	1.56922e-06	1.37609e-06	1.35299e-07	9.00785e-07	1.31594e-07	3.66016e-07	2.45358e-06	7.4012e-08		133	0	2.40054e-07	6.1418e-08	2.35152e-06	1.86765e-06	2.04922e-07	1.0864e-06	1.09375e-07	3.98768e-07	2.68166e-06	8.89464e-08
134	0	3.49235e-07	3.64332e-08	1.35609e-06	1.4856e-06	1.38606e-07	9.62314e-07	6.31577e-08	4.16035e-07	2.33564e-06	8.47287e-08		134	0	2.65848e-07	3.83476e-08	1.2174e-06	1.31233e-06	1.50652e-07	7.49072e-07	7.74673e-08	3.30168e-07	2.90311e-06	6.97e-08
135	0	3.11435e-07	4.74694e-08	1.94054e-06	1.55233e-06	1.60678e-07	9.9136e-07	7.39018e-08	3.78228e-07	2.78705e-06	7.40486e-08		135	0	8.80506e-08	4.42324e-08	2.09658e-06	1.69641e-06	1.5841e-07	8.88604e-07	8.43204e-08	3.40594e-07	2.15408e-06	8.65203e-08
136	0	2.67458e-07	4.30395e-08	1.8711e-06	1.41578e-06	1.49774e-07	9.01743e-07	1.42306e-07	3.28014e-07	2.76243e-06	6.87999e-08		136	0	3.33303e-07	4.72303e-08	1.72916e-06	1.35537e-06	1.67965e-07	8.67919e-07	8.58157e-08	3.55058e-07	2.68505e-06	7.7059e-08
137	0	3.40449e-07	4.15477e-08	1.62262e-06	1.50557e-06	1.44741e-07	9.62895e-07	1.04573e-07	3.94771e-07	2.51746e-06	7.69212e-08		137	0	3.14338e-07	5.36595e-08	2.42448e-06	1.5914e-06	1.74113e-07	8.83854e-07	1.11374e-07	3.61949e-07	2.47452e-06	8.92265e-08
138	0	1.06375e-07	3.13095e-08	1.66017e-06	8.37685e-07	9.88578e-08	6.59206e-07	2.34007e-07	2.18876e-07	2.41731e-06	5.4198e-08		138	0	2.88487e-07	4.35169e-08	1.08199e-06	1.17795e-06	1.73996e-07	8.55386e-07	2.01178e-07	3.41292e-07	2.98168e-06	6.74364e-08
139	0	1.75121e-07	4.39367e-08	2.01463e-06	1.12029e-06	1.53532e-07	8.09302e-07	2.28813e-07	2.30802e-07	2.99078e-06	5.0588e-08		139	0	2.16959e-07	6.56475e-08	2.80656e-06	1.9706e-06	1.76138e-07	1.09405e-06	1.23648e-07	3.7193e-07	2.18242e-06	1.00531e-07
140	0	9.72339e-08	3.19601e-08	1.57543e-06	8.06955e-07	1.00223e-07	6.46725e-07	2.4332e-07	1.91533e-07	2.24016e-06	5.33261e-08		140	0	2.56396e-07	5.35745e-08	2.37123e-06	1.64325e-06	1.74558e-07	9.12756e-07	1.19998e-07	3.65435e-07	2.3851e-06	9.02066e-08
141	0	1.36081e-07	3.03101e-08	1.50369e-06	8.66561e-07	1.04476e-07	6.85126e-07	1.54594e-07	2.62877e-07	2.26714e-06	6.22618e-08		141	0	1.78096e-07	7.91288e-08	3.27219e-06	1.97858e-06	1.77066e-07	9.89475e-07	1.16752e-07	4.42959e-07	2.53676e-06	1.114e-07
142	0	1.71156e-07	3.66597e-08	1.81091e-06	1.09069e-06	1.23474e-07	7.61794e-07	2.61411e-07	2.46532e-07	2.61861e-06	6.14068e-08		142	0	3.7188e-07	4.67972e-08	1.64539e-06	1.29836e-06	1.67883e-07	8.60654e-07	6.48907e-08	3.55427e-07	2.77883e-06	7.43487e-08
143	0	3.13849e-07	3.9034e-08	1.56943e-06	1.39974e-06	1.36769e-07	9.11495e-07	1.26866e-07	3.72402e-07	2.4582e-06	7.47569e-08		143	0	2.02944e-07	6.60079e-08	3.18113e-06	2.06874e-06	1.97278e-07	1.03875e-06	1.20725e-07	3.97514e-07	2.23269e-06	1.04542e-07
144	0	3.32461e-07	4.99605e-08	2.22681e-06	1.5655e-06	1.80777e-07	9.77366e-07	1.94351e-07	2.40799e-07	3.13702e-06	5.72482e-08		144	0	1.94285e-07	5.71344e-08	2.65316e-06	1.91832e-06	2.05296e-07	1.098e-06	6.5412e-08	3.83821e-07	2.29463e-06	9.32528e-08
145	0	2.74656e-07	3.29665e-08	1.55474e-06	1.39491e-06	1.29983e-07	9.03477e-07	1.35815e-07	3.09505e-07	2.53595e-06	6.96366e-08		145	0	3.2823e-07	4.79906e-08	1.95942e-06	1.25034e-06	1.4262e-07	7.14504e-07	1.95027e-07	3.59971e-07	2.32033e-06	8.42243e-08
146	0	1.74174e-07	3.68961e-08	1.68693e-06	7.04988e-07	1.0283e-07	6.42173e-07	2.30878e-07	1.84222e-07	2.39504e-06	5.1282e-08		146	0	3.22332e-07	4.96558e-08	1.62502e-06	1.42901e-06	1.81426e-07	9.43538e-07	9.53125e-08	3.66786e-07	2.84953e-06	7.50689e-08
147	0	2.12074e-07	2.95169e-08	1.20954e-06	1.10641e-06	1.11318e-07	8.70312e-07	1.22086e-07	4.25031e-07	2.01742e-06	7.37034e-08		147	0	2.08889e-07	6.19293e-08	2.59249e-06	1.92469e-06	1.99258e-07	1.0619e-06	1.11059e-07	3.96378e-07	2.48056e-06	9.42297e-08
148	0	3.12773e-07	4.28934e-08	1.74333e-06	1.49357e-06	1.48577e-07	9.54403e-07	1.07784e-07	3.73997e-07	2.62797e-06	7.39469e-08		148	0	1.56078e-07	2.3964e-08	9.12921e-07	8.83788e-07	1.18716e-07	5.87157e-07	1.75123e-07	2.76071e-07	2.3489e-06	6.94865e-08
149	0	3.37087e-07	4.20491e-08	1.65045e-06	1.51307e-06	1.46068e-07	9.67337e-07	1.02266e-07	3.93327e-07	2.54114e-06	7.65411e-08		149	0	3.56253e-07	4.97836e-08	2.01581e-06	1.41558e-06	1.69281e-07	8.60304e-07	8.32562e-08	3.57183e-07	2.63508e-06	8.11337e-08
150	0	1.70883e-07	4.15883e-08	1.90004e-06	1.12951e-06	1.48564e-07	7.9191e-07	2.19772e-07	2.44596e-07	2.85947e-06	5.47963e-08		150	0	2.55559e-07	3.81206e-08	1.46319e-06	1.33352e-06	1.44923e-07	7.30288e-07	1.41753e-07	3.2285e-07	2.44815e-06	7.21198e-08
151	0	3.6214e-07	4.13404e-08	1.54467e-06	1.76649e-06	1.52467e-07	1.01903e-06	9.94346e-08	4.25765e-07	2.42448e-06	7.79029e-08		151	0	2.64018e-07	4.52738e-08	1.90096e-06	1.08523e-06	1.40156e-07	7.34112e-07	2.29761e-07	3.21579e-07	2.00356e-06	8.38383e-08
152	0	4.44322e-07	6.09245e-08	2.32855e-06	2.10605e-06	2.06396e-07	1.22009e-06	5.95518e-08	4.47099e-07	3.27846e-06	8.07963e-08		152	0	2.98378e-07	5.50269e-08	1.84523e-06	1.60966e-06	1.95874e-07	1.02551e-06	1.0672e-07	3.82927e-07	2.87434e-06	7.89856e-08
153	0	4.52807e-07	5.9825e-08	2.2427e-06	2.09194e-06	2.01342e-07	1.22776e-06	5.2612e-08	4.60888e-07	3.17027e-06	8.22491e-08		153	0	2.06904e-07	6.84497e-08	3.37402e-06	2.14242e-06	2.01499e-07	1.05325e-06	1.22284e-07	4.01983e-07	2.2199e-06	1.07465e-07
154	0	2.03767e-07	3.45689e-08	1.54433e-06	1.08795e-06	1.18442e-07	7.92757e-07	1.09376e-07	3.18268e-07	2.32909e-06	6.8019e-08		154	0	4.48955e-07	5.08575e-08	2.01468e-06	1.25831e-06	1.72064e-07	8.64412e-07	5.96167e-08	3.62305e-07	2.63746e-06	7.61312e-08
155	0	2.85515e-07	3.82688e-08	1.59246e-06	1.3364e-06	1.33622e-07	8.83378e-07	1.38159e-07	3.52339e-07	2.46544e-06	7.22359e-08		155	0	1.2577e-07	3.06551e-08	1.516e-06	1.45097e-06	1.48213e-07	8.52176e-07	7.25072e-08	2.72336e-07	1.96914e-06	7.76717e-08
156	0	4.18173e-07	5.17416e-08	1.92073e-06	1.90996e-06	1.77348e-07	1.15102e-06	3.84562e-08	4.616e-07	2.85157e-06	8.48916e-08		156	0	2.34381e-07	5.62316e-08	2.264e-06	1.73432e-06	1.88139e-07	9.98098e-07	1.14506e-07	3.80277e-07	2.53095e-06	8.83971e-08
157	0	3.29715e-07	3.43709e-08	1.30654e-06	1.43638e-06	1.28346e-07	9.16357e-07	5.52265e-08	4.0859e-07	2.15557e-06	8.31049e-08		157	0	2.02019e-07	4.41263e-08	2.27853e-06	1.6269e-06	1.53794e-07	8.39262e-07	1.62198e-07	3.27182e-07	1.59723e-06	9.87703e-08
158	0	3.08155e-07	5.07055e-08	2.17483e-06	1.6584e-06	1.77025e-07	9.8665e-07	1.3256e-07	3.38708e-07	3.12798e-06	6.97521e-08		158	0	1.75199e-07	3.99679e-08	1.66884e-06	1.39412e-06	1.56743e-07	8.28904e-07	1.09239e-07	3.31205e-07	2.42724e-06	8.01356e-08
159	0	2.36913e-07	3.5399e-08	1.59082e-06	1.17404e-06	1.22332e-07	8.05358e-07	2.07071e-07	3.04241e-07	2.43578e-06	6.78831e-08		159	0	2.40054e-07	6.1418e-08	2.35152e-06	1.86765e-06	2.04922e-07	1.0864e-06	1.09375e-07	3.98768e-07	2.68166e-06	8.89464e-08
160	0	5.39487e-07	5.77509e-08	1.94299e-06	2.18976e-06	1.95287e-07	1.30952e-06	2.82935e-08	5.24372e-07	2.9111e-06	9.0386e-08		160	0	2.65848e-07	3.83476e-08	1.2174e-06	1.31233e-06	1.50652e-07	7.49072e-07	7.74673e-08	3.30168e-07	2.90311e-06	6.97e-08
161	0	1.45869e-07	3.1314e-08	1.16635e-06	8.07507e-07	1.168e-07	7.16535e-07	1.10454e-07	2.26463e-07	2.68443e-06	5.41839e-08		161	0	8.80506e-08	4.42324e-08	2.09658e-06	1.69641e-06	1.5841e-07	8.88604e-07	8.43204e-08	3.40594e-07	2.15408e-06	8.65203e-08
162	0	2.45095e-07	4.17125e-08	1.86317e-06	1.34401e-06	1.44984e-07	8.6785e-07	1.63064e-07	3.08722e-07	2.74387e-06	6.68118e-08		162	0	3.33303e-07	4.72303e-08	1.72916e-06	1.35537e-06	1.67965e-07	8.67919e-07	8.58157e-08	3.55058e-07	2.68505e-06	7.7059e-08
163	0	2.50019e-07	2.15202e-08	1.1882e-06	1.30839e-06	1.26723e-07	6.09269e-07	1.17925e-07	3.80704e-07	2.03782e-06	7.12036e-08		163	0	3.14338e-07	5.36595e-08	2.42448e-06	1.5914e-06	1.74113e-07	8.83854e-07	1.11374e-07	3.61949e-07	2.47452e-06	8.92265e-08
164	0	1.87356e-07	3.4849e-08	1.61832e-06	1.07046e-06	1.20532e-07	7.69177e-07	1.40332e-07	2.92942e-07	2.42444e-06	6.5288e-08		164	0	2.88487e-07	4.35169e-08	1.08199e-06	1.17795e-06	1.73996e-07	8.55386e-07	2.01178e-07	3.41292e-07	2.98168e-06	6.74364e-08
165	0	2.39462e-07	4.51561e-08	2.06812e-06	1.40685e-06	1.5684e-07	8.77562e-07	1.88371e-07	2.87194e-07	2.9732e-06	6.45205e-08		165	0	2.16959e-07	6.56475e-08	2.80656e-06	1.9706e-06	1.76138e-07	1.09405e-06	1.23648e-07	3.7193e-07	2.18242e-06	1.00531e-07
166	0	2.82201e-07	4.34007e-08	1.69507e-06	1.40989e-06	1.39262e-07	9.26777e-07	8.85981e-08	3.45502e-07	2.41926e-06	6.9955e-08		166	0	2.56396e-07	5.35745e-08	2.37123e-06	1.64325e-06	1.74558e-07	9.12756e-07	1.19998e-07	3.65435e-07	2.3851e-06	9.02066e-08
167	0	6.89302e-08	2.52801e-08	1.4807e-06	6.76024e-07	9.04631e-08	5.76438e-07	1.99869e-07	2.23943e-07	2.16116e-06	5.58828e-08		167	0	1.78096e-07	7.91288e-08	3.27219e-06	1.97858e-06	1.77066e-07	9.89475e-07	1.16752e-07	4.42959e-07	2.53676e-06	1.114e-07
168	0	3.75244e-07	4.91498e-08	1.89854e-06	1.73615e-06	1.67977e-07	1.06908e-06	7.68548e-08	4.17911e-07	2.79794e-06	7.83498e-08		168	0	3.7188e-07	4.67972e-08	1.64539e-06	1.29836e-06	1.67883e-07	8.60654e-07	6.48907e-08	3.55427e-07	2.77883e-06	7.43487e-08
169	0	3.72849e-07	4.37657e-08	1.65639e-06	1.60854e-06	1.51923e-07	1.01113e-06	8.97591e-08	4.17927e-07	2.56232e-06	7.94997e-08		169	0	2.02944e-07	6.60079e-08	3.18113e-06	2.06874e-06	1.97278e-07	1.03875e-06	1.20725e-07	3.97514e-07	2.23269e-06	1.04542e-07
170	0	2.99995e-07	4.83717e-08	2.09416e-06	1.69156e-06	1.76885e-07	9.73745e-07	7.9601e-08	3.53412e-07	3.13685e-06	7.52245e-08		170	0	1.94285e-07	5.71344e-08	2.65316e-06	1.91832e-06	2.05296e-07	1.098e-06	6.5412e-08	3.83821e-07	2.29463e-06	9.32528e-08
171	0	2.32209e-07	3.06869e-08	1.55294e-06	1.26347e-06	1.21377e-07	8.4143e-07	1.78708e-07	2.72018e-07	2.51192e-06	6.58307e-08		171	0	3.2823e-07	4.79906e-08	1.95942e-06	1.25034e-06	1.4262e-07	7.14504e-07	1.95027e-07	3.59971e-07	2.32033e-06	8.42243e-08
172	0	2.91862e-07	3.97221e-08	1.64218e-06	1.38382e-06	1.38303e-07	9.0541e-07	1.26055e-07	3.58754e-07	2.51722e-06	7.26288e-08		172	0	3.22332e-07	4.96558e-08	1.62502e-06	1.42901e-06	1.81426e-07	9.43538e-07	9.53125e-08	3.66786e-07	2.84953e-06	7.50689e-08
173	0	9.89931e-08	2.375e-08	1.07073e-06	7.05093e-07	9.63137e-08	7.10582e-07	1.91103e-07	3.38177e-07	1.92521e-06	5.97556e-08		173	0	2.08889e-07	6.19293e-08	2.59249e-06	1.92469e-06	1.99258e-07	1.0619e-06	1.11059e-07	3.96378e-07	2.48056e-06	9.42297e-08
174	0	4.22353e-07	5.31625e-08	1.98127e-06	1.89801e-06	1.79775e-07	1.14974e-06	5.9641e-08	4.50908e-07	2.88419e-06	8.17022e-08		174	0	1.56078e-07	2.3964e-08	9.12921e-07	8.83788e-07	1.18716e-07	5.87157e-07	1.75123e-07	2.76071e-07	2.3489e-06	6.94865e-08
175	0	2.27751e-07	3.55154e-08	1.61044e-06	1.16456e-06	1.22547e-07	8.0221e-07	2.03266e-07	2.99767e-07	2.44983e-06	6.70444e-08		175	0	3.56253e-07	4.97836e-08	2.01581e-06	1.41558e-06	1.69281e-07	8.60304e-07	8.32562e-08	3.57183e-07	2.63508e-06	8.11337e-08
176	0	1.92748e-07	4.16651e-08	1.93188e-06	1.12746e-06	1.46788e-07	8.24292e-07	2.19176e-07	2.44853e-07	2.7773e-06	5.87109e-08		176	0	2.55559e-07	3.81206e-08	1.46319e-06	1.33352e-06	1.44923e-07	7.30288e-07	1.41753e-07	3.2285e-07	2.44815e-06	7.21198e-08
177	0	3.69308e-07	3.85988e-08	1.39049e-06	1.80771e-06	1.47725e-07	1.03249e-06	4.81771e-08	4.58822e-07	2.32097e-06	8.49137e-08		177	0	2.64018e-07	4.52738e-08	1.90096e-06	1.08523e-06	1.40156e-07	7.34112e-07	2.29761e-07	3.21579e-07	2.00356e-06	8.38383e-08
178	0	3.45166e-07	5.13316e-08	2.098e-06	1.73722e-06	1.77543e-07	1.04137e-06	9.89379e-08	3.79144e-07	3.03412e-06	7.4025e-08		178	0	2.98378e-07	5.50269e-08	1.84523e-06	1.60966e-06	1.95874e-07	1.02551e-06	1.0672e-07	3.82927e-07	2.87434e-06	7.89856e-08
179	0	2.11531e-07	4.0293e-08	1.88308e-06	1.24805e-06	1.38952e-07	8.2258e-07	2.02631e-07	2.77756e-07	2.74291e-06	6.37751e-08		179	0	2.06904e-07	6.84497e-08	3.37402e-06	2.14242e-06	2.01499e-07	1.05325e-06	1.22284e-07	4.01983e-07	2.2199e-06	1.07465e-07
180	0	1.80222e-07	2.92694e-08	1.3392e-06	1.00885e-06	1.05554e-07	7.48583e-07	7.6254e-08	3.26016e-07	2.16253e-06	7.18005e-08		180	0	4.48955e-07	5.08575e-08	2.01468e-06	1.25831e-06	1.72064e-07	8.64412e-07	5.96167e-08	3.62305e-07	2.63746e-06	7.61312e-08
181	0	4.15523e-07	4.93716e-08	1.8188e-06	1.80368e-06	1.6841e-07	1.10749e-06	6.5852e-08	4.49092e-07	2.72335e-06	8.21775e-08		181	0	1.2577e-07	3.06551e-08	1.516e-06	1.45097e-06	1.48213e-07	8.52176e-07	7.25072e-08	2.72336e-07	1.96914e-06	7.76717e-08
182	0	3.25598e-07	4.35459e-08	1.57834e-06	1.57434e-06	1.43448e-07	8.73421e-07	8.53291e-08	4.31292e-07	2.73478e-06	8.24678e-08		182	0	2.34381e-07	5.62316e-08	2.264e-06	1.73432e-06	1.88139e-07	9.98098e-07	1.14506e-07	3.80277e-07	2.53095e-06	8.83971e-08
183	0	3.29715e-07	3.43709e-08	1.30654e-06	1.43638e-06	1.28346e-07	9.16357e-07	5.52265e-08	4.0859e-07	2.15557e-06	8.31049e-08		183	0	2.02019e-07	4.41263e-08	2.27853e-06	1.6269e-06	1.53794e-07	8.39262e-07	1.62198e-07	3.27182e-07	1.59723e-06	9.87703e-08
184	0	3.08155e-07	5.07055e-08	2.17483e-06	1.6584e-06	1.77025e-07	9.8665e-07	1.3256e-07	3.38708e-07	3.12798e-06	6.97521e-08		184	0	1.75199e-07	3.99679e-08	1.66884e-06	1.39412e-06	1.56743e-07	8.28904e-07	1.09239e-07	3.31205e-07	2.42724e-06	8.01356e-08
185	0	2.36913e-07	3.5399e-08	1.59082e-06	1.17404e-06	1.22332e-07	8.05358e-07	2.07071e-07	3.04241e-07	2.43578e-06	6.78831e-08		185	0	2.40054e-07	6.1418e-08	2.35152e-06	1.86765e-06	2.04922e-07	1.0864e-06	1.09375e-07	3.98768e-07	2.68166e-06	8.89464e-08
186	0	5.39487e-07	5.77509e-08	1.94299e-06	2.18976e-06	1.95287e-07	1.30952e-06	2.82935e-08	5.24372e-07	2.9111e-06	9.0386e-08		186	0	2.65848e-07	3.83476e-08	1.2174e-06	1.31233e-06	1.50652e-07	7.49072e-07	7.74673e-08	3.30168e-07	2.90311e-06	6.97e-08
187	0	1.45869e-07	3.1314e-08	1.16635e-06	8.07507e-07	1.168e-07	7.16535e-07	1.10454e-07	2.26463e-07	2.68443e-06	5.41839e-08		187	0	8.80506e-08	4.42324e-08	2.09658e-06	1.69641e-06	1.5841e-07	8.88604e-07	8.43204e-08	3.40594e-07	2.15408e-06	8.65203e-08
188	0	2.45095e-07	4.17125e-08	1.86317e-06	1.34401e-06	1.44984e-07	8.6785e-07	1.63064e-07	3.08722e-07	2.74387e-06	6.68118e-08		188	0	3.33303e-07	4.72303e-08	1.72916e-06	1.35537e-06	1.67965e-07	8.67919e-07	8.58157e-08	3.55058e-07	2.68505e-06	7.7059e-08
189	0	2.50019e-07	2.15202e-08	1.1882e-06	1.30839e-06	1.26723e-07	6.09269e-07	1.17925e-07	3.80704e-07	2.03782e-06	7.12036e-08		189	0	3.14338e-07	5.36595e-08	2.42448e-06	1.5914e-06	1.74113e-07	8.83854e-07	1.11374e-07	3.61949e-07	2.47452e-06	8.92265e-08
190	0	1.87356e-07	3.4849e-08	1.61832e-06	1.07046e-06	1.20532e-07	7.69177e-07	1.40332e-07	2.92942e-07	2.42444e-06	6.5288e-08		190	0	2.88487e-07	4.35169e-08	1.08199e-06	1.17795e-06	1.73996e-07	8.55386e-07	2.01178e-07	3.41292e-07	2.98168e-06	6.74364e-08
191	0	2.39462e-07	4.51561e-08	2.06812e-06	1.40685e-06	1.5684e-07	8.77562e-07	1.88371e-07	2.87194e-07	2.9732e-06	6.45205e-08		191	0	2.16959e-07	6.56475e-08	2.80656e-06	1.9706e-06	1.76138e-07	1.09405e-06	1.23648e-07	3.7193e-07	2.18242e-06	1.00531e-07
192	0	2.82201e-07	4.34007e-08	1.69507e-06	1.40989e-06	1.39262e-07	9.26777e-07	8.85981e-08	3.45502e-07	2.41926e-06	6.9955e-08		192	0	2.56396e-07	5.35745e-08	2.37123e-06	1.64325e-06	1.74558e-07	9.12756e-07	1.19998e-07	3.65435e-07	2.3851e-06	9.02066e-08
193	0	6.89302e-08	2.52801e-08	1.4807e-06	6.76024e-07	9.04631e-08	5.76438e-07	1.99869e-07	2.23943e-07	2.16116e-06	5.58828e-08		193	0	1.78096e-07	7.91288e-08	3.27219e-06	1.97858e-06	1.77066e-07	9.89475e-07	1.16752e-07	4.42959e-07	2.53676e-06	1.114e-07
194	0	3.75244e-07	4.91498e-08	1.89854e-06	1.73615e-06	1.67977e-07	1.06908e-06	7.68548e-08	4.17911e-07	2.79794e-06	7.83498e-08		194	0	3.7188e-07	4.67972e-08	1.64539e-06	1.29836e-06	1.67883e-07	8.60654e-07	6.48907e-08	3.55427e-07	2.77883e-06	7.43487e-08
195	0	3.72849e-07	4.37657e-08	1.65639e-06	1.60854e-06	1.51923e-07	1.01113e-06	8.97591e-08	4.17927e-07	2.56232e-06	7.94997e-08		195	0	2.02944e-07	6.60079e-08	3.18113e-06	2.06874e-06	1.97278e-07	1.03875e-06	1.20725e-07	3.97514e-07	2.23269e-06	1.04542e-07
196	0	2.99995e-07	4.83717e-08	2.09416e-06	1.69156e-06	1.76885e-07	9.73745e-07	7.9601e-08	3.53412e-07	3.13685e-06	7.52245e-08		196	0	1.94285e-07	5.71344e-08	2.65316e-06	1.91832e-06	2.05296e-07	1.098e-06	6.5412e-08	3.83821e-07	2.29463e-06	9.32528e-08
197	0	2.32209e-07	3.06869e-08	1.55294e-06	1.26347e-06	1.21377e-07	8.4143e-07	1.78708e-07	2.72018e-07	2.51192e-06	6.58307e-08		197	0	3.2823e-07	4.79906e-08	1.95942e-06	1.25034e-06	1.4262e-07	7.14504e-07	1.95027e-07	3.59971e-07	2.32033e-06	8.42243e-08
198	0	2.91862e-07	3.97221e-08	1.64218e-06	1.38382e-06	1.38303e-07	9.0541e-07	1.26055e-07	3.58754e-07	2.51722e-06	7.26288e-08		198	0	3.22332e-07	4.96558e-08	1.62502e-06	1.42901e-06	1.81426e-07	9.43538e-07	9.53125e-08	3.66786e-07	2.84953e-06	7.50689e-08
199	0	9.89931e-08	2.375e-08	1.07073e-06	7.05093e-07	9.63137e-08	7.10582e-07	1.91103e-07	3.38177e-07	1.92521e-06	5.97556e-08		199	0	2.08889e-07	6.19293e-08	2.59249e-06	1.92469e-06	1.99258e-07	1.0619e-06	1.11059e-07	3.96378e-07	2.48056e-06	9.42297e-08
200	0	4.22353e-07	5.31625e-08	1.98127e-06	1.89801e-06	1.79775e-07	1.14974e-06	5.9641e-08	4.50908e-07	2.88419e-06	8.17022e-08		200	0	1.56078e-07	2.3964e-08	9.12921e-07	8.83788e-07	1.18716e-07	5.87157e-07	1.75123e-07	2.76071e-07	2.3489e-06	6.94865e-08
201	0	2.27751e-07	3.55154e-08	1.61044e-06	1.16456e-06	1.22547e-07	8.0221e-07	2.03266e-07	2.99767e-07	2.44983e-06	6.70444e-08		201	0	3.56253e-07	4.97836e-08	2.01581e-06	1.41558e-06	1.69281e-07	8.60304e-07	8.32562e-08	3.57183e-07	2.63508e-06	8.11337e-08
202	0	1.92748e-07	4.16651e-08	1.93188e-06	1.12746e-06	1.46788e-07	8.24292e-07	2.19176e-07	2.44853e-07	2.7773e-06	5.87109e-08		202	0	2.55559e-07	3.81206e-08	1.46319e-06	1.33352e-06	1.44923e-07	7.30288e-07	1.41753e-07	3.2285e-07	2.44815e-06	7.21198e-08
203	0	3.69308e-07	3.85988e-08	1.39049e-06	1.80771e-06	1.47725e-07	1.03249e-06	4.81771e-08	4.58822e-07	2.32097e-06	8.49137e-08		203	0	2.64018e-07	4.52738e-08	1.90096e-06	1.08523e-06	1.40156e-07	7.34112e-07	2.29761e-07	3.21579e-07	2.00356e-06	8.38383e-08
204	0	3.45166e-07	5.13316e-08	2.098e-06	1.73722e-06	1.77543e-07	1.04137e-06	9.89379e-08	3.79144e-07	3.03412e-06	7.4025e-08		204	0	2.98378e-07	5.50269e-08	1.84523e-06	1.60966e-06	1.95874e-07	1.02551e-06	1.0672e-07	3.82927e-07	2.87434e-06	7.89856e-08
205	0	2.11531e-07	4.0293e-08	1.88308e-06	1.24805e-06	1.38952e-07	8.2258e-07	2.02631e-07	2.77756e-07	2.74291e-06	6.37751e-08		205	0	2.06904e-07	6.84497e-08	3.37402e-06	2.14242e-06	2.01499e-07	1.05325e-06	1.22284e-07	4.01983e-07	2.2199e-06	1.07465e-07
206	0	1.80222e-07	2.92694e-08	1.3392e-06	1.00885e-06	1.05554e-07	7.48583e-07	7.6254e-08	3.26016e-07	2.16253e-06	7.18005e-08		206	0	4.48955e-07	5.08575e-08	2.01468e-06	1.25831e-06	1.72064e-07	8.64412e-07	5.96167e-08	3.62305e-07	2.63746e-06	7.61312e-08
207	0	4.15523e-07	4.93716e-08	1.8188e-06	1.80368e-06	1.6841e-07	1.10749e-06	6.5852e-08	4.49092e-07	2.72335e-06	8.21775e-08		207	0	1.2577e-07	3.06551e-08	1.516e-06	1.45097e-06	1.48213e-07	8.52176e-07	7.25072e-08	2.72336e-07	1.96914e-06	7.76717e-08
208	0	3.25598e-07	4.35459e-08	1.57834e-06	1.57434e-06	1.43448e-07	8.73421e-07	8.53291e-08	4.31292e-07	2.73478e-06	8.24678e-08		208	0	2.34381e-07	5.62316e-08	2.264e-06	1.73432e-06	1.88139e-07	9.98098e-07	1.14506e-07	3.80277e-07	2.53095e-06	8.83971e-08
209	0	3.29715e-07	3.43709e-08	1.30654e-06	1.43638e-06	1.28346e-07	9.16357e-07	5.52265e-08	4.0859e-07	2.15557e-06	8.31049e-08		209	0	2.02019e-07	4.41263e-08	2.27853e-06	1.6269e-06	1.53794e-07	8.39262e-07	1.62198e-07	3.27182e-07	1.59723e-06	9.87703e-08
210	0	3.08155e-07	5.07055e-08	2.17483e-06	1.6584e-06	1.77025e-07	9.8665e-07	1.3256e-07	3.38708e-07	3.12798e-06	6.97521e-08		210	0	1.75199e-07	3.99679e-08	1.66884e-06	1.39412e-06	1.56743e-07	8.28904e-07	1.09239e-07	3.31205e-07	2.42724e-06	8.01356e-08
211	0	2.36913e-07	3.5399e-08	1.59082e-06	1.17404e-06	1.22332e-07	8.05358e-07	2.07071e-07	3.04241e-07	2.43578e-06	6.78831e-08		211	0	2.40054e-07	6.1418e-08	2.35152e-06	1.86765e-06	2.04922e-07	1.0864e-06	1.09375e-07	3.98768e-07	2.68166e-06	8.89464e-08
212	0	5.39487e-07	5.77509e-08	1.94299e-06	2.18976e-06	1.95287e-07	1.30952e-06	2.82935e-08	5.24372e-07	2.9111e-06	9.0386e-08		212	0	2.65848e-07	3.83476e-08	1.2174e-06	1.31233e-06	1.50652e-07	7.49072e-07	7.74673e-08	3.30168e-07	2.90311e-06	6.97e-08
213	0	1.45869e-07	3.1314e-08	1.16635e-06	8.07507e-07	1.168e-07	7.16535e-07	1.10454e-07	2.26463e-07	2.68443e-06	5.41839e-08		213	0	8.80506e-08	4.42324e-08	2.09658e-06	1.69641e-06	1.5841e-07	8.88604e-07	8.43204e-08	3.40594e-07	2.15408e-06	8.65203e-08
214	0	2.45095e-07	4.17125e-08	1.86317e-06	1.34401e-06	1.44984e-07	8.6785e-07	1.63064e-07	3.08722e-07	2.74387e-06	6.68118e-08		214	0	3.33303e-07	4.72303e-08	1.72916e-06	1.35537e-06	1.67965e-07	8.67919e-07	8.58157e-08	3.55058e-07	2.68505e-06	7.7059e-08
215	0	2.50019e-07	2.15202e-08	1.1882e-06	1.30839e-06	1.26723e-07	6.09269e-07	1.17925e-07	3.80704e-07	2.03782e-06	7.12036e-08		215	0	3.14338e-07	5.36595e-08	2.42448e-06	1.5914e-06	1.74113e-07	8.83854e-07	1.11374e-07	3.61949e-07	2.47452e-06	8.92265e-08
216	0	1.87356e-07	3.4849e-08	1.61832e-06	1.07046e-06	1.20532e-07	7.69177e-07	1.40332e-07	2.92942e-07	2.42444e-06	6.5288e-08		216	0	2.88487e-07	4.35169e-08	1.08199e-06	1.17795e-06	1.73996e-07	8.55386e-07	2.01178e-07	3.41292e-07	2.98168e-06	6.74364e-08
217	0	2.39462e-07	4.51561e-08	2.06812e-06	1.40685e-06	1.5684e-07	8.77562e-07	1.88371e-07	2.87194e-07	2.9732e-06	6.45205e-08		217	0	2.16959e-07	6.56475e-08	2.80656e-06	1.9706e-06	1.76138e-07	1.09405e-06	1.23648e-07	3.7193e-07	2.18242e-06	1.00531e-07
218	0	2.82201e-07	4.34007e-08	1.69507e-06	1.40989e-06	1.39262e-07	9.26777e-07	8.85981e-08	3.45502e-07	2.41926e-06	6.9955e-08		218	0	2.56396e-07	5.35745e-08	2.37123e-06	1.64325e-06	1.74558e-07	9.12756e-07	1.19998e-07	3.65435e-07	2.3851e-06	9.02066e-08
219	0	6.89302e-08	2.52801e-08	1.4807e-06	6.76024e-07	9.04631e-08	5.76438e-07	1.99869e-07	2.23943e-07	2.16116e-06	5.58828e-08		219	0	1.78096e-07	7.91288e-08	3.27219e-06	1.97858e-06	1.77066e-07	9.89475e-07	1.16752e-07	4.42959e-07	2.53676e-06	1.114e-07
220	0	3.75244e-07	4.91498e-08	1.89854e-06	1.73615e-06	1.67977e-07	1.06908e-06	7.68548e-08	4.17911e-07	2.79794e-06	7.83498e-08		220	0	3.7188e-07	4.67972e-08	1.64539e-06	1.29836e-06	1.67883e-07	8.60654e-07	6.48907e-08	3.55427e-07	2.77883e-06	7.43487e-08
221	0	3.72849e-07	4.37657e-08	1.65639e-06	1.60854e-06	1.51923e-07	1.01113e-06	8.97591e-08	4.17927e-07	2.56232e-06	7.94997e-08		221	0	2.02944e-07	6.60079e-08	3.18113e-06	2.06874e-06	1.97278e-07	1.03875e-06	1.20725e-07	3.97514e-07	2.23269e-06	1.04542e-07
222	0	2.99995e-07	4.83717e-08	2.09416e-06	1.69156e-06	1.76885e-07	9.73745e-07	7.9601e-08	3.53412e-07	3.13685e-06	7.52245e-08		222	0	1.94285e-07	5.71344e-08	2.65316e-06	1.91832e-06	2.05296e-07	1.098e-06	6.5412e-08	3.83821e-07	2.29463e-06	9.32528e-08
223	0	2.32209e-07	3.06869e-08	1.55294e-06	1.26347e-06	1.21377e-07	8.4143e-07	1.78708e-07	2.72018e-07	2.51192e-06	6.58307e-08		223	0	3.2823e-07	4.79906e-08	1.95942e-06	1.25034e-06	1.4262e-07	7.14504e-07	1.95027e-07	3.59971e-07	2.32033e-06	8.42243e-08
224	0	2.91862e-07	3.97221e-08	1.64218e-06	1.38382e-06	1.38303e-07	9.0541e-07	1.26055e-07	3.58754e-07	2.51722e-06	7.26288e-08		224	0	3.22332e-07	4.96558e-08	1.62502e-06	1.42901e-06	1.81426e-07	9.43538e-07	9.53125e-08	3.66786e-07	2.84953e-06	7.50689e-08
225	0	9.89931e-08	2.375e-08	1.07073e-06	7.05093e-07	9.63137e-08	7.10582e-07	1.91103e-07	3.38177e-07	1.92521e-06	5.97556e-08		225	0	2.08889e-07	6.19293e-08	2.59249e-06	1.92469e-06	1.99258e-07	1.0619e-06	1.11059e-07	3.96378e-07	2.48056e-06	9.42297e-08
226	0	4.22353e-07	5.31625e-08	1.98127e-06	1.89801e-06	1.79775e-07	1.14974e-06	5.9641e-08	4.50908e-07	2.88419e-06	8.17022e-08		226	0	1.56078e-07	2.3964e-08	9.12921e-07	8.83788e-07	1.18716e-07	5.87157e-07	1.75123e-07	2.76071e-07	2.3489e-06	6.94865e-08
227	0	2.27751e-07	3.55154e-08	1.61044e-06	1.16456e-06	1.22547e-07	8.0221e-07	2.03266e-07	2.99767e-07	2.44983e-06	6.70444e-08		227	0	3.56253e-07	4.97836e-08	2.01581e-06	1.41558e-06	1.69281e-07	8.60304e-07	8.32562e-08	3.57183e-07	2.63508e-06	8.11337e-08
228	0	1.92748e-07	4.16651e-08	1.93188e-06	1.12746e-06	1.46788e-07	8.24292e-07	2.19176e-07	2.44853e-07	2.7773e-06	5.87109e-08		228	0	2.55559e-07	3.81206e-08	1.46319e-06	1.33352e-06	1.44923e-07	7.30288e-07	1.41753e-07	3.2285e-07	2.44815e-06	7.21198e-08
229	0	3.69308e-07	3.85988e-08	1.39049e-06	1.80771e-06	1.47725e-07	1.03249e-06	4.81771e-08	4.58822e-07	2.32097e-06	8.49137e-08		229	0	2.64018e-07	4.52738e-08	1.90096e-06	1.08523e-06	1.40156e-07	7.34112e-07	2.29761e-07	3.21579e-07	2.00356e-06	8.38383e-08
230	0	3.45166e-07	5.13316e-08	2.098e-06	1.73722e-06	1.77543e-07	1.04137e-06	9.89379e-08	3.79144e-07	3.03412e-06	7.4025e-08		230	0	2.98378e-07	5.50269e-08	1.84523e-06	1.60966e-06	1.95874e-07	1.02551e-06	1.0672e-07	3.82927e-07	2.87434e-06	7.89856e-08
231	0	2.11531e-07	4.0293e-08	1.88308e-06	1.24805e-06	1.38952e-07	8.2258e-07	2.02631e-07	2.77756e-07	2.74291e-06	6.37751e-08		231	0	2.06904e-07	6.84497e-08	3.37402e-06	2.14242e-06	2.01499e-07	1.05325e-06	1.22284e-07	4.01983e-07	2.2199e-06	1.07465e-07
232	0	1.80222e-07	2.92694e-08	1.3392e-06	1.00885e-06	1.05554e-07	7.48583e-07	7.6254e-08	3.26016e-07	2.16253e-06	7.18005e-08		232	0	4.48955e-07	5.08575e-08	2.01468e-06	1.25831e-06	1.72064e-07	8.64412e-07	5.96167e-08	3.62305e-07	2.63746e-06	7.61312e-08
233	0	4.15523e-07	4.93716e-08	1.8188e-06	1.80368e-06	1.6841e-07	1.10749e-06	6.5852e-08	4.49092e-07	2.72335e-06	8.21775e-08		233	0	1.2577e-07	3.06551e-08	1.516e-06	1.45097e-06	1.48213e-07	8.52176e-07	7.25072e-08	2.72336e-07	1.96914e-06	7.76717e-08
234	0	3.25598e-07	4.35459e-08	1.57834e-06	1.57434e-06	1.43448e-07	8.73421e-07	8.53291e-08	4.31292e-07	2.73478e-06	8.24678e-08		234	0	2.34381e-07	5.62316e-08	2.264e-06	1.73432e-06	1.88139e-07	9.98098e-07	1.14506e-07	3.80277e-07	2.53095e-06	8.83971e-08
235	0	3.29715e-07	3.43709e-08	1.30654e-06	1.43638e-06	1.28346e-07	9.16357e-07	5.52265e-08	4.0859e-07	2.15557e-06	8.31049e-08		235	0	2.02019e-07	4.41263e-08	2.27853e-06	1.6269e-06	1.53794e-07	8.39262e-07	1.62198e-07	3.27182e-07	1.59723e-06	9.87703e-08
236	0	3.08155e-07	5.07055e-08	2.17483e-06	1.6584e-06	1.77025e-07	9.8665e-07	1.3256e-07	3.38708e-07	3.12798e-06	6.97521e-08		236	0	1.75199e-07	3.99679e-08	1.66884e-06	1.39412e-06	1.56743e-07	8.28904e-07	1.09239e-07	3.31205e-07	2.42724e-06	8.01356e-08
237	0	2.36913e-07	3.5399e-08	1.59082e-06	1.17404e-06	1.22332e-07	8.05358e-07	2.07071e-07	3.04241e-07	2.43578e-06	6.78831e-08		237	0	2.40054e-07	6.1418e-08	2.35152e-06	1.86765e-06	2.04922e-07	1.0864e-06	1.09375e-07	3.98768e-07	2.68166e-06	8.89464e-08
238	0	5.39487e-07	5.77509e-08	1.94299e-06	2.18976e-06	1.95287e-07	1.30952e-06	2.82935e-08	5.24372e-07	2.9111e-06	9.0386e-08		238	0	2.65848e-07	3.83476e-08	1.2174e-06	1.31233e-06	1.50652e-07	7.49072e-07	7.74673e-08	3.30168e-07	2.90311e-06	6.97e-08
239	0	1.45869e-07	3.1314e-08	1.16635e-06	8.07507e-07	1.168e-07	7.16535e-07	1.10454e-07	2.26463e-07	2.68443e-06	5.41839e-08		239	0	8.80506e-08	4.42324e-08	2.09658e-06	1.69641e-06	1.5841e-07	8.88604e-07	8.43204e-08	3.40594e-07	2.15408e-06	8.65203e-08
240	0	2.45095e-07	4.17125e-08	1.86317e-06	1.34401e-06	1.44984e-07	8.6785e-07	1.63064e-07	3.08722e-07	2.74387e-06	6.68118e-08		240	0	3.33303e-07	4.72303e-08	1.72916e-06	1.35537e-06	1.67965e-07	8.67919e-07	8.58157e-08	3.55058e-07	2.68505e-06	7.7059e-08
241	0	2.50019e-07	2.15202e-08	1.1882e-06	1.30839e-06	1.26723e-07	6.09269e-07	1.17925e-07	3.80704e-07	2.03782e-06	7.12036e-08		241	0	3.14338e-07	5.36595e-08	2.42448e-06	1.5914e-06	1.74113e-07	8.83854e-07	1.11374e-07	3.61949e-07	2.47452e-06	8.92265e-08
242	0	1.87356e-07	3.4849e-08	1.61832e-06	1.07046e-06	1.20532e-07	7.69177e-07	1.40332e-07	2.92942e-07	2.42444e-06	6.5288e-08		242	0	2.88487e-07	4.35169e-08	1.08199e-06	1.17795e-06	1.73996e-07	8.55386e-07	2.01178e-07	3.41292e-07	2.98168e-06	6.74364e-08
243	0	2.39462e-07	4.51561e-08	2.06812e-06	1.40685e-06	1.5684e-07	8.77562e-07	1.88371e-07	2.87194e-07	2.9732e-06	6.45205e-08		243	0	2.16959e-07	6.56475e-08	2.80656e-06	1.9706e-06	1.76138e-07	1.09405e-06	1.23648e-07	3.7193e-07	2.18242e-06	1.00531e-07
244	0	2.82201e-07	4.34007e-08	1.69507e-06	1.40989e-06	1.39262e-07	9.26777e-07	8.85981e-08	3.45502e-07	2.41926e-06	6.9955e-08		244	0	2.56396e-07	5.35745e-08	2.37123e-06	1.64325e-06	1.74558e-07	9.12756e-07	1.19998e-07	3.65435e-07	2.3851e-06	9.02066e-08
245	0	6.89302e-08	2.52801e-08	1.4807e-06	6.76024e-07	9.04631e-08	5.76438e-07	1.99869e-07	2.23943e-07	2.16116e-06	5.58828e-08		245	0	1.78096e-07	7.91288e-08	3.27219e-06	1.97858e-06	1.77066e-07	9.89475e-07	1.16752e-07	4.42959e-07	2.53676e-06	1.114e-07
246	0	3.75244e-07	4.91498e-08	1.89854e-06	1.73615e-06	1.67977e-07	1.06908e-06	7.68548e-08	4.17911e-07	2.79794e-06	7.83498e-08		246	0	3.7188e-07	4.67972e-08	1.64539e-06	1.29836e-06	1.67883e-07	8.60654e-07	6.48907e-08	3.55427e-07	2.77883e-06	7.43487e-08
247	0	3.72849e-07	4.37657e-08	1.65639e-06	1.60854e-06	1.51923e-07	1.01113e-06	8.97591e-08	4.17927e-07	2.56232e-06	7.94997e-08		247	0	2.02944e-07	6.60079e-08	3.18113e-06	2.06874e-06	1.97278e-07	1.03875e-06	1.20725e-07	3.97514e-07	2.23269e-06	1.04542e-07
248	0	2.99995e-07	4.83717e-08	2.09416e-06	1.69156e-06	1.76885e-07	9.73745e-07	7.9601e-08	3.53412e-07	3.13685e-06	7.52245e-08		248	0	1.94285e-07	5.71344e-08	2.65316e-06	1.91832e-06	2.05296e-07	1.098e-06	6.5412e-08	3.83821e-07	2.29463e-06	9.32528e-08
249	0	2.32209e-07	3.06869e-08	1.55294e-06	1.26347e-06	1.21377e-07	8.4143e-07	1.78708e-07	2.72018e-07	2.51192e-06	6.58307e-08		249	0	3.2823e-07	4.79906e-08	1.95942e-06	1.25034e-06	1.4262e-07	7.14504e-07	1.95027e-07	3.59971e-07	2.32033e-06	8.42243e-08
250	0	2.91862e-07	3.97221e-08	1.64218e-06	1.38382e-06	1.38303e-07	9.0541e-07	1.26055e-07	3.58754e-07	2.51722e-06	7.26288e-08		250	0	3.22332e-07	4.96558e-08	1.62502e-06	1.42901e-06	1.81426e-07	9.43538e-07	9.53125e-08	3.66786e-07	2.84953e-06	7.50689e-08
251	0	9.89931e-08	2.375e-08	1.07073e-06	7.05093e-07	9.63137e-08	7.10582e-07	1.91103e-07	3.38177e-07	1.92521e-06	5.97556e-08		251	0	2.08889e-07	6.19293e-08	2.59249e-06	1.92469e-06	1.99258e-07	1.0619e-06	1.11059e-07	3.96378e-07	2.48056e-06	9.42297e-08
252	0	4.22353e-07	5.31625e-08	1.98127e-06	1.89801e-06	1.79775e-07	1.14974e-06	5.9641e-08	4.50908e-07	2.88419e-06	8.17022e-08		252	0	1.56078e-07	2.3964e-08	9.12921e-07	8.83788e-07	1.18716e-07	5.87157e-07	1.75123e-07	2.76071e-07	2.3489e-06	6.94865e-08
253	0	2.27751e-07	3.55154e-08	1.61044e-06	1.16456e-06	1.22547e-07	8.0221e-07	2.03266e-07	2.99767e-07	2.44983e-06	6.70444e-08		253	0	3.56253e-07	4.97836e-08	2.01581e-06	1.41558e-06	1.69281e-07	8.60304e-07	8.32562e-08	3.57183e-07	2.63508e-06	8.11337e-08
254	0	1.92748e-07	4.16651e-08	1.93188e-06	1.12746e-06	1.46788e-07	8.24292e-07	2.19176e-07	2.44853e-07	2.7773e-06	5.87109e-08		254	0	2.55559e-07	3.81206e-08	1.46319e-06	1.33352e-06	1.44923e-07	7.30288e-07	1.41753e-07	3.2285e-07	2.44815e-06	7.21198e-08
255	0	3.69308e-07	3.85988e-08	1.39049e-06	1.80771e-06	1.47725e-07	1.03249e-06	4.81771e-08	4.58822e-07	2.32097e-06	8.49137e-08		255	0	2.64018e-07	4.52738e-08	1.90096e-06	1.08523e-06	1.40156e-07	7.34112e-07	2.29761e-07	3.21579e-07	2.00356e-06	8.38383e-08
256	0	3.45166e-07	5.13316e-08	2.098e-06	1.73722e-06	1.77543e-07	1.04137e-06	9.89379e-08	3.79144e-07	3.03412e-06	7.4025e-08		256	0	2.98378e-07	5.50269e-08	1.84523e-06	1.60966e-06	1.95874e-07	1.02551e-06	1.0672e-07	3.82927e-07	2.87434e-06	7.89856e-08
257	0	2.11531e-07	4.0293e-08	1.88308e-06	1.24805e-06	1.38952e-07	8.2258e-07	2.02631e-07	2.77756e-07	2.74291e-06	6.37751e-08		257	0	2.06904e-07	6.84497e-08	3.37402e-06	2.14242e-06	2.01499e-07	1.05325e-06	1.22284e-07	4.01983e-07	2.2199e-06	1.07465e-07
258	0	1.80222e-07	2.92694e-08	1.3392e-06	1.00885e-06	1.05554e-07	7.48583e-07	7.6254e-08	3.26016e-07	2.16253e-06	7.18005e-08		258	0	4.48955e-07	5.08575e-08	2.01468e-06	1.25831e-06	1.72064e-07	8.64412e-07	5.96167e-08	3.62305e-07	2.63746e-06	7.61312e-08
259	0	4.15523e-07	4.93716e-08	1.8188e-06	1.80368e-06	1.6841e-07	1.10749e-06	6.5852e-08	4.49092e-07	2.72335e-06	8.21775e-08		259	0	1.2577e-07	3.06551e-08	1.516e-06	1.45097e-06	1.48213e-07	8.52176e-07	7.25072e-08	2.72336e-07	1.96914e-06	7.76717e-08
260	0	3.25598e-07	4.35459e-08	1.57834e-06	1.57434e-06	1.43448e-07	8.73421e-07	8.53291e-08	4.31292e-07	2.73478e-06	8.24678e-08		260	0	2.34381e-07	5.62316e-08	2.264e-06	1.73432e-06	1.88139e-07	9.98098e-07	1.14506e-07	3.80277e-07	2.53095e-06	8.83971e-08
261	0	3.29715e-07	3.43709e-08	1.30654e-06	1.43638e-06	1.28346e-07	9.16357e-07	5.52265e-08	4.0859e-07	2.15557e-06	8.31049e-08		261	0	2.02019e-07	4.41263e-08	2.27853e-06	1.6269e-06	1.53794e-07	8.39262e-07	1.62198e-07	3.27182e-07	1.59723e-06	9.87703e-08
262	0	3.08155e-07	5.07055e-08	2.17483e-06	1.6584e-06	1.77025e-07	9.8665e-07	1.3256e-07	3.38708e-07	3.12798e-06	6.97521e-08		262	0	1.75199e-07	3.99679e-08	1.66884e-06	1.39412e-06	1.56743e-07	8.28904e-07	1.09239e-07	3.31205e-07	2.42724e-06	8.01356e-08
263	0	2.36913e-07	3.5399e-08	1.59082e-06	1.17404e-06	1.22332e-07	8.05358e-07	2.07071e-07	3.04241e-07	2.43578e-06	6.78831e-08		263	0	2.40054e-07	6.1418e-08	2.35152e-06	1.86765e-06	2.04922e-07	1.0864e-06	1.09375e-07	3.98768e-07	2.68166e-06	8.89464e-08
264	0	5.39487e-07	5.77509e-08	1.94299e-06	2.18976e-06	1.95287e-07	1.30952e-06	2.82935e-08	5.24372e-07	2.9111e-06	9.0386e-08		264	0	2.65848e-07	3.83476e-08	1.2174e-06	1.31233e-06	1.50652e-07	7.49072e-07	7.74673e-08	3.30168e-07	2.90311e-06	6.97e-08
265	0	1.45869e-07	3.1314e-08	1.16635e-06	8.07507e-07	1.168e-07	7.16535e-07	1.10454e-07	2.26463e-07	2.68443e-06	5.41839e-08		265	0	8.80506e-08	4.42324e-08	2.09658e-06	1.69641e-06	1.5841e-07	8.88604e-07	8.43204e-08	3.40594e-07	2.15408e-06	8.65203e-08
266	0	2.45095e-07	4.17125e-08	1.86317e-06	1.34401e-06	1.44984e-07	8.6785e-07	1.63064e-07	3.08722e-07	2.74387e-06	6.68118e-08		266	0	3.33303e-07	4.72303e-08	1.72916e-06	1.35537e-06	1.67965e-07	8.67919e-07	8.58157e-08	3.55058e-07	2.68505e-06	7.7059e-08
267	0	2.50019e-07	2.15202e-08	1.1882e-06	1.30839e-06	1.26723e-07	6.09269e-07	1.17925e-07	3.80704e-07	2.03782e-06	7.12036e-08		267	0	3.14338e-07	5.36595e-08	2.42448e-06	1.5914e-06	1.74113e-07	8.83854e-07	1.11374e-07	3.61949e-07	2.47452e-06	8.92265e-08
268	0	1.87356e-07	3.4849e-08	1.61832e-06	1.07046e-06	1.20532e-07	7.69177e-07	1.40332e-07	2.92942e-07	2.42444e-06	6.5288e-08		268	0	2.88487e-07	4.35169e-08	1.08199e-06	1.17795e-06	1.73996e-07	8.55386e-07	2.01178e-07	3.41292e-07	2.98168e-06	6.74364e-08
269	0	2.39462e-07	4.51561e-08	2.06812e-06	1.40685e-06	1.5684e-07	8.77562e-07	1.88371e-07	2.87194e-07	2.9732e-06	6.45205e-08		269	0	2.16959e-07	6.56475e-08	2.80656e-06	1.9706e-06	1.76138e-07	1.09405e-06	1.23648e-07	3.7193e-07	2.18242e-06	1.00531e-07
270	0	2.82201e-07	4.34007e-08	1.69507e-06	1.40989e-06	1.39262e-07	9.26777e-07	8.85981e-08	3.45502e-07	2.41926e-06	6.9955e-08		270	0	2.56396e-07	5.35745e-08	2.37123e-06	1.64325e-06	1.74558e-07	9.12756e-07	1.19998e-07	3.65435e-07	2.3851e-06	9.02066e-08
271	0	6.89302e-08	2.52801e-08	1.4807e-06	6.76024e-07	9.04631e-08	5.76438e-07	1.99869e-07	2.23943e-07	2.16116e-06	5.58828e-08		271	0	1.78096e-07	7.91288e-08	3.27219e-06	1.97858e-06	1.77066e-07	9.89475e-07	1.16752e-07	4.42959e-07	2.53676e-06	1.114e-07
272	0	3.75244e-07	4.91498e-08	1.89854e-06	1.73615e-06	1.67977e-07	1.06908e-06	7.68548e-08	4.17911e-07	2.79794e-06	7.83498e-08		272	0	3.7188e-07	4.67972e-08	1.64539e-06	1.29836e-06	1.67883e-07	8.60654e-07	6.48907e-08	3.55427e-07	2.77883e-06	7.43487e-08
273	0	3.72849e-07	4.37657e-08	1.65639e-06	1.60854e-06	1.51923e-07	1.01113e-06	8.97591e-08	4.17927e-07	2.56232e-06	7.94997e-08		273	0	2.02944e-07	6.60079e-08	3.18113e-06	2.06874e-06	1.97278e-07	1.03875e-06	1.20725e-07	3.97514e-07	2.23269e-06	1.04542e-07
274	0	2.99995e-07	4.83717e-08	2.09416e-06	1.69156e-06	1.76885e-07	9.73745e-07	7.9601e-08	3.53412e-07	3.13685e-06	7.52245e-08		274	0	1.94285e-07	5.71344e-08	2.65316e-06	1.91832e-06	2.05296e-07	1.098e-06	6.5412e-08	3.83821e-07	2.29463e-06	9.32528e-08
275	0	2.32209e-07	3.06869e-08	1.55294e-06	1.26347e-06	1.21377e-07	8.4143e-07	1.78708e-07	2.72018e-07	2.51192e-06	6.58307e-08		275	0	3.2823e-07	4.79906e-08	1.95942e-06	1.25034e-06	1.4262e-07	7.14504e-07	1.95027e-07	3.59971e-07	2.32033e-06	8.42243e-08
276	0	2.91862e-07	3.97221e-08	1.64218e-06	1.38382e-06	1.38303e-07	9.0541e-07	1.26055e-07	3.58754e-07	2.51722e-06	7.26288e-08		276	0	3.22332e-07	4.96558e-08	1.62502e-06	1.42901e-06	1.81426e-07	9.43538e-07	9.53125e-08	3.66786e-07	2.84953e-06	7.50689e-08
277	0	9.89931e-08	2.375e-08	1.07073e-06	7.05093e-07	9.63137e-08	7.10582e-07	1.91103e-07	3.38177e-07	1.92521e-06	5.97556e-08		277	0	2.08889e-07	6.19293e-08	2.59249e-06	1.92469e-06	1.99258e-07	1.0619e-06	1.11059e-07	3.96378e-07	2.48056e-06	9.42297e-08
278	0	4.22353e-07	5.31625e-08	1.98127e-06	1.89801e-06	1.79775e-07	1.14974e-06	5.9641e-08	4.50908e-07	2.88419e-06	8.17022e-08		278	0	1.56078e-07	2.3964e-08	9.12921e-07	8.83788e-07	1.18716e-07	5.87157e-07	1.75123e-07	2.76071e-07	2.3489e-06	6.94865e-08
279	0	2.27751e-07	3.55154e-08	1.61044e-06	1.16456e-06	1.22547e-07	8.0221e-07	2.03266e-07	2.99767e-07	2.44983e-06	6.70444e-08		279	0	3.56253e-07	4.97836e-08	2.01581e-06	1.41558e-06	1.69281e-07	8.60304e-07	8.32562e-08	3.57183e-07	2.63508e-06	8.11337e-08
280	0	1.92748e-07	4.16651e-08	1.93188e-06	1.12746e-06	1.46788e-07	8.24292e-07	2.19176e-07	2.44853e-07	2.7773e-06	5.87109e-08		280	0	2.55559e-07	3.81206e-08	1.46319e-06	1.33352e-06	1.44923e-07	7.30288e-07	1.41753e-07	3.2285e-07	2.44815e-06	7.21198e-08
281	0	3.69308e-07	3.85988e-08	1.39049e-06	1.80771e-06	1.47725e-07	1.03249e-06	4.81771e-08	4.58822e-07	2.32097e-06	8.49137e-08		281	0	2.64018e-07	4.52738e-08	1.90096e-06	1.08523e-06	1.40156e-07	7.34112e-07	2.29761e-07	3.21579e-07	2.00356e-06	8.38383e-08
282	0	3.45166e-07	5.13316e-08	2.098e-06	1.73722e-06	1.77543e-07	1.04137e-06	9.89379e-08	3.79144e-07	3.03412e-06	7.4025e-08		282	0	2.98378e-07	5.50269e-08	1.84523e-06	1.60966e-06	1.95874e-07	1.02551e-06	1.0672e-07	3.82927e-07	2.87434e-06	7.89856e-08
283	0	2.11531e-07	4.0293e-08	1.88308e-06	1.24805e-06	1.38952e-07	8.2258e-07	2.02631e-07	2.77756e-07	2.74291e-06	6.37751e-08		283	0	2.06904e-07	6.84497e-08	3.37402e-06	2.14242e-06	2.01499e-07	1.05325e-06	1.22284e-07	4.01983e-07	2.2199e-06	1.07465e-07
284	0	1.80222e-07	2.92694e-08	1.3392e-06	1.00885e-06	1.05554e-07	7.48583e-07	7.6254e-08	3.26016e-07	2.16253e-06	7.18005e-08		284	0	4.48955e-07	5.08575e-08	2.01468e-06	1.25831e-06	1.72064e-07	8.64412e-07	5.96167e-08	3.62305e-07	2.63746e-06	7.61312e-08
285	0	4.15523e-07	4.93716e-08	1.8188e-06	1.80368e-06	1.6841e-07	1.10749e-06	6.5852e-08	4.49092e-07	2.72335e-06	8.21775e-08		285	0	1.2577e-07	3.06551e-08	1.516e-06	1.45097e-06	1.48213e-07	8.52176e-07	7.25072e-08	2.72336e-07	1.96914e-06	7.76717e-08
286	0	3.25598e-07	4.35459e-08	1.57834e-06	1.57434e-06	1.43448e-07	8.73421e-07	8.53291e-08	4.31292e-07	2.73478e-06	8.24678e-08		286	0	2.34381e-07	5.62316e-08	2.264e-06	1.73432e-06	1.88139e-07	9.98098e-07	1.14506e-07	3.80277e-07	2.53095e-06	8.83971e-08
287	0	3.29715e-07	3.43709e-08	1.30654e-06	1.43638e-06	1.28346e-07	9.16357e-07	5.52265e-08	4.0859e-07	2.15557e-06	8.31049e-08		287	0	2.02019e-07	4.41263e-08	2.27853e-06	1.6269e-06	1.53794e-07	8.39262e-07	1.62198e-07	3.27182e-07	1.59723e-06	9.87703e-08
288	0	3.08155e-07	5.07055e-08	2.17483e-06	1.6584e-06	1.77025e-07	9.8665e-07	1.3256e-07	3.38708e-07	3.12798e-06	6.97521e-08		288	0	1.75199e-07	3.99679e-08	1.66884e-06	1.39412e-06	1.56743e-07	8.28904e-07	1.09239e-07	3.31205e-07	2.42724e-06	8.01356e-08
289	0	2.36913e-07	3.5399e-08	1.59082e-06	1.17404e-06	1.22332e-07	8.05358e-07	2.07071e-07	3.04241e-07	2.43578e-06	6.78831e-08		289	0	2.40054e-07	6.1418e-08	2.35152e-06	1.86765e-06	2.04922e-07	1.0864e-06	1.09375e-07	3.98768e-07	2.68166e-06	8.89464e-08
290	0	5.39487e-07	5.77509e-08	1.94299e-06	2.18976e-06	1.95287e-07	1.30952e-06	2.82935e-08	5.24372e-07	2.9111e-06	9.0386e-08		290	0	2.65848e-07	3.83476e-08	1.2174e-06	1.31233e-06	1.50652e-07	7.49072e-07	7.74673e-08	3.30168e-07	2.90311e-06	6.97e-08
291	0	1.45869e-07	3.1314e-08	1.16635e-06	8.07507e-07	1.168e-07	7.16535e-07	1.10454e-07	2.26463e-07	2.68443e-06	5.41839e-08		291	0	8.80506e-08	4.42324e-08	2.09658e-06	1.69641e-06	1.5841e-07	8.88604e-07	8.43204e-08	3.40594e-07	2.15408e-06	8.65203e-08
292	0	2.45095e-07	4.17125e-08	1.86317e-06	1.34401e-06	1.44984e-07	8.6785e-07	1.63064e-07	3.08722e-07	2.74387e-06	6.68118e-08		292	0	3.33303e-07	4.72303e-08	1.72916e-06	1.35537e-06	1.67965e-07	8.67919e-07	8.58157e-08	3.55058e-07	2.68505e-06	7.7059e-08
293	0	2.50019e-07	2.15202e-08	1.1882e-06	1.30839e-06	1.26723e-07	6.09269e-07	1.17925e-07	3.80704e-07	2.03782e-06	7.12036e-08		293	0	3.14338e-07	5.36595e-08	2.42448e-06	1.5914e-06	1.74113e-07	8.83854e-07	1.11374e-07	3.61949e-07	2.47452e-06	8.92265e-08
294	0	1.87356e-07	3.4849e-08	1.61832e-06	1.07046e-06	1.20532e-07	7.69177e-07	1.40332e-07	2.92942e-07	2.42444e-06	6.5288e-08		294	0	2.88487e-07	4.35169e-08	1.08199e-06	1.17795e-06	1.73996e-07	8.55386e-07	2.01178e-07	3.41292e-07	2.98168e-06	6.74364e-08
295	0	2.39462e-07	4.51561e-08	2.06812e-06	1.40685e-06	1.5684e-07	8.77562e-07	1.88371e-07	2.87194e-07	2.9732e-06	6.45205e-08		295	0	2.16959e-07	6.56475e-08	2.80656e-06	1.9706e-06	1.76138e-07	1.09405e-06	1.23648e-07	3.7193e-07	2.18242e-06	1.00531e-07
296	0	2.82201e-07	4.34007e-08	1.69507e-06	1.40989e-06	1.39262e-07	9.26777e-07	8.85981e-08	3.45502e-07	2.41926e-06	6.9955e-08		296	0	2.56396e-07	5.35745e-08	2.37123e-06	1.64325e-06	1.74558e-07	9.12756e-07	1.19998e-07	3.65435e-07	2.3851e-06	9.02066e-08
297	0	6.89302e-08	2.52801e-08	1.4807e-06	6.76024e-07	9.04631e-08	5.76438e-07	1.99869e-07	2.23943e-07	2.16116e-06	5.58828e-08		297	0	1.78096e-07	7.91288e-08	3.27219e-06	1.97858e-06	1.77066e-07	9.89475e-07	1.16752e-07	4.42959e-07	2.53676e-06	1.114e-07
298	0	3.75244e-07	4.91498e-08	1.89854e-06	1.73615e-06	1.67977e-07	1.06908e-06	7.68548e-08	4.17911e-07	2.79794e-06	7.83498e-08		298	0	3.7188e-07	4.67972e-08	1.64539e-06	1.29836e-06	1.67883e-07	8.60654e-07	6.48907e-08	3.55427e-07	2.77883e-06	7.43487e-08
299	0	3.72849e-07	4.37657e-08	1.65639e-06	1.60854e-06	1.51923e-07	1.01113e-06	8.97591e-08	4.17927e-07	2.56232e-06	7.94997e-08		299	0	2.02944e-07	6.60079e-08	3.18113e-06	2.06874e-06	1.97278e-07	1.03875e-06	1.20725e-07	3.97514e-07	2.23269e-06	1.04542e-07
300	0	2.99995e-07	4.83717e-08	2.09416e-06	1.69156e-06	1.76885e-07	9.73745e-07	7.9601e-08	3.53412e-07	3.13685e-06	7.52245e-08		300	0	1.94285e-07	5.71344e-08	2.65316e-06	1.91832e-06	2.05296e-07	1.098e-06	6.5412e-08	3.83821e-07	2.29463e-06	9.32528e-08
301	0	2.32209e-07	3.06869e-08	1.55294e-06	1.26347e-06	1.21377e-07	8.4143e-07	1.78708e-07	2.72018e-07	2.51192e-06	6.58307e-08		301	0	3.2823e-07	4.79906e-08	1.95942e-06	1.25034e-06	1.4262e-07	7.14504e-07	1.95027e-07	3.59971e-07	2.32033e-06	8.42243e-08
302	0	2.91862e-07	3.97221e-08	1.64218e-06	1.38382e-06	1.38303e-07	9.0541e-07	1.26055e-07	3.58754e-07	2.51722e-06	7.26288e-08		302	0	3.22332e-07	4.96558e-08	1.62502e-06	1.42901e-06	1.81426e-07	9.43538e-07	9.53125e-08	3.66786e-07	2.84953e-06	7.50689e-08
303	0	9.89931e-08	2.375e-08	1.07073e-06	7.05093e-07	9.63137e-08	7.10582e-07	1.91103e-07	3.38177e-07	1.92521e-06	5.97556e-08		303	0	2.08889e-07	6.19293e-08	2.59249e-06	1.92469e-06	1.99258e-07	1.0619e-06	1.11059e-07	3.96378e-07	2.48056e-06	9.42297e-08
304	0	4.22353e-07	5.31625e-08	1.98127e-06	1.89801e-06	1.79775e-07	1.14974e-06	5.9641e-08	4.50908e-07	2.88419e-06	8.17022e-08		304	0	1.56078e-07	2.3964e-08	9.12921e-07	8.83788e-07	1.18716e-07	5.87157e-07	1.75123e-07	2.76071e-07	2.3489e-06	6.94865e-08
305	0	2.27751e-07	3.55154e-08	1.61044e-06	1.16456e-06	1.22547e-07	8.0221e-07	2.03266e-07	2.99767e-07	2.44983e-06	6.70444e-08		305	0	3.56253e-07	4.97836e-08	2.01581e-06	1.41558e-06	1.69281e-07	8.60304e-07	8.32562e-08	3.57183e-07	2.63508e-06	8.11337e-08
306	0	1.92748e-07	4.16651e-08	1.93188e-06	1.12746e-06	1.46788e-07	8.24292e-07	2.19176e-07	2.44853e-07	2.7773e-06	5.87109e-08		306	0	2.55559e-07	3.81206e-08	1.46319e-06	1.33352e-06	1.44923e-07	7.30288e-07	1.41753e-07	3.2285e-07	2.44815e-06	7.21198e-08
307	0	3.69308e-07	3.85988e-08	1.39049e-06	1.80771e-06	1.47725e-07	1.03249e-06	4.81771e-08	4.58822e-07	2.32097e-06	8.49137e-08		307	0	2.64018e-07	4.52738e-08	1.90096e-06	1.08523e-06	1.40156e-07	7.34112e-07	2.29761e-07	3.21579e-07	2.00356e-06	8.38383e-08
308	0	3.45166e-07	5.13316e-08	2.098e-06	1.73722e-06	1.77543e-07	1.04137e-06	9.89379e-08	3.79144e-07	3.03412e-06	7.4025e-08		308	0	2.98378e-07	5.50269e-08	1.84523e-06	1.60966e-06	1.95874e-07	1.02551e-06	1.0672e-07	3.82927e-07	2.87434e-06	7.89856e-08
309	0	2.11531e-07	4.0293e-08	1.88308e-06	1.24805e-06	1.38952e-07	8.2258e-07	2.02631e-07	2.77756e-07	2.74291e-06	6.37751e-08		309	0	2.06904e-07	6.84497e-08	3.37402e-06	2.14242e-06	2.01499e-07	1.05325e-06	1.22284e-07	4.01983e-07	2.2199e-06	1.07465e-07
310	0	1.80222e-07	2.92694e-08	1.3392e-06	1.00885e-06	1.05554e-07	7.48583e-07	7.6254e-08	3.26016e-07	2.16253e-06	7.18005e-08		310	0	4.48955e-07	5.08575e-08	2.01468e-06	1.25831e-06	1.72064e-07	8.64412e-07	5.96167e-08	3.62305e-07	2.63746e-06	7.61312e-08
311	0	4.15523e-07	4.93716e-08	1.8188e-06	1.80368e-06	1.6841e-07	1.10749e-06	6.5852e-08	4.49092e-07	2.72335e-06	8.21775e-08		311	0	1.2577e-07	3.06551e-08	1.516e-06	1.45097e-06	1.48213e-07	8.52176e-07	7.25072e-08	2.72336e-07	1.96914e-06	7.76717e-08
312	0	3.25598e-07	4.35459e-08	1.57834e-06	1.57434e-06	1.43448e-07	8.73421e-07	8.53291e-08	4.31292e-07	2.73478e-06	8.24678e-08		312	0	2.34381e-07	5.62316e-08	2.264e-06	1.73432e-06	1.88139e-07	9.98098e-07	1.14506e-07	3.80277e-07	2.53095e-06	8.83971e-08
313	0	3.29715e-07	3.43709e-08	1.30654e-06	1.43638e-06	1.28346e-07	9.16357e-07	5.52265e-08	4.0859e-07	2.15557e-06	8.31049e-08		313	0	2.02019e-07	4.41263e-08	2.27853e-06	1.6269e-06	1.53794e-07	8.39262e-07	1.62198e-07	3.27182e-07	1.59723e-06	9.87703e-08
314	0	3.08155e-07	5.07055e-08	2.17483e-06	1.6584e-06	1.77025e-07	9.8665e-07	1.3256e-07	3.38708e-07	3.12798e-06	6.97521e-08		314	0	1.75199e-07	3.99679e-08	1.66884e-06	1.39412e-06	1.56743e-07	8.28904e-07	1.09239e-07	3.31205e-07	2.42724e-06	8.01356e-08
315	0	2.36913e-07	3.5399e-08	1.59082e-06	1.17404e-06	1.22332e-07	8.05358e-07	2.07071e-07	3.04241e-07	2.43578e-06	6.78831e-08		315	0	2.40054e-07	6.1418e-08	2.35152e-06	1.86765e-06	2.04922e-07	1.0864e-06	1.09375e-07	3.98768e-07	2.68166e-06	8.89464e-08
316	0	5.39487e-07	5.77509e-08	1.94299e-06	2.18976e-06	1.95287e-07	1.30952e-06	2.82935e-08	5.24372e-07	2.9111e-06	9.0386e-08		316	0	2.65848e-07	3.83476e-08	1.2174e-06	1.31233e-06	1.50652e-07	7.49072e-07	7.74673e-08	3.30168e-07	2.90311e-06	6.97e-08
317	0	1.45869e-07	3.1314e-08	1.16635e-06	8.07507e-07	1.168e-07	7.16535e-07	1.10454e-07	2.26463e-07	2.68443e-06	5.41839e-08		317	0	8.80506e-08	4.42324e-08	2.09658e-06	1.69641e-06	1.5841e-07	8.88604e-07	8.43204e-08	3.40594e-07	2.15408e-06	8.65203e-08
318	0	2.45095e-07	4.17125e-08	1.86317e-06	1.34401e-06	1.44984e-07	8.6785e-07	1.63064e-07	3.08722e-07	2.74387e-06	6.68118e-08		318	0	3.33303e-07	4.72303e-08	1.72916e-06	1.35537e-06	1.67965e-07	8.67919e-07	8.58157e-08	3.55058e-07	2.68505e-06	7.7059e-08
319	0	2.50019e-07	2.15202e-08	1.1882e-06	1.30839e-06	1.26723e-07	6.09269e-07	1.17925e-07	3.80704e-07	2.03782e-06	7.12036e-08		319	0	3.14338e-07	5.36595e-08	2.42448e-06	1.5914e-06	1.74113e-07	8.83854e-07	1.11374e-07	3.61949e-07	2.47452e-06	8.92265e-08
320	0	1.87356e-07	3.4849e-08	1.61832e-06	1.07046e-06	1.20532e-07	7.69177e-07	1.40332e-07	2.92942e-07	2.42444e-06	6.5288e-08		320	0	2.88487e-07	4.35169e-08	1.08199e-06	1.17795e-06	1.73996e-07	8.55386e-07	2.01178e-07	3.41292e-07	2.98168e-06	6.74364e-08
321	0	2.39462e-07	4.51561e-08	2.06812e-06	1.40685e-06	1.5684e-07	8.77562e-07	1.88371e-07	2.87194e-07	2.9732e-06	6.45205e-08		321	0	2.16959e-07	6.56475e-08	2.80656e-06	1.9706e-06	1.76138e-07	1.09405e-06	1.23648e-07	3.7193e-07	2.18242e-06	1.00531e-07
322	0	2.82201e-07	4.34007e-08	1.69507e-06	1.40989e-06	1.39262e-07	9.26777e-07	8.85981e-08	3.45502e-07	2.41926e-06	6.9955e-08		322	0	2.56396e-07	5.35745e-08	2.37123e-06	1.64325e-06	1.74558e-07	9.12756e-07	1.19998e-07	3.65435e-07	2.3851e-06	9.02066e-08
323	0	6.89302e-08	2.52801e-08	1.4807e-06	6.76024e-07	9.04631e-08	5.76438e-07	1.99869e-07	2.23943e-07	2.16116e-06	5.58828e-08		323	0	1.78096e-07	7.91288e-08	3.27219e-06	1.97858e-06	1.77066e-07	9.89475e-07	1.16752e-07	4.42959e-07	2.53676e-06	1.114e-07
324	0	3.75244e-07	4.91498e-08	1.89854e-06	1.73615e-06	1.67977e-07	1.06908e-06	7.68548e-08	4.17911e-07	2.79794e-06	7.83498e-08		324	0	3.7188e-07	4.67972e-08	1.64539e-06	1.29836e-06	1.67883e-07	8.60654e-07	6.48907e-08	3.55427e-07	2.77883e-06	7.43487e-08
325	0	3.72849e-07	4.37657e-08	1.65639e-06	1.60854e-06	1.51923e-07	1.01113e-06	8.97591e-08	4.17927e-07	2.56232e-06	7.94997e-08		325	0	2.02944e-07	6.60079e-08	3.18113e-06	2.06874e-06	1.97278e-07	1.03875e-06	1.20725e-07	3.97514e-07	2.23269e-06	1.04542e-07
326	0	2.99995e-07	4.83717e-08	2.09416e-06	1.69156e-06	1.76885e-07	9.73745e-07	7.9601e-08	3.53412e-07	3.13685e-06	7.52245e-08		326	0	1.94285e-07	5.71344e-08	2.65316e-06	1.91832e-06	2.05296e-07	1.098e-06	6.5412e-08	3.83821e-07	2.29463e-06	9.32528e-08
327	0	2.32209e-07	3.06869e-08	1.55294e-06	1.26347e-06	1.21377e-07	8.4143e-07	1.78708e-07	2.72018e-07	2.51192e-06	6.58307e-08		327	0	3.2823e-07	4.79906e-08	1.95942e-06	1.25034e-06	1.4262e-07	7.14504e-07	1.95027e-07	3.59971e-07	2.32033e-06	8.42243e-08
328	0	2.91862e-07	3.97221e-08	1.64218e-06	1.38382e-06	1.38303e-07	9.0541e-07	1.26055e-07	3.58754e-07	2.51722e-06	7.26288e-08		328	0	3.22332e-07	4.96558e-08	1.62502e-06	1.42901e-06	1.81426e-07	9.43538e-07	9.53125e-08	3.66786e-07	2.84953e-06	7.50689e-08
329	0	9.89931e-08	2.375e-08	1.07073e-06	7.05093e-07	9.63137e-08	7.10582e-07	1.91103e-07	3.38177e-07	1.92521e-06	5.97556e-08		329	0	2.08889e-07	6.19293e-08	2.59249e-06	1.92469e-06	1.99258e-07	1.0619e-06	1.11059e-07	3.96378e-07	2.48056e-06	9.42297e-08
330	0	4.22353e-07	5.31625e-08	1.98127e-06	1.89801e-06	1.79775e-07	1.14974e-06	5.9641e-08	4.50908e-07	2.88419e-06	8.17022e-08		330	0	1.56078e-07	2.3964e-08	9.12921e-07	8.83788e-07	1.18716e-07	5.87157e-07	1.75123e-07	2.76071e-07	2.3489e-06	6.94865e-08
331	0	2.27751e-07	3.55154e-08	1.61044e-06	1.16456e-06	1.22547e-07	8.0221e-07	2.03266e-07	2.99767e-07	2.44983e-06	6.70444e-08		331	0	3.56253e-07	4.97836e-08	2.01581e-06	1.41558e-06	1.69281e-07	8.60304e-07	8.32562e-08	3.57183e-07	2.63508e-06	8.11337e-08
332	0	1.92748e-07	4.16651e-08	1.93188e-06	1.12746e-06	1.46788e-07	8.24292e-07	2.19176e-07	2.44853e-07	2.7773e-06	5.87109e-08		332	0	2.55559e-07	3.81206e-08	1.46319e-06	1.33352e-06	1.44923e-07	7.30288e-07	1.41753e-07	3.2285e-07	2.44815e-06	7.21198e-08
333	0	3.69308e-07	3.85988e-08	1.39049e-06	1.80771e-06	1.47725e-07	1.03249e-06	4.81771e-08	4.58822e-07	2.32097e-06	8.49137e-08		333	0	2.64018e-07	4.52738e-08	1.90096e-06	1.08523e-06	1.40156e-07	7.34112e-07	2.29761e-07	3.21579e-07	2.00356e-06	8.38383e-08
334	0	3.45166e-07	5.13316e-08	2.098e-06	1.73722e-06	1.77543e-07	1.04137e-06	9.89379e-08	3.79144e-07	3.03412e-06	7.4025e-08		334	0	2.98378e-07	5.50269e-08	1.84523e-06	1.60966e-06	1.95874e-07	1.02551e-06	1.0672e-07	3.82927e-07	2.87434e-06	7.89856e-08
335	0	2.11531e-07	4.0293e-08	1.88308e-06	1.24805e-06	1.38952e-07	8.2258e-07	2.02631e-07	2.77756e-07	2.74291e-06	6.37751e-08		335	0	2.06904e-07	6.84497e-08	3.37402e-06	2.14242e-06	2.01499e-07	1.05325e-06	1.22284e-07	4.01983e-07	2.2199e-06	1.07465e-07
336	0	1.80222e-07	2.92694e-08	1.3392e-06	1.00885e-06	1.05554e-07	7.48583e-07	7.6254e-08	3.26016e-07	2.16253e-06	7.18005e-08		336	0	4.48955e-07	5.08575e-08	2.01468e-06	1.25831e-06	1.72064e-07	8.64412e-07	5.96167e-08	3.62305e-07	2.63746e-06	7.61312e-08
337	0	4.15523e-07	4.93716e-08	1.8188e-06	1.80368e-06	1.6841e-07	1.10749e-06	6.5852e-08	4.49092e-07	2.72335e-06	8.21775e-08		337	0	1.2577e-07	3.06551e-08	1.516e-06	1.45097e-06	1.48213e-07	8.52176e-07	7.25072e-08	2.72336e-07	1.96914e-06	7.76717e-08
338	0	3.25598e-07	4.35459e-08	1.57834e-06	1.57434e-06	1.43448e-07	8.73421e-07	8.53291e-08	4.31292e-07	2.73478e-06	8.24678e-08		338	0	2.34381e-07	5.62316e-08	2.264e-06	1.73432e-06	1.88139e-07	9.98098e-07	1.14506e-07	3.80277e-07	2.53095e-06	8.83971e-08
339	0	3.29715e-07	3.43709e-08	1.30654e-06	1.43638e-06	1.28346e-07	9.16357e-07	5.52265e-08	4.0859e-07	2.15557e-06	8.31049e-08		339	0	2.02019e-07	4.41263e-08	2.27853e-06	1.6269e-06	1.53794e-07	8.39262e-07	1.62198e-07	3.27182e-07	1.59723e-06	9.87703e-08
340	0	3.08155e-07	5.07055e-08	2.17483e-06	1.6584e-06	1.77025e-07	9.8665e-07	1.3256e-07	3.38708e-07	3.12798e-06	6.97521e-08		340	0	1.75199e-07	3.99679e-08	1.66884e-06	1.39412e-06	1.56743e-07	8.28904e-07	1.09239e-07	3.31205e-07	2.42724e-06	8.01356e-08
341	0	2.36913e-07	3.5399e-08	1.59082e-06	1.17404e-06	1.22332e-07	8.05358e-07	2.07071e-07	3.04241e-07	2.43578e-06	6.78831e-08		341	0	2.40054e-07	6.1418e-08	2.35152e-06	1.86765e-06	2.04922e-07	1.0864e-06	1.09375e-07	3.98768e-07	2.68166e-06	8.89464e-08
342	0	5.39487e-07	5.77509e-08	1.94299e-06	2.18976e-06	1.95287e-07	1.30952e-06	2.82935e-08	5.24372e-07	2.9111e-06	9.0386e-08		342	0	2.65848e-07	3.83476e-08	1.2174e-06	1.31233e-06	1.50652e-07	7.49072e-07	7.74673e-08	3.30168e-07	2.90311e-06	6.97e-08
343	0	1.45869e-07	3.1314e-08	1.16635e-06	8.07507e-07	1.168e-07	7.16535e-07	1.10454e-07	2.26463e-07	2.68443e-06	5.41839e-08		343	0	8.80506e-08	4.42324e-08	2.09658e-06	1.69641e-06	1.5841e-07	8.88604e-07	8.43204e-08	3.40594e-07	2.15408e-06	8.65203e-08
344	0	2.45095e-07	4.17125e-08	1.86317e-06	1.34401e-06	1.44984e-07	8.6785e-07	1.63064e-07	3.08722e-07	2.74387e-06	6.68118e-08		344	0	3.33303e-07	4.72303e-08	1.72916e-06	1.35537e-06	1.67965e-07	8.67919e-07	8.58157e-08	3.55058e-07	2.68505e-06	7.7059e-08
345	0	2.50019e-07	2.15202e-08	1.1882e-06	1.30839e-06	1.26723e-07	6.09269e-07	1.17925e-07	3.80704e-07	2.03782e-06	7.12036e-08		345	0	3.14338e-07	5.36595e-08	2.42448e-06	1.5914e-06	1.74113e-07	8.83854e-07	1.11374e-07	3.61949e-07	2.47452e-06	8.92265e-08
346	0	1.87356e-07	3.4849e-08	1.61832e-06	1.07046e-06	1.20532e-07	7.69177e-07	1.40332e-07	2.92942e-07	2.42444e-06	6.5288e-08		346	0	2.88487e-07	4.35169e-08	1.08199e-06	1.17795e-06	1.73996e-07	8.55386e-07	2.01178e-07	3.41292e-07	2.98168e-06	6.74364e-08
347	0	2.39462e-07	4.51561e-08	2.06812e-06	1.40685e-06	1.5684e-07	8.77562e-07	1.88371e-07	2.87194e-07	2.9732e-06	6.45205e-08		347	0	2.16959e-07	6.56475e-08	2.80656e-06	1.9706e-06	1.76138e-07	1.09405e-06	1.23648e-07	3.7193e-07	2.18242e-06	1.00531e-07
348	0	2.82201e-07	4.34007e-08	1.69507e-06	1.40989e-06	1.39262e-07	9.26777e-07	8.85981e-08	3.45502e-07	2.41926e-06	6.9955e-08		348	0	2.56396e-07	5.35745e-08	2.37123e-06	1.64325e-06	1.74558e-07	9.12756e-07	1.19998e-07	3.65435e-07	2.3851e-06	9.02066e-08
349	0	6.89302e-08	2.52801e-08	1.4807e-06	6.76024e-07	9.04631e-08	5.76438e-07	1.99869e-07	2.23943e-07	2.16116e-06	5.58828e-08		349	0	1.78096e-07	7.91288e-08	3.27219e-06	1.97858e-06	1.77066e-07	9.89475e-07	1.16752e-07	4.42959e-07	2.53676e-06	1.114e-07
350	0	3.75244e-07	4.91498e-08	1.89854e-06	1.73615e-06	1.67977e-07	1.06908e-06	7.68548e-08	4.17911e-07	2.79794e-06	7.83498e-08		350	0	3.7188e-07	4.67972e-08	1.64539e-06	1.29836e-06	1.67883e-07	8.60654e-07	6.48907e-08	3.55427e-07	2.77883e-06	7.43487e-08
351	0	3.72849e-07	4.37657e-08	1.65639e-06	1.60854e-06	1.51923e-07	1.01113e-06	8.97591e-08	4.17927e-07	2.56232e-06	7.94997e-08		351	0	2.02944e-07	6.60079e-08	3.18113e-06	2.06874e-06	1.97278e-07	1.03875e-06	1.20725e-07	3.97514e-07	2.23269e-06	1.04542e-07
352	0	2.99995e-07	4.83717e-08	2.09416e-06	1.69156e-06	1.76885e-07	9.73745e-07	7.9601e-08	3.53412e-07	3.13685e-06	7.52245e-08		352	0	1.94285e-07	5.71344e-08	2.65316e-06	1.91832e-06	2.05296e-07	1.098e-06	6.5412e-08	3.83821e-07	2.29463e-06	9.32528e-08
353	0	2.32209e-07	3.06869e-08	1.55294e-06	1.26347e-06	1.21377e-07	8.4143e-07	1.78708e-07	2.72018e-07	2.51192e-06	6.58307e-08		353	0	3.2823e-07	4.79906e-08	1.95942e-06	1.25034e-06	1.4262e-07	7.14504e-07	1.95027e-07	3.59971e-07	2.32033e-06	8.42243e-08
354	0	2.91862e-07	3.97221e-08	1.64218e-06	1.38382e-06	1.38303e-07	9.0541e-07	1.26055e-07	3.58754e-07	2.51722e-06	7.26288e-08		354	0	3.22332e-07	4.96558e-08	1.62502e-06	1.42901e-06	1.81426e-07	9.43538e-07	9.53125e-08	3.66786e-07	2.84953e-06	7.50689e-08
355	0	9.89931e-08	2.375e-08	1.07073e-06	7.05093e-07	9.63137e-08	7.10582e-07	1.91103e-07	3.38177e-07	1.92521e-06	5.97556e-08		355	0	2.08889e-07	6.19293e-08	2.59249e-06	1.92469e-06	1.99258e-07	1.0619e-06	1.11059e-07	3.96378e-07	2.48056e-06	9.42297e-08
356	0	4.22353e-07	5.31625e-08	1.98127e-06	1.89801e-06	1.79775e-07	1.14974e-06	5.9641e-08	4.50908e-07	2.88419e-06	8.17022e-08		356	0	1.56078e-07	2.3964e-08	9.12921e-07	8.83788e-07	1.18716e-07	5.87157e-07	1.75123e-07	2.76071e-07	2.3489e-06	6.94865e-08
357	0	2.27751e-07	3.55154e-08	1.61044e-06	1.16456e-06	1.22547e-07	8.0221e-07	2.03266e-07	2.99767e-07	2.44983e-06	6.70444e-08		357	0	3.56253e-07	4.97836e-08	2.01581e-06	1.41558e-06	1.69281e-07	8.60304e-07	8.32562e-08	3.57183e-07	2.63508e-06	8.11337e-08
358	0	1.92748e-07	4.16651e-08	1.93188e-06	1.12746e-06	1.46788e-07	8.24292e-07	2.19176e-07	2.44853e-07	2.7773e-06	5.87109e-08		358	0	2.55559e-07	3.81206e-08	1.46319e-06	1.33352e-06	1.44923e-07	7.30288e-07	1.41753e-07	3.2285e-07	2.44815e-06	7.21198e-08
359	0	3.69308e-07	3.85988e-08	1.39049e-06	1.80771e-06	1.47725e-07	1.03249e-06	4.81771e-08	4.58822e-07	2.32097e-06	8.49137e-08		359	0	2.64018e-07	4.52738e-08	1.90096e-06	1.08523e-06	1.40156e-07	7.34112e-07	2.29761e-07	3.21579e-07	2.00356e-06	8.38383e-08
360	0	3.45166e-07	5.13316e-08	2.098e-06	1.73722e-06	1.77543e-07	1.04137e-06	9.89379e-08	3.79144e-07	3.03412e-06	7.4025e-08		360	0	2.98378e-07	5.50269e-08	1.84523e-06	1.60966e-06	1.95874e-07	1.02551e-06	1.0672e-07	3.82927e-07	2.87434e-06	7.89856e-08
361	0	2.11531e-07	4.0293e-08	1.88308e-06	1.24805e-06	1.38952e-07	8.2258e-07	2.02631e-07	2.77756e-07	2.74291e-06	6.37751e-08		361	0	2.06904e-07	6.84497e-08	3.37402e-06	2.14242e-06	2.01499e-07	1.05325e-06	1.22284e-07	4.01983e-07	2.2199e-06	1.07465e-07
362	0	1.80222e-07	2.92694e-08	1.3392e-06	1.00885e-06	1.05554e-07	7.48583e-07	7.6254e-08	3.26016e-07	2.16253e-06	7.18005e-08		362	0	4.48955e-07	5.08575e-08	2.01468e-06	1.25831e-06	1.72064e-07	8.64412e-07	5.96167e-08	3.62305e-07	2.63746e-06	7.61312e-08
363	0	4.15523e-07	4.93716e-08	1.8188e-06	1.80368e-06	1.6841e-07	1.10749e-06	6.5852e-08	4.49092e-07	2.72335e-06	8.21775e-08		363	0	1.2577e-07	3.06551e-08	1.516e-06	1.45097e-06	1.48213e-07	8.52176e-07	7.25072e-08	2.72336e-07	1.96914e-06	7.76717e-08
364	0	3.25598e-07	4.35459e-08	1.57834e-06	1.57434e-06	1.43448e-07	8.73421e-07	8.53291e-08	4.31292e-07	2.73478e-06	8.24678e-08		364	0	2.34381e-07	5.62316e-08	2.264e-06	1.73432e-06	1.88139e-07	9.98098e-07	1.14506e-07	3.80277e-07	2.53095e-06	8.83971e-08
365	0	3.29715e-07	3.43709e-08	1.30654e-06	1.43638e-06	1.28346e-07	9.16357e-07	5.52265e-08	4.0859e-07	2.15557e-06	8.31049e-08		365	0	2.02019e-07	4.41263e-08	2.27853e-06	1.6269e-06	1.53794e-07	8.39262e-07	1.62198e-07	3.27182e-07	1.59723e-06	9.87703e-08
366	0	3.08155e-07	5.07055e-08	2.17483e-06	1.6584e-06	1.77025e-07	9.8665e-07	1.3256e-07	3.38708e-07	3.12798e-06	6.97521e-08		366	0	1.75199e-07	3.99679e-08	1.66884e-06	1.39412e-06	1.56743e-07	8.28904e-07	1.09239e-07	3.31205e-07	2.42724e-06	8.01356e-08
367	0	2.36913e-07	3.5399e-08	1.59082e-06	1.17404e-06	1.22332e-07	8.05358e-07	2.07071e-07	3.04241e-07	2.43578e-06	6.78831e-08		367	0	2.40054e-07	6.1418e-08	2.35152e-06	1.86765e-06	2.04922e-07	1.0864e-06	1.09375e-07	3.98768e-07	2.68166e-06	8.89464e-08
368	0	5.39487e-07	5.77509e-08	1.94299e-06	2.18976e-06	1.95287e-07	1.30952e-06	2.82935e-08	5.24372e-07	2.9111e-06	9.0386e-08		368	0	2.65848e-07	3.83476e-08	1.2174e-06	1.31233e-06	1.50652e-07	7.49072e-07	7.74673e-08	3.30168e-07	2.90311e-06	6.97e-08
369	0	1.45869e-07	3.1314e-08	1.16635e-06	8.07507e-07	1.168e-07	7.16535e-07	1.10454e-07	2.26463e-07	2.68443e-06	5.41839e-08		369	0	8.80506e-08	4.42324e-08	2.09658e-06	1.69641e-06	1.5841e-07	8.88604e-07	8.43204e-08	3.40594e-07	2.15408e-06	8.65203e-08
370	0	2.45095e-07	4.17125e-08	1.86317e-06	1.34401e-06	1.44984e-07	8.6785e-07	1.63064e-07	3.08722e-07	2.74387e-06	6.68118e-08		370	0	3.33303e-07	4.72303e-08	1.72916e-06	1.35537e-06	1.67965e-07	8.67919e-07	8.58157e-08	3.55058e-07	2.68505e-06	7.7059e-08
371	0	2.50019e-07	2.15202e-08	1.1882e-06	1.30839e-06	1.26723e-07	6.09269e-07	1.17925e-07	3.80704e-07	2.03782e-06	7.12036e-08		371	0	3.14338e-07	5.36595e-08	2.42448e-06	1.5914e-06	1.74113e-07	8.83854e-07	1.11374e-07	3.61949e-07	2.47452e-06	8.92265e-08
372	0	1.87356e-07	3.4849e-08	1.61832e-06	1.07046e-06	1.20532e-07	7.69177e-07	1.40332e-07	2.92942e-07	2.42444e-06	6.5288e-08		372	0	2.88487e-07	4.35169e-08	1.08199e-06	1.17795e-06	1.73996e-07	8.55386e-07	2.01178e-07	3.41292e-07	2.98168e-06	6.74364e-08
373	0	2.39462e-07	4.51561e-08	2.06812e-06	1.40685e-06	1.5684e-07	8.77562e-07	1.88371e-07	2.87194e-07	2.9732e-06	6.45205e-08		373	0	2.16959e-07	6.56475e-08	2.80656e-06	1.9706e-06	1.76138e-07	1.09405e-06	1.23648e-07	3.7193e-07	2.18242e-06	1.00531e-07
374	0	2.82201e-07	4.34007e-08	1.69507e-06	1.40989e-06	1.39262e-07	9.26777e-07	8.85981e-08	3.45502e-07	2.41926e-06	6.9955e-08		374	0	2.56396e-07	5.35745e-08	2.37123e-06	1.64325e-06	1.74558e-07	9.12756e-07	1.19998e-07	3.65435e-07	2.3851e-06	9.02066e-08
375	0	6.89302e-08	2.52801e-08	1.4807e-06	6.76024e-07	9.04631e-08	5.76438e-07	1.99869e-07	2.23943e-07	2.16116e-06	5.58828e-08		375	0	1.78096e-07	7.91288e-08	3.27219e-06	1.97858e-06	1.77066e-07	9.89475e-07	1.16752e-07	4.42959e-07	2.53676e-06	1.114e-07
376	0	3.75244e-07	4.91498e-08	1.89854e-06	1.73615e-06	1.67977e-07	1.06908e-06	7.68548e-08	4.17911e-07	2.79794e-06	7.83498e-08		376	0	3.7188e-07	4.67972e-08	1.64539e-06	1.29836e-06	1.67883e-07	8.60654e-07	6.48907e-08	3.55427e-07	2.77883e-06	7.43487e-08
377	0	3.72849e-07	4.37657e-08	1.65639e-06	1.60854e-06	1.51923e-07	1.01113e-06	8.97591e-08	4.17927e-07	2.56232e-06	7.94997e-08		377	0	2.02944e-07	6.60079e-08	3.18113e-06	2.06874e-06	1.97278e-07	1.03875e-06	1.20725e-07	3.97514e-07	2.23269e-06	1.04542e-07
378	0	2.99995e-07	4.83717e-08	2.09416e-06	1.69156e-06	1.76885e-07	9.73745e-07	7.9601e-08	3.53412e-07	3.13685e-06	7.52245e-08		378	0	1.94285e-07	5.71344e-08	2.65316e-06	1.91832e-06	2.05296e-07	1.098e-06	6.5412e-08	3.83821e-07	2.29463e-06	9.32528e-08
379	0	2.32209e-07	3.06869e-08	1.55294e-06	1.26347e-06	1.21377e-07	8.4143e-07	1.78708e-07	2.72018e-07	2.51192e-06	6.58307e-08		379	0	3.2823e-07	4.79906e-08	1.95942e-06	1.25034e-06	1.4262e-07	7.14504e-07	1.95027e-07	3.59971e-07	2.32033e-06	8.42243e-08
380	0	2.91862e-07	3.97221e-08	1.64218e-06	1.38382e-06	1.38303e-07	9.0541e-07	1.26055e-07	3.58754e-07	2.51722e-06	7.26288e-08		380	0	3.22332e-07	4.96558e-08	1.62502e-06	1.42901e-06	1.81426e-07	9.43538e-07	9.53125e-08	3.66786e-07	2.84953e-06	7.50689e-08
381	0	9.89931e-08	2.375e-08	1.07073e-06	7.05093e-07	9.63137e-08	7.10582e-07	1.91103e-07	3.38177e-07	1.92521e-06	5.97556e-08		381	0	2.08889e-07	6.19293e-08	2.59249e-06	1.92469e-06	1.99258e-07	1.0619e-06	1.11059e-07	3.96378e-07	2.48056e-06	9.42297e-08
382	0	4.22353e-07	5.31625e-08	1.98127e-06	1.89801e-06	1.79775e-07	1.14974e-06	5.9641e-08	4.50908e-07	2.88419e-06	8.17022e-08		382	0	1.56078e-07	2.3964e-08	9.12921e-07	8.83788e-07	1.18716e-07	5.87157e-07	1.75123e-07	2.76071e-07	2.3489e-06	6.94865e-08
383	0	2.27751e-07	3.55154e-08	1.61044e-06	1.16456e-06	1.22547e-07	8.0221e-07	2.03266e-07	2.99767e-07	2.44983e-06	6.70444e-08		383	0	3.56253e-07	4.97836e-08	2.01581e-06	1.41558e-06	1.69281e-07	8.60304e-07	8.32562e-08	3.57183e-07	2.63508e-06	8.11337e-08
384	0	1.92748e-07	4.16651e-08	1.93188e-06	1.12746e-06	1.46788e-07	8.24292e-07	2.19176e-07	2.44853e-07	2.7773e-06	5.87109e-08		384	0	2.55559e-07	3.81206e-08	1.46319e-06	1.33352e-06	1.44923e-07	7.30288e-07	1.41753e-07	3.2285e-07	2.44815e-06	7.21198e-08
385	0	3.69308e-07	3.85988e-08	1.39049e-06	1.80771e-06	1.47725e-07	1.03249e-06	4.81771e-08	4.58822e-07	2.32097e-06	8.49137e-08		385	0	2.64018e-07	4.52738e-08	1.90096e-06	1.08523e-06	1.40156e-07	7.34112e-07	2.29761e-07	3.21579e-07	2.00356e-06	8.38383e-08
386	0	3.45166e-07	5.13316e-08	2.098e-06	1.73722e-06	1.77543e-07	1.04137e-06	9.89379e-08	3.79144e-07	3.03412e-06	7.4025e-08		386	0	2.98378e-07	5.50269e-08	1.84523e-06	1.60966e-06	1.95874e-07	1.02551e-06	1.0672e-07	3.82927e-07	2.87434e-06	7.89856e-08
387	0	2.11531e-07	4.0293e-08	1.88308e-06	1.24805e-06	1.38952e-07	8.2258e-07	2.02631e-07	2.77756e-07	2.74291e-06	6.37751e-08		387	0	2.06904e-07	6.84497e-08	3.37402e-06	2.14242e-06	2.01499e-07	1.05325e-06	1.22284e-07	4.01983e-07	2.2199e-06	1.07465e-07
388	0	1.80222e-07	2.92694e-08	1.3392e-06	1.00885e-06	1.05554e-07	7.48583e-07	7.6254e-08	3.26016e-07	2.16253e-06	7.18005e-08		388	0	4.48955e-07	5.08575e-08	2.01468e-06	1.25831e-06	1.72064e-07	8.64412e-07	5.96167e-08	3.62305e-07	2.63746e-06	7.61312e-08
389	0	4.15523e-07	4.93716e-08	1.8188e-06	1.80368e-06	1.6841e-07	1.10749e-06	6.5852e-08	4.49092e-07	2.72335e-06	8.21775e-08		389	0	1.2577e-07	3.06551e-08	1.516e-06	1.45097e-06	1.48213e-07	8.52176e-07	7.25072e-08	2.72336e-07	1.96914e-06	7.76717e-08
390	0	3.25598e-07	4.35459e-08	1.57834e-06	1.57434e-06	1.43448e-07	8.73421e-07	8.53291e-08	4.31292e-07	2.73478e-06	8.24678e-08		390	0	2.34381e-07	5.62316e-08	2.264e-06	1.73432e-06	1.88139e-07	9.98098e-07	1.14506e-07	3.80277e-07	2.53095e-06	8.83971e-08
391	0	3.29715e-07	3.43709e-08	1.30654e-06	1.43638e-06	1.28346e-07	9.16357e-07	5.52265e-08	4.0859e-07	2.15557e-06	8.31049e-08		391	0	2.02019e-07	4.41263e-08	2.27853e-06	1.6269e-06	1.53794e-07	8.39262e-07	1.62198e-07	3.27182e-07	1.59723e-06	9.87703e-08
392	0	3.08155e-07	5.07055e-08	2.17483e-06	1.6584e-06	1.77025e-07	9.8665e-07	1.3256e-07	3.38708e-07	3.12798e-06	6.97521e-08		392	0	1.75199e-07	3.99679e-08	1.66884e-06	1.39412e-06	1.56743e-07	8.28904e-07	1.09239e-07	3.31205e-07	2.42724e-06	8.01356e-08
393	0	2.36913e-07	3.5399e-08	1.59082e-06	1.17404e-06	1.22332e-07	8.05358e-07	2.07071e-07	3.04241e-07	2.43578e-06	6.78831e-08		393	0	2.40054e-07	6.1418e-08	2.35152e-06	1.86765e-06	2.04922e-07	1.0864e-06	1.09375e-07	3.98768e-07	2.68166e-06	8.89464e-08
394	0	5.39487e-07	5.77509e-08	1.94299e-06	2.18976e-06	1.95287e-07	1.30952e-06	2.82935e-08	5.24372e-07	2.9111e-06	9.0386e-08		394	0	2.65848e-07	3.83476e-08	1.2174e-06	1.31233e-06	1.50652e-07	7.49072e-07	7.74673e-08	3.30168e-07	2.90311e-06	6.97e-08
395	0	1.45869e-07	3.1314e-08	1.16635e-06	8.07507e-07	1.168e-07	7.16535e-07	1.10454e-07	2.26463e-07	2.68443e-06	5.41839e-08		395	0	8.80506e-08	4.42324e-08	2.09658e-06	1.69641e-06	1.5841e-07	8.88604e-07	8.43204e-08	3.40594e-07	2.15408e-06	8.65203e-08
396	0	2.45095e-07	4.17125e-08	1.86317e-06	1.34401e-06	1.44984e-07	8.6785e-07	1.63064e-07	3.08722e-07	2.74387e-06	6.68118e-08		396	0	3.33303e-07	4.72303e-08	1.72916e-06	1.35537e-06	1.67965e-07	8.67919e-07	8.58157e-08	3.55058e-07	2.68505e-06	7.7059e-08
397	0	2.50019e-07	2.15202e-08	1.1882e-06	1.30839e-06	1.26723e-07	6.09269e-07	1.17925e-07	3.80704e-07	2.03782e-06	7.12036e-08		397	0	3.14338e-07	5.36595e-08	2.42448e-06	1.5914e-06	1.74113e-07	8.83854e-07	1.11374e-07	3.61949e-07	2.47452e-06	8.92265e-08
398	0	1.87356e-07	3.4849e-08	1.61832e-06	1.07046e-06	1.20532e-07	7.69177e-07	1.40332e-07	2.92942e-07	2.42444e-06	6.5288e-08		398	0	2.88487e-07	4.35169e-08	1.08199e-06	1.17795e-06	1.73996e-07	8.55386e-07	2.01178e-07	3.41292e-07	2.98168e-06	6.74364e-08
399	0	2.39462e-07	4.51561e-08	2.06812e-06	1.40685e-06	1.5684e-07	8.77562e-07	1.88371e-07	2.87194e-07	2.9732e-06	6.45205e-08		399	0	2.16959e-07	6.56475e-08	2.80656e-06	1.9706e-06	1.76138e-07	1.09405e-06	1.23648e-07	3.7193e-07	2.18242e-06	1.00531e-07
400	0	2.82201e-07	4.34007e-08	1.69507e-06	1.40989e-06	1.39262e-07	9.26777e-07	8.85981e-08	3.45502e-07	2.41926e-06	6.9955e-08		400	0	2.56396e-07	5.35745e-08	2.37123e-06	1.64325e-06	1.74558e-07	9.12756e-07	1.19998e-07	3.65435e-07	2.3851e-06	9.02066e-08
401	0	6.89302e-08	2.52801e-08	1.4807e-06	6.76024e-07	9.04631e-08	5.76438e-07	1.99869e-07	2.23943e-07	2.16116e-06	5.58828e-08		401	0	1.78096e-07	7.91288e-08	3.27219e-06	1.97858e-06	1.77066e-07	9.89475e-07	1.16752e-07	4.42959e-07	2.53676e-06	1.114e-07
402	0	3.75244e-07	4.91498e-08	1.89854e-06	1.73615e-06	1.67977e-07	1.06908e-06	7.68548e-08	4.17911e-07	2.79794e-06	7.83498e-08		402	0	3.7188e-07	4.67972e-08	1.64539e-06	1.29836e-06	1.67883e-07	8.60654e-07	6.48907e-08	3.55427e-07	2.77883e-06	7.43487e-08
403	0	3.72849e-07	4.37657e-08	1.65639e-06	1.60854e-06	1.51923e-07	1.01113e-06	8.97591e-08	4.17927e-07	2.56232e-06	7.94997e-08		403	0	2.02944e-07	6.60079e-08	3.18113e-06	2.06874e-06	1.97278e-07	1.03875e-06	1.20725e-07	3.97514e-07	2.23269e-06	1.04542e-07
404	0	2.99995e-07	4.83717e-08	2.09416e-06	1.69156e-06	1.76885e-07	9.73745e-07	7.9601e-08	3.53412e-07	3.13685e-06	7.52245e-08		404	0	1.94285e-07	5.71344e-08	2.65316e-06	1.91832e-06	2.05296e-07	1.098e-06	6.5412e-08	3.83821e-07	2.29463e-06	9.32528e-08
405	0	2.32209e-07	3.06869e-08	1.55294e-06	1.26347e-06	1.21377e-07	8.4143e-07	1.78708e-07	2.72018e-07	2.51192e-06	6.58307e-08		405	0	3.2823e-07	4.79906e-08	1.95942e-06	1.25034e-06	1.4262e-07	7.14504e-07	1.95027e-07	3.59971e-07	2.32033e-06	8.42243e-08
406	0	2.91862e-07	3.97221e-08	1.64218e-06	1.38382e-06	1.38303e-07	9.0541e-07	1.26055e-07	3.58754e-07	2.51722e-06	7.26288e-08		406	0	3.22332e-07	4.96558e-08	1.62502e-06	1.42901e-06	1.81426e-07	9.43538e-07	9.53125e-08	3.66786e-07	2.84953e-06	7.50689e-08
407	0	9.89931e-08	2.375e-08	1.07073e-06	7.05093e-07	9.63137e-08	7.10582e-07	1.91103e-07	3.38177e-07	1.92521e-06	5.97556e-08		407	0	2.08889e-07	6.19293e-08	2.59249e-06	1.92469e-06	1.99258e-07	1.0619e-06	1.11059e-07	3.96378e-07	2.48056e-06	9.42297e-08
408	0	4.22353e-07	5.31625e-08	1.98127e-06	1.89801e-06	1.79775e-07	1.14974e-06	5.9641e-08	4.50908e-07	2.88419e-06	8.17022e-08		408	0	1.56078e-07	2.3964e-08	9.12921e-07	8.83788e-07	1.18716e-07	5.87157e-07	1.75123e-07	2.76071e-07	2.3489e-06	6.94865e-08
409	0	2.27751e-07	3.55154e-08	1.61044e-06	1.16456e-06	1.22547e-07	8.0221e-07	2.03266e-07	2.99767e-07	2.44983e-06	6.70444e-08		409	0	3.56253e-07	4.97836e-08	2.01581e-06	1.41558e-06	1.69281e-07	8.60304e-07	8.32562e-08	3.57183e-07	2.63508e-06	8.11337e-08
410	0	1.92748e-07	4.16651e-08	1.93188e-06	1.12746e-06	1.46788e-07	8.24292e-07	2.19176e-07	2.44853e-07	2.7773e-06	5.87109e-08		410	0	2.55559e-07	3.81206e-08	1.46319e-06	1.33352e-06	1.44923e-07	7.30288e-07	1.41753e-07	3.2285e-07	2.44815e-06	7.21198e-08
411	0	3.69308e-07	3.85988e-08	1.39049e-06	1.80771e-06	1.47725e-07	1.03249e-06	4.81771e-08	4.58822e-07	2.32097e-06	8.49137e-08		411	0	2.64018e-07	4.52738e-08	1.90096e-06	1.08523e-06	1.40156e-07	7.34112e-07	2.29761e-07	3.21579e-07	2.00356e-06	8.38383e-08
412	0	3.45166e-07	5.13316e-08	2.098e-06	1.73722e-06	1.77543e-07	1.04137e-06	9.89379e-08	3.79144e-07	3.03412e-06	7.4025e-08		412	0	2.98378e-07	5.50269e-08	1.84523e-06	1.60966e-06	1.95874e-07	1.02551e-06	1.0672e-07	3.82927e-07	2.87434e-06	7.89856e-08
413	0	2.11531e-07	4.0293e-08	1.88308e-06	1.24805e-06	1.38952e-07	8.2258e-07	2.02631e-07	2.77756e-07	2.74291e-06	6.37751e-08		413	0	2.06904e-07	6.84497e-08	3.37402e-06	2.14242e-06	2.01499e-07	1.05325e-06	1.22284e-07	4.01983e-07	2.2199e-06	1.07465e-07
414	0	1.80222e-07	2.92694e-08	1.3392e-06	1.00885e-06	1.05554e-07	7.48583e-07	7.6254e-08	3.26016e-07	2.16253e-06	7.18005e-08		414	0	4.48955e-07	5.08575e-08	2.01468e-06	1.25831e-06	1.72064e-07	8.64412e-07	5.96167e-08	3.62305e-07	2.63746e-06	7.61312e-08
415	0	4.15523e-07	4.93716e-08	1.8188e-06	1.80368e-06	1.6841e-07	1.10749e-06	6.5852e-08	4.49092e-07	2.72335e-06	8.21775e-08		415	0	1.2577e-07	3.06551e-08	1.516e-06	1.45097e-06	1.48213e-07	8.52176e-07	7.25072e-08	2.72336e-07	1.96914e-06	7.76717e-08
416	0	3.25598e-07	4.35459e-08	1.57834e-06	1.57434e-06	1.43448e-07	8.73421e-07	8.53291e-08	4.31292e-07	2.73478e-06	8.24678e-08		416	0	2.34381e-07	5.62316e-08	2.264e-06	1.73432e-06	1.88139e-07	9.98098e-07	1.14506e-07	3.80277e-07	2.53095e-06	8.83971e-08
417	0	3.29715e-07	3.43709e-08	1.30654e-06	1.43638e-06	1.28346e-07	9.16357e-07	5.52265e-08	4.0859e-07	2.15557e-06	8.31049e-08		417	0	2.02019e-07	4.41263e-08	2.27853e-06	1.6269e-06	1.53794e-07	8.39262e-07	1.62198e-07	3.27182e-07	1.59723e-06	9.87703e-08
418	0	3.08155e-07	5.07055e-08	2.17483e-06	1.6584e-06	1.77025e-07	9.8665e-07	1.3256e-07	3.38708e-07	3.12798e-06	6.97521e-08		418	0	1.75199e-07	3.99679e-08	1.66884e-06	1.39412e-06	1.56743e-07	8.28904e-07	1.09239e-07	3.31205e-07	2.42724e-06	8.01356e-08
419	0	2.36913e-07	3.5399e-08	1.59082e-06	1.17404e-06	1.22332e-07	8.05358e-07	2.07071e-07	3.04241e-07	2.43578e-06	6.78831e-08		419	0	2.40054e-07	6.1418e-08	2.35152e-06	1.86765e-06	2.04922e-07	1.0864e-06	1.09375e-07	3.98768e-07	2.68166e-06	8.89464e-08
420	0	5.39487e-07	5.77509e-08	1.94299e-06	2.18976e-06	1.95287e-07	1.30952e-06	2.82935e-08	5.24372e-07	2.9111e-06	9.0386e-08		420	0	2.65848e-07	3.83476e-08	1.2174e-06	1.31233e-06	1.50652e-07	7.49072e-07	7.74673e-08	3.30168e-07	2.90311e-06	6.97e-08
421	0	1.45869e-07	3.1314e-08	1.16635e-06	8.07507e-07	1.168e-07	7.16535e-07	1.10454e-07	2.26463e-07	2.68443e-06	5.41839e-08		421	0	8.80506e-08	4.42324e-08	2.09658e-06	1.69641e-06	1.5841e-07	8.88604e-07	8.43204e-08	3.40594e-07	2.15408e-06	8.65203e-08
422	0	2.45095e-07	4.17125e-08	1.86317e-06	1.34401e-06	1.44984e-07	8.6785e-07	1.63064e-07	3.08722e-07	2.74387e-06	6.68118e-08		422	0	3.33303e-07	4.72303e-08	1.72916e-06	1.35537e-06	1.67965e-07	8.67919e-07	8.58157e-08	3.55058e-07	2.68505e-06	7.7059e-08
423	0	2.50019e-07	2.15202e-08	1.1882e-06	1.30839e-06	1.26723e-07	6.09269e-07	1.17925e-07	3.80704e-07	2.03782e-06	7.12036e-08		423	0	3.14338e-07	5.36595e-08	2.42448e-06	1.5914e-06	1.74113e-07	8.83854e-07	1.11374e-07	3.61949e-07	2.47452e-06	8.92265e-08
424	0	1.87356e-07	3.4849e-08	1.61832e-06	1.07046e-06	1.20532e-07	7.69177e-07	1.40332e-07	2.92942e-07	2.42444e-06	6.5288e-08		424	0	2.88487e-07	4.35169e-08	1.08199e-06	1.17795e-06	1.73996e-07	8.55386e-07	2.01178e-07	3.41292e-07	2.98168e-06	6.74364e-08
425	0	2.39462e-07	4.51561e-08	2.06812e-06	1.40685e-06	1.5684e-07	8.77562e-07	1.88371e-07	2.87194e-07	2.9732e-06	6.45205e-08		425	0	2.16959e-07	6.56475e-08	2.80656e-06	1.9706e-06	1.76138e-07	1.09405e-06	1.23648e-07	3.7193e-07	2.18242e-06	1.00531e-07
426	0	2.82201e-07	4.34007e-08	1.69507e-06	1.40989e-06	1.39262e-07	9.26777e-07	8.85981e-08	3.45502e-07	2.41926e-06	6.9955e-08		426	0	2.56396e-07	5.35745e-08	2.37123e-06	1.64325e-06	1.74558e-07	9.12756e-07	1.19998e-07	3.65435e-07	2.3851e-06	9.02066e-08
427	0	6.89302e-08	2.52801e-08	1.4807e-06	6.76024e-07	9.04631e-08	5.76438e-07	1.99869e-07	2.23943e-07	2.16116e-06	5.58828e-08		427	0	1.78096e-07	7.91288e-08	3.27219e-06	1.97858e-06	1.77066e-07	9.89475e-07	1.16752e-07	4.42959e-07	2.53676e-06	1.114e-07
428	0	3.75244e-07	4.91498e-08	1.89854e-06	1.73615e-06	1.67977e-07	1.06908e-06	7.68548e-08	4.17911e-07	2.79794e-06	7.83498e-08		428	0	3.7188e-07	4.67972e-08	1.64539e-06	1.29836e-06	1.67883e-07	8.60654e-07	6.48907e-08	3.55427e-07	2.77883e-06	7.43487e-08
429	0	3.72849e-07	4.37657e-08	1.65639e-06	1.60854e-06	1.51923e-07	1.01113e-06	8.97591e-08	4.17927e-07	2.56232e-06	7.94997e-08		429	0	2.02944e-07	6.60079e-08	3.18113e-06	2.06874e-06	1.97278e-07	1.03875e-06	1.20725e-07	3.97514e-07	2.23269e-06	1.04542e-07
430	0	2.99995e-07	4.83717e-08	2.09416e-06	1.69156e-06	1.76885e-07	9.73745e-07	7.9601e-08	3.53412e-07	3.13685e-06	7.52245e-08		430	0	1.94285e-07	5.71344e-08	2.65316e-06	1.91832e-06	2.05296e-07	1.098e-06	6.5412e-08	3.83821e-07	2.29463e-06	9.32528e-08
431	0	2.32209e-07	3.06869e-08	1.55294e-06	1.26347e-06	1.21377e-07	8.4143e-07	1.78708e-07	2.72018e-07	2.51192e-06	6.58307e-08		431	0	3.2823e-07	4.79906e-08	1.95942e-06	1.25034e-06	1.4262e-07	7.14504e-07	1.95027e-07	3.59971e-07	2.32033e-06	8.42243e-08
432	0	2.91862e-07	3.97221e-08	1.64218e-06	1.38382e-06	1.38303e-07	9.0541e-07	1.26055e-07	3.58754e-07	2.51722e-06	7.26288e-08		432	0	3.22332e-07	4.96558e-08	1.62502e-06	1.42901e-06	1.81426e-07	9.43538e-07	9.53125e-08	3.66786e-07	2.84953e-06	7.50689e-08
433	0	9.89931e-08	2.375e-08	1.07073e-06	7.05093e-07	9.63137e-08	7.10582e-07	1.91103e-07	3.38177e-07	1.92521e-06	5.97556e-08		433	0	2.08889e-07	6.19293e-08	2.59249e-06	1.92469e-06	1.99258e-07	1.0619e-06	1.11059e-07	3.96378e-07	2.48056e-06	9.42297e-08
434	0	4.22353e-07	5.31625e-08	1.98127e-06	1.89801e-06	1.79775e-07	1.14974e-06	5.9641e-08	4.50908e-07	2.88419e-06	8.17022e-08		434	0	1.56078e-07	2.3964e-08	9.12921e-07	8.83788e-07	1.18716e-07	5.87157e-07	1.75123e-07	2.76071e-07	2.3489e-06	6.94865e-08
435	0	2.27751e-07	3.55154e-08	1.61044e-06	1.16456e-06	1.22547e-07	8.0221e-07	2.03266e-07	2.99767e-07	2.44983e-06	6.70444e-08		435	0	3.56253e-07	4.97836e-08	2.01581e-06	1.41558e-06	1.69281e-07	8.60304e-07	8.32562e-08	3.57183e-07	2.63508e-06	8.11337e-08
436	0	1.92748e-07	4.16651e-08	1.93188e-06	1.12746e-06	1.46788e-07	8.24292e-07	2.19176e-07	2.44853e-07	2.7773e-06	5.87109e-08		436	0	2.55559e-07	3.81206e-08	1.46319e-06	1.33352e-06	1.44923e-07	7.30288e-07	1.41753e-07	3.2285e-07	2.44815e-06	7.21198e-08
437	0	3.69308e-07	3.85988e-08	1.39049e-06	1.80771e-06	1.47725e-07	1.03249e-06	4.81771e-08	4.58822e-07	2.32097e-06	8.49137e-08		437	0	2.64018e-07	4.52738e-08	1.90096e-06	1.08523e-06	1.40156e-07	7.34112e-07	2.29761e-07	3.21579e-07	2.00356e-06	8.38383e-08
438	0	3.45166e-07	5.13316e-08	2.098e-06	1.73722e-06	1.77543e-07	1.04137e-06	9.89379e-08	3.79144e-07	3.03412e-06	7.4025e-08		438	0	2.98378e-07	5.50269e-08	1.84523e-06	1.60966e-06	1.95874e-07	1.02551e-06	1.0672e-07	3.82927e-07	2.87434e-06	7.89856e-08
439	0	2.11531e-07	4.0293e-08	1.88308e-06	1.24805e-06	1.38952e-07	8.2258e-07	2.02631e-07	2.77756e-07	2.74291e-06	6.37751e-08		439	0	2.06904e-07	6.84497e-08	3.37402e-06	2.14242e-06	2.01499e-07	1.05325e-06	1.22284e-07	4.01983e-07	2.2199e-06	1.07465e-07
440	0	1.80222e-07	2.92694e-08	1.3392e-06	1.00885e-06	1.05554e-07	7.48583e-07	7.6254e-08	3.26016e-07	2.16253e-06	7.18005e-08		440	0	4.48955e-07	5.08575e-08	2.01468e-06	1.25831e-06	1.72064e-07	8.64412e-07	5.96167e-08	3.62305e-07	2.63746e-06	7.61312e-08
441	0	4.15523e-07	4.93716e-08	1.8188e-06	1.80368e-06	1.6841e-07	1.10749e-06	6.5852e-08	4.49092e-07	2.72335e-06	8.21775e-08		441	0	1.2577e-07	3.06551e-08	1.516e-06	1.45097e-06	1.48213e-07	8.52176e-07	7.25072e-08	2.72336e-07	1.96914e-06	7.76717e-08
442	0	3.25598e-07	4.35459e-08	1.57834e-06	1.57434e-06	1.43448e-07	8.73421e-07	8.53291e-08	4.31292e-07	2.73478e-06	8.24678e-08		442	0	2.34381e-07	5.62316e-08	2.264e-06	1.73432e-06	1.88139e-07	9.98098e-07	1.14506e-07	3.80277e-07	2.53095e-06	8.83971e-08
443	0	3.29715e-07	3.43709e-08	1.30654e-06	1.43638e-06	1.28346e-07	9.16357e-07	5.52265e-08	4.0859e-07	2.15557e-06	8.31049e-08		443	0	2.02019e-07	4.41263e-08	2.27853e-06	1.6269e-06	1.53794e-07	8.39262e-07	1.62198e-07	3.27182e-07	1.59723e-06	9.87703e-08
444	0	3.08155e-07	5.07055e-08	2.17483e-06	1.6584e-06	1.77025e-07	9.8665e-07	1.3256e-07	3.38708e-07	3.12798e-06	6.97521e-08		444	0	1.75199e-07	3.99679e-08	1.66884e-06	1.39412e-06	1.56743e-07	8.28904e-07	1.09239e-07	3.31205e-07	2.42724e-06	8.01356e-08
445	0	2.36913e-07	3.5399e-08	1.59082e-06	1.17404e-06	1.22332e-07	8.05358e-07	2.07071e-07	3.04241e-07	2.43578e-06	6.78831e-08		445	0	2.40054e-07	6.1418e-08	2.35152e-06	1.86765e-06	2.04922e-07	1.0864e-06	1.09375e-07	3.98768e-07	2.68166e-06	8.89464e-08
446	0	5.39487e-07	5.77509e-08	1.94299e-06	2.18976e-06	1.95287e-07	1.30952e-06	2.82935e-08	5.24372e-07	2.9111e-06	9.0386e-08		446	0	2.65848e-07	3.83476e-08	1.2174e-06	1.31233e-06	1.50652e-07	7.49072e-07	7.74673e-08	3.30168e-07	2.90311e-06	6.97e-08
447	0	1.45869e-07	3.1314e-08	1.16635e-06	8.07507e-07	1.168e-07	7.16535e-07	1.10454e-07	2.26463e-07	2.68443e-06	5.41839e-08		447	0	8.80506e-08	4.42324e-08	2.09658e-06	1.69641e-06	1.5841e-07	8.88604e-07	8.43204e-08	3.40594e-07	2.15408e-06	8.65203e-08
448	0	2.45095e-07	4.17125e-08	1.86317e-06	1.34401e-06	1.44984e-07	8.6785e-07	1.63064e-07	3.08722e-07	2.74387e-06	6.68118e-08		448	0	3.33303e-07	4.72303e-08	1.72916e-06	1.35537e-06	1.67965e-07	8.67919e-07	8.58157e-08	3.55058e-07	2.68505e-06	7.7059e-08
449	0	2.50019e-07	2.15202e-08	1.1882e-06	1.30839e-06	1.26723e-07	6.09269e-07	1.17925e-07	3.80704e-07	2.03782e-06	7.12036e-08		449	0	3.14338e-07	5.36595e-08	2.42448e-06	1.5914e-06	1.74113e-07	8.83854e-07	1.11374e-07	3.61949e-07	2.47452e-06	8.92265e-08
450	0	1.87356e-07	3.4849e-08	1.61832e-06	1.07046e-06	1.20532e-07	7.69177e-07	1.40332e-07	2.92942e-07	2.42444e-06	6.5288e-08		450	0	2.88487e-07	4.35169e-08	1.08199e-06	1.17795e-06	1.73996e-07	8.55386e-07	2.01178e-07	3.41292e-07	2.98168e-06	6.74364e-08
451	0	2.39462e-07	4.51561e-08	2.06812e-06	1.40685e-06	1.5684e-07	8.77562e-07	1.88371e-07	2.87194e-07	2.9732e-06	6.45205e-08		451	0	2.16959e-07	6.56475e-08	2.80656e-06	1.9706e-06	1.76138e-07	1.09405e-06	1.23648e-07	3.7193e-07	2.18242e-06	1.00531e-07
452	0	2.82201e-07	4.34007e-08	1.69507e-06	1.40989e-06	1.39262e-07	9.26777e-07	8.85981e-08	3.45502e-07	2.41926e-06	6.9955e-08		452	0	2.56396e-07	5.35745e-08	2.37123e-06	1.64325e-06	1.74558e-07	9.12756e-07	1.19998e-07	3.65435e-07	2.3851e-06	9.02066e-08
453	0	6.89302e-08	2.52801e-08	1.4807e-06	6.76024e-07	9.04631e-08	5.76438e-07	1.99869e-07	2.23943e-07	2.16116e-06	5.58828e-08		453	0	1.78096e-07	7.91288e-08	3.27219e-06	1.97858e-06	1.77066e-07	9.89475e-07	1.16752e-07	4.42959e-07	2.53676e-06	1.114e-07
454	0	3.75244e-07	4.91498e-08	1.89854e-06	1.73615e-06	1.67977e-07	1.06908e-06	7.68548e-08	4.17911e-07	2.79794e-06	7.83498e-08		454	0	3.7188e-07	4.67972e-08	1.64539e-06	1.29836e-06	1.67883e-07	8.60654e-07	6.48907e-08	3.55427e-07	2.77883e-06	7.43487e-08
455	0	3.72849e-07	4.37657e-08	1.65639e-06	1.60854e-06	1.51923e-07	1.01113e-06	8.97591e-08	4.17927e-07	2.56232e-06	7.94997e-08		455	0	2.02944e-07	6.60079e-08	3.18113e-06	2.06874e-06	1.97278e-07	1.03875e-06	1.20725e-07	3.97514e-07	2.23269e-06	1.04542e-07
456	0	2.99995e-07	4.83717e-08	2.09416e-06	1.69156e-06	1.76885e-07	9.73745e-07	7.9601e-08	3.53412e-07	3.13685e-06	7.52245e-08		456	0	1.94285e-07	5.71344e-08	2.65316e-06	1.91832e-06	2.05296e-07	1.098e-06	6.5412e-08	3.83821e-07	2.29463e-06	9.32528e-08
457	0	2.32209e-07	3.06869e-08	1.55294e-06	1.26347e-06	1.21377e-07	8.4143e-07	1.78708e-07	2.72018e-07	2.51192e-06	6.58307e-08		457	0	3.2823e-07	4.79906e-08	1.95942e-06	1.25034e-06	1.4262e-07	7.14504e-07	1.95027e-07	3.59971e-07	2.32033e-06	8.42243e-08
458	0	2.91862e-07	3.97221e-08	1.64218e-06	1.38382e-06	1.38303e-07	9.0541e-07	1.26055e-07	3.58754e-07	2.51722e-06	7.26288e-08		458	0	3.22332e-07	4.96558e-08	1.62502e-06	1.42901e-06	1.81426e-07	9.43538e-07	9.53125e-08	3.66786e-07	2.84953e-06	7.50689e-08
459	0	9.89931e-08	2.375e-08	1.07073e-06	7.05093e-07	9.63137e-08	7.10582e-07	1.91103e-07	3.38177e-07	1.92521e-06	5.97556e-08		459	0	2.08889e-07	6.19293e-08	2.59249e-06	1.92469e-06	1.99258e-07	1.0619e-06	1.11059e-07	3.96378e-07	2.48056e-06	9.42297e-08
460	0	4.22353e-07	5.31625e-08	1.98127e-06	1.89801e-06	1.79775e-07	1.14974e-06	5.9641e-08	4.50908e-07	2.88419e-06	8.17022e-08		460	0	1.56078e-07	2.3964e-08	9.12921e-07	8.83788e-07	1.18716e-07	5.87157e-07	1.75123e-07	2.76071e-07	2.3489e-06	6.94865e-08
461	0	2.27751e-07	3.55154e-08	1.61044e-06	1.16456e-06	1.22547e-07	8.0221e-07	2.03266e-07	2.99767e-07	2.44983e-06	6.70444e-08		461	0	3.56253e-07	4.97836e-08	2.01581e-06	1.41558e-06	1.69281e-07	8.60304e-07	8.32562e-08	3.57183e-07	2.63508e-06	8.11337e-08
462	0	1.92748e-07	4.16651e-08	1.93188e-06	1.12746e-06	1.46788e-07	8.24292e-07	2.19176e-07	2.44853e-07	2.7773e-06	5.87109e-08		462	0	2.55559e-07	3.81206e-08	1.46319e-06	1.33352e-06	1.44923e-07	7.30288e-07	1.41753e-07	3.2285e-07	2.44815e-06	7.21198e-08
463	0	3.69308e-07	3.85988e-08	1.39049e-06	1.80771e-06	1.47725e-07	1.03249e-06	4.81771e-08	4.58822e-07	2.32097e-06	8.49137e-08		463	0	2.64018e-07	4.52738e-08	1.90096e-06	1.08523e-06	1.40156e-07	7.34112e-07	2.29761e-07	3.21579e-07	2.00356e-06	8.38383e-08
464	0	3.45166e-07	5.13316e-08	2.098e-06	1.73722e-06	1.77543e-07	1.04137e-06	9.89379e-08	3.79144e-07	3.03412e-06	7.4025e-08		464	0	2.98378e-07	5.50269e-08	1.84523e-06	1.60966e-06	1.95874e-07	1.02551e-06	1.0672e-07	3.82927e-07	2.87434e-06	7.89856e-08
465	0	2.11531e-07	4.0293e-08	1.88308e-06	1.24805e-06	1.38952e-07	8.2258e-07	2.02631e-07	2.77756e-07	2.74291e-06	6.37751e-08		465	0	2.06904e-07	6.84497e-08	3.37402e-06	2.14242e-06	2.01499e-07	1.05325e-06	1.22284e-07	4.01983e-07	2.2199e-06	1.07465e-07
466	0	1.80222e-07	2.92694e-08	1.3392e-06	1.00885e-06	1.05554e-07	7.48583e-07	7.6254e-08	3.26016e-07	2.16253e-06	7.18005e-08		466	0	4.48955e-07	5.08575e-08	2.01468e-06	1.25831e-06	1.72064e-07	8.64412e-07	5.96167e-08	3.62305e-07	2.63746e-06	7.61312e-08
467	0	4.15523e-07	4.93716e-08	1.8188e-06	1.80368e-06	1.6841e-07	1.10749e-06	6.5852e-08	4.49092e-07	2.72335e-06	8.21775e-08		467	0	1.2577e-07	3.06551e-08	1.516e-06	1.45097e-06	1.48213e-07	8.52176e-07	7.25072e-08	2.72336e-07	1.96914e-06	7.76717e-08
468	0	3.25598e-07	4.35459e-08	1.57834e-06	1.57434e-06	1.43448e-07	8.73421e-07	8.53291e-08	4.31292e-07	2.73478e-06	8.24678e-08		468	0	2.34381e-07	5.62316e-08	2.264e-06	1.73432e-06	1.88139e-07	9.98098e-07	1.14506e-07	3.80277e-07	2.53095e-06	8.83971e-08
469	0	3.29715e-07	3.43709e-08	1.30654e-06	1.43638e-06	1.28346e-07	9.16357e-07	5.52265e-08	4.0859e-07	2.15557e-06	8.31049e-08		469	0	2.02019e-07	4.41263e-08	2.27853e-06	1.6269e-06	1.53794e-07	8.39262e-07	1.62198e-07	3.27182e-07	1.59723e-06	9.87703e-08
470	0	3.08155e-07	5.07055e-08	2.17483e-06	1.6584e-06	1.77025e-07	9.8665e-07	1.3256e-07	3.38708e-07	3.12798e-06	6.97521e-08		470	0	1.75199e-07	3.99679e-08	1.66884e-06	1.39412e-06	1.56743e-07	8.28904e-07	1.09239e-07	3.31205e-07	2.42724e-06	8.01356e-08
471	0	2.36913e-07	3.5399e-08	1.59082e-06	1.17404e-06	1.22332e-07	8.05358e-07	2.07071e-07	3.04241e-07	2.43578e-06	6.78831e-08		471	0	2.40054e-07	6.1418e-08	2.35152e-06	1.86765e-06	2.04922e-07	1.0864e-06	1.09375e-07	3.98768e-07	2.68166e-06	8.89464e-08
472	0	5.39487e-07	5.77509e-08	1.94299e-06	2.18976e-06	1.95287e-07	1.30952e-06	2.82935e-08	5.24372e-07	2.9111e-06	9.0386e-08		472	0	2.65848e-07	3.83476e-08	1.2174e-06	1.31233e-06	1.50652e-07	7.49072e-07	7.74673e-08	3.30168e-07	2.90311e-06	6.97e-08
473	0	1.45869e-07	3.1314e-08	1.16635e-06	8.07507e-07	1.168e-07	7.16535e-07	1.10454e-07	2.26463e-07	2.68443e-06	5.41839e-08		473	0	8.80506e-08	4.42324e-08	2.09658e-06	1.69641e-06	1.5841e-07	8.88604e-07	8.43204e-08	3.40594e-07	2.15408e-06	8.65203e-08
474	0	2.45095e-07	4.17125e-08	1.86317e-06	1.34401e-06	1.44984e-07	8.6785e-07	1.63064e-07	3.08722e-07	2.74387e-06	6.68118e-08		474	0	3.33303e-07	4.72303e-08	1.72916e-06	1.35537e-06	1.67965e-07	8.67919e-07	8.58157e-08	3.55058e-07	2.68505e-06	7.7059e-08
475	0	2.50019e-07	2.15202e-08	1.1882e-06	1.30839e-06	1.26723e-07	6.09269e-07	1.17925e-07	3.80704e-07	2.03782e-06	7.12036e-08		475	0	3.14338e-07	5.36595e-08	2.42448e-06	1.5914e-06	1.74113e-07	8.83854e-07	1.11374e-07	3.61949e-07	2.47452e-06	8.92265e-08
476	0	1.87356e-07	3.4849e-08	1.61832e-06	1.07046e-06	1.20532e-07	7.69177e-07	1.40332e-07	2.92942e-07	2.42444e-06	6.5288e-08		476	0	2.88487e-07	4.35169e-08	1.08199e-06	1.17795e-06	1.73996e-07	8.55386e-07	2.01178e-07	3.41292e-07	2.98168e-06	6.74364e-08
477	0	2.39462e-07	4.51561e-08	2.06812e-06	1.40685e-06	1.5684e-07	8.77562e-07	1.88371e-07	2.87194e-07	2.9732e-06	6.45205e-08		477	0	2.16959e-07	6.56475e-08	2.80656e-06	1.9706e-06	1.76138e-07	1.09405e-06	1.23648e-07	3.7193e-07	2.18242e-06	1.00531e-07
478	0	2.82201e-07	4.34007e-08	1.69507e-06	1.40989e-06	1.39262e-07	9.26777e-07	8.85981e-08	3.45502e-07	2.41926e-06	6.9955e-08		478	0	2.56396e-07	5.35745e-08	2.37123e-06	1.64325e-06	1.74558e-07	9.12756e-07	1.19998e-07	3.65435e-07	2.3851e-06	9.02066e-08
479	0	6.89302e-08	2.52801e-08	1.4807e-06	6.76024e-07	9.04631e-08	5.76438e-07	1.99869e-07	2.23943e-07	2.16116e-06	5.58828e-08		479	0	1.78096e-07	7.91288e-08	3.27219e-06	1.97858e-06	1.77066e-07	9.89475e-07	1.16752e-07	4.42959e-07	2.53676e-06	1.114e-07
480	0	3.75244e-07	4.91498e-08	1.89854e-06	1.73615e-06	1.67977e-07	1.06908e-06	7.68548e-08	4.17911e-07	2.79794e-06	7.83498e-08		480	0	3.7188e-07	4.67972e-08	1.64539e-06	1.29836e-06	1.67883e-07	8.60654e-07	6.48907e-08	3.55427e-07	2.77883e-06	7.43487e-08
481	0	3.72849e-07	4.37657e-08	1.65639e-06	1.60854e-06	1.51923e-07	1.01113e-06	8.97591e-08	4.17927e-07	2.56232e-06	7.94997e-08		481	0	2.02944e-07	6.60079e-08	3.18113e-06	2.06874e-06	1.97278e-07	1.03875e-06	1.20725e-07	3.97514e-07	2.23269e-06	1.04542e-07
482	0	2.99995e-07	4.83717e-08	2.09416e-06	1.69156e-06	1.76885e-07	9.73745e-07	7.9601e-08	3.53412e-07	3.13685e-06	7.52245e-08		482	0	1.94285e-07	5.71344e-08	2.65316e-06	1.91832e-06	2.05296e-07	1.098e-06	6.5412e-08	3.83821e-07	2.29463e-06	9.32528e-08
483	0	2.32209e-07	3.06869e-08	1.55294e-06	1.26347e-06	1.21377e-07	8.4143e-07	1.78708e-07	2.72018e-07	2.51192e-06	6.58307e-08		483	0	3.2823e-07	4.79906e-08	1.95942e-06	1.25034e-06	1.4262e-07	7.14504e-07	1.95027e-07	3.59971e-07	2.32033e-06	8.42243e-08
484	0	2.91862e-07	3.97221e-08	1.64218e-06	1.38382e-06	1.38303e-07	9.0541e-07	1.26055e-07	3.58754e-07	2.51722e-06	7.26288e-08		484	0	3.22332e-07	4.96558e-08	1.62502e-06	1.42901e-06	1.81426e-07	9.43538e-07	9.53125e-08	3.66786e-07	2.84953e-06	7.50689e-08
485	0	9.89931e-08	2.375e-08	1.07073e-06	7.05093e-07	9.63137e-08	7.10582e-07	1.91103e-07	3.38177e-07	1.92521e-06	5.97556e-08		485	0	2.08889e-07	6.19293e-08	2.59249e-06	1.92469e-06	1.99258e-07	1.0619e-06	1.11059e-07	3.96378e-07	2.48056e-06	9.42297e-08
486	0	4.22353e-07	5.31625e-08	1.98127e-06	1.89801e-06	1.79775e-07	1.14974e-06	5.9641e-08	4.50908e-07	2.88419e-06	8.17022e-08		486	0	1.56078e-07	2.3964e-08	9.12921e-07	8.83788e-07	1.18716e-07	5.87157e-07	1.75123e-07	2.76071e-07	2.3489e-06	6.94865e-08
487	0	2.27751e-07	3.55154e-08	1.61044e-06	1.16456e-06	1.22547e-07	8.0221e-07	2.03266e-07	2.99767e-07	2.44983e-06	6.70444e-08		487	0	3.56253e-07	4.97836e-08	2.01581e-06	1.41558e-06	1.69281e-07	8.60304e-07	8.32562e-08	3.57183e-07	2.63508e-06	8.11337e-08
488	0	1.92748e-07	4.16651e-08	1.93188e-06	1.12746e-06	1.46788e-07	8.24292e-07	2.19176e-07	2.44853e-07	2.7773e-06	5.87109e-08		488	0	2.55559e-07	3.81206e-08	1.46319e-06	1.33352e-06	1.44923e-07	7.30288e-07	1.41753e-07	3.2285e-07	2.44815e-06	7.21198e-08
489	0	3.69308e-07	3.85988e-08	1.39049e-06	1.80771e-06	1.47725e-07	1.03249e-06	4.81771e-08	4.58822e-07	2.32097e-06	8.49137e-08		489	0	2.64018e-07	4.52738e-08	1.90096e-06	1.08523e-06	1.40156e-07	7.34112e-07	2.29761e-07	3.21579e-07	2.00356e-06	8.38383e-08
490	0	3.45166e-07	5.13316e-08	2.098e-06	1.73722e-06	1.77543e-07	1.04137e-06	9.89379e-08	3.79144e-07	3.03412e-06	7.4025e-08		490	0	2.98378e-07	5.50269e-08	1.84523e-06	1.60966e-06	1.95874e-07	1.02551e-06	1.0672e-07	3.82927e-07	2.87434e-06	7.89856e-08
491	0	2.11531e-07	4.0293e-08	1.88308e-06	1.24805e-06	1.38952e-07	8.2258e-07	2.02631e-07	2.77756e-07	2.74291e-06	6.37751e-08		491	0	2.06904e-07	6.84497e-08	3.37402e-06	2.14242e-06	2.01499e-07	1.05325e-06	1.22284e-07	4.01983e-07	2.2199e-06	1.07465e-07
492	0	1.80222e-07	2.92694e-08	1.3392e-06	1.00885e-06	1.05554e-07	7.48583e-07	7.6254e-08	3.26016e-07	2.16253e-06	7.18005e-08		492	0	4.48955e-07	5.08575e-08	2.01468e-06	1.25831e-06	1.72064e-07	8.64412e-07	5.96167e-08	3.62305e-07	2.63746e-06	7.61312e-08
493	0	4.15523e-07	4.93716e-08	1.8188e-06	1.80368e-06	1.6841e-07	1.10749e-06	6.5852e-08	4.49092e-07	2.72335e-06	8.21775e-08		493	0	1.2577e-07	3.06551e-08	1.516e-06	1.45097e-06	1.48213e-07	8.52176e-07	7.25072e-08	2.72336e-07	1.96914e-06	7.76717e-08
494	0	3.25598e-07	4.35459e-08	1.57834e-06	1.57434e-06	1.43448e-07	8.73421e-07	8.53291e-08	4.31292e-07	2.73478e-06	8.24678e-08		494	0	2.34381e-07	5.62316e-08	2.264e-06	1.73432e-06	1.88139e-07	9.98098e-07	1.14506e-07	3.80277e-07	2.53095e-06	8.83971e-08
495	0	3.29715e-07	3.43709e-08	1.30654e-06	1.43638e-06	1.28346e-07	9.16357e-07	5.52265e-08	4.0859e-07	2.15557e-06	8.31049e-08		495	0	2.02019e-07	4.41263e-08	2.27853e-06	1.6269e-06	1.53794e-07	8.39262e-07	1.62198e-07	3.27182e-07	1.59723e-06	9.87703e-08
496	0	3.08155e-07	5.07055e-08	2.17483e-06	1.6584e-06	1.77025e-07	9.8665e-07	1.3256e-07	3.38708e-07	3.12798e-06	6.97521e-08		496	0	1.75199e-07	3.99679e-08	1.66884e-06	1.39412e-06	1.56743e-07	8.28904e-07	1.09239e-07	3.31205e-07	2.42724e-06	8.01356e-08
497	0	2.36913e-07	3.5399e-08	1.59082e-06	1.17404e-06	1.22332e-07	8.05358e-07	2.07071e-07	3.04241e-07	2.43578e-06	6.78831e-08		497	0	2.40054e-07	6.1418e-08	2.35152e-06	1.86765e-06	2.04922e-07	1.0864e-06	1.09375e-07	3.98768e-07	2.68166e-06	8.89464e-08
498	0	5.39487e-07	5.77509e-08	1.94299e-06	2.18976e-06	1.95287e-07	1.30952e-06	2.82935e-08	5.24372e-07	2.9111e-06	9.0386e-08		498	0	2.65848e-07	3.83476e-08	1.2174e-06	1.31233e-06	1.50652e-07	7.49072e-07	7.74673e-08	3.30168e-07	2.90311e-06	6.97e-08
499	0	1.45869e-07	3.1314e-08	1.16635e-06	8.07507e-07	1.168e-07	7.16535e-07	1.10454e-07	2.26463e-07	2.68443e-06	5.41839e-08		499	0	8.80506e-08	4.42324e-08	2.09658e-06	1.69641e-06	1.5841e-07	8.88604e-07	8.43204e-08	3.40594e-07	2.15408e-06	8.65203e-08
500	0	2.45095e-07	4.17125e-08	1.86317e-06	1.34401e-06	1.44984e-07	8.6785e-07	1.63064e-07	3.08722e-07	2.74387e-06	6.68118e-08		500	0	3.33303e-07	4.72303e-08	1.72916e-06	1.35537e-06	1.67965e-07	8.67919e-07	8.58157e-08	3.55058e-07	2.68505e-06	7.7059e-08
501	0	2.50019e-07	2.15202e-08	1.1882e-06	1.30839e-06	1.26723e-07	6.09269e-07	1.17925e-07	3.80704e-07	2.03782e-06	7.12036e-08		501	0	3.14338e-07	5.36595e-08	2.42448e-06	1.5914e-06	1.74113e-07	8.83854e-07	1.11374e-07	3.61949e-07	2.47452e-06	8.92265e-08
502	0	1.87356e-07	3.4849e-08	1.61832e-06	1.07046e-06	1.20532e-07	7.69177e-07	1.40332e-07	2.92942e-07	2.42444e-06	6.5288e-08		502	0	2.88487e-07	4.35169e-08	1.08199e-06	1.17795e-06	1.73996e-07	8.55386e-07	2.01178e-07	3.41292e-07	2.98168e-06	6.74364e-08
503	0	2.39462e-07	4.51561e-08	2.06812e-06	1.40685e-06	1.5684e-07	8.77562e-07	1.88371e-07	2.87194e-07	2.9732e-06	6.45205e-08		503	0	2.16959e-07	6.56475e-08	2.80656e-06	1.9706e-06	1.76138e-07	1.09405e-06	1.23648e-07	3.7193e-07	2.18242e-06	1.00531e-07
504	0	2.82201e-07	4.34007e-08	1.69507e-06	1.40989e-06	1.39262e-07	9.26777e-07	8.85981e-08	3.45502e-07	2.41926e-06	6.9955e-08		504	0	2.56396e-07	5.35745e-08	2.37123e-06	1.64325e-06	1.74558e-07	9.12756e-07	1.19998e-07	3.65435e-07	2.3851e-06	9.02066e-08
505	0	6.89302e-08	2.52801e-08	1.4807e-06	6.76024e-07	9.04631e-08	5.76438e-07	1.99869e-07	2.23943e-07	2.16116e-06	5.58828e-08		505	0	1.78096e-07	7.91288e-08	3.27219e-06	1.97858e-06	1.77066e-07	9.89475e-07	1.16752e-07	4.42959e-07	2.53676e-06	1.114e-07
506	0	3.75244e-07	4.91498e-08	1.89854e-06	1.73615e-06	1.67977e-07	1.06908e-06	7.68548e-08	4.17911e-07	2.79794e-06	7.83498e-08		506	0	3.7188e-07	4.67972e-08	1.64539e-06	1.29836e-06	1.67883e-07	8.60654e-07	6.48907e-08	3.55427e-07	2.77883e-06	7.43487e-08
507	0	3.72849e-07	4.37657e-08	1.65639e-06	1.60854e-06	1.51923e-07	1.01113e-06	8.97591e-08	4.17927e-07	2.56232e-06	7.94997e-08		507	0	2.02944e-07	6.60079e-08	3.18113e-06	2.06874e-06	1.97278e-07	1.03875e-06	1.20725e-07	3.97514e-07	2.23269e-06	1.04542e-07
508	0	2.99995e-07	4.83717e-08	2.09416e-06	1.69156e-06	1.76885e-07	9.73745e-07	7.9601e-08	3.53412e-07	3.13685e-06	7.52245e-08		508	0	1.94285e-07	5.71344e-08	2.65316e-06	1.91832e-06	2.05296e-07	1.098e-06	6.5412e-08	3.83821e-07	2.29463e-06	9.32528e-08
509	0	2.32209e-07	3.06869e-08	1.55294e-06	1.26347e-06	1.21377e-07	8.4143e-07	1.78708e-07	2.72018e-07	2.51192e-06	6.58307e-08		509	0	3.2823e-07	4.79906e-08	1.95942e-06	1.25034e-06	1.4262e-07	7.14504e-07	1.95027e-07	3.59971e-07	2.32033e-06	8.42243e-08
510	0	2.91862e-07	3.97221e-08	1.64218e-06	1.38382e-06	1.38303e-07	9.0541e-07	1.26055e-07	3.58754e-07	2.51722e-06	7.26288e-08		510	0	3.22332e-07	4.96558e-08	1.62502e-06	1.42901e-06	1.81426e-07	9.43538e-07	9.53125e-08	3.66786e-07	2.84953e-06	7.50689e-08
511	0	9.89931e-08	2.375e-08	1.07073e-06	7.05093e-07	9.63137e-08	7.10582e-07	1.91103e-07	3.38177e-07	1.92521e-06	5.97556e-08		511	0	2.08889e-07	6.19293e-08	2.59249e-06	1.92469e-06	1.99258e-07	1.0619e-06	1.11059e-07	3.96378e-07	2.48056e-06	9.42297e-08
512	0	4.22353e-07	5.31625e-08	1.98127e-06	1.89801e-06	1.79775e-07	1.14974e-06	5.9641e-08	4.50908e-07	2.88419e-06	8.17022e-08		512	0	1.56078e-07	2.3964e-08	9.12921e-07	8.83788e-07	1.18716e-07	5.87157e-07	1.75123e-07	2.76071e-07	2.3489e-06	6.94865e-08
513	0	2.27751e-07	3.55154e-08	1.61044e-06	1.16456e-06	1.22547e-07	8.0221e-07	2.03266e-07	2.99767e-07	2.44983e-06	6.70444e-08		513	0	3.56253e-07	4.97836e-08	2.01581e-06	1.41558e-06	1.69281e-07	8.60304e-07	8.32562e-08	3.57183e-07	2.63508e-06	8.11337e-08
514	0	1.92748e-07	4.16651e-08	1.93188e-06	1.12746e-06	1.46788e-07	8.24292e-07	2.19176e-07	2.44853e-07	2.7773e-06	5.87109e-08		514	0	2.55559e-07	3.81206e-08	1.46319e-06	1.33352e-06	1.44923e-07	7.30288e-07	1.41753e-07	3.2285e-07	2.44815e-06	7.21198e-08
515	0	3.69308e-07	3.85988e-08	1.39049e-06	1.80771e-06	1.47725e-07	1.03249e-06	4.81771e-08	4.58822e-07	2.32097e-06	8.49137e-08		515	0	2.64018e-07	4.52738e-08	1.90096e-06	1.08523e-06	1.40156e-07	7.34112e-07	2.29761e-07	3.21579e-07	2.00356e-06	8.38383e-08
516	0	3.45166e-07	5.13316e-08	2.098e-06	1.73722e-06	1.77543e-07	1.04137e-06	9.89379e-08	3.79144e-07	3.03412e-06	7.4025e-08		516	0	2.98378e-07	5.50269e-08	1.84523e-06	1.60966e-06	1.95874e-07	1.02551e-06	1.0672e-07	3.82927e-07	2.87434e-06	7.89856e-08
517	0	2.11531e-07	4.0293e-08	1.88308e-06	1.24805e-06	1.38952e-07	8.2258e-07	2.02631e-07	2.77756e-07	2.74291e-06	6.37751e-08		517	0	2.06904e-07	6.84497e-08	3.37402e-06	2.14242e-06	2.01499e-07	1.05325e-06	1.22284e-07	4.01983e-07	2.2199e-06	1.07465e-07
518	0	1.80222e-07	2.92694e-08	1.3392e-06	1.00885e-06	1.05554e-07	7.48583e-07	7.6254e-08	3.26016e-07	2.16253e-06	7.18005e-08		518	0	4.48955e-07	5.08575e-08	2.01468e-06	1.25831e-06	1.72064e-07	8.64412e-07	5.96167e-08	3.62305e-07	2.63746e-06	7.61312e-08
519	0	4.15523e-07	4.93716e-08	1.8188e-06	1.80368e-06	1.6841e-07	1.10749e-06	6.5852e-08	4.49092e-07	2.72335e-06	8.21775e-08		519	0	1.2577e-07	3.06551e-08	1.516e-06	1.45097e-06	1.48213e-07	8.52176e-07	7.25072e-08	2.72336e-07	1.96914e-06	7.76717e-08
520	0	3.25598e-07	4.35459e-08	1.57834e-06	1.57434e-06	1.43448e-07	8.73421e-07	8.53291e-08	4.31292e-07	2.73478e-06	8.24678e-08		520	0	2.34381e-07	5.62316e-08	2.264e-06	1.73432e-06	1.88139e-07	9.98098e-07	1.14506e-07	3.80277e-07	2.53095e-06	8.83971e-08
521	0	3.29715e-07	3.43709e-08	1.30654e-06	1.43638e-06	1.28346e-07	9.16357e-07	5.52265e-08	4.0859e-07	2.15557e-06	8.31049e-08		521	0	2.02019e-07	4.41263e-08	2.27853e-06	1.6269e-06	1.53794e-07	8.39262e-07	1.62198e-07	3.27182e-07	1.59723e-06	9.87703e-08
522	0	3.08155e-07	5.07055e-08	2.17483e-06	1.6584e-06	1.77025e-07	9.8665e-07	1.3256e-07	3.38708e-07	3.12798e-06	6.97521e-08		522	0	1.75199e-07	3.99679e-08	1.66884e-06	1.39412e-06	1.56743e-07	8.28904e-07	1.09239e-07	3.31205e-07	2.42724e-06	8.01356e-08
523	0	2.36913e-07	3.5399e-08	1.59082e-06	1.17404e-06	1.22332e-07	8.05358e-07	2.07071e-07	3.04241e-07	2.43578e-06	6.78831e-08		523	0	2.40054e-07	6.1418e-08	2.35152e-06	1.86765e-06	2.04922e-07	1.0864e-06	1.09375e-07	3.98768e-07	2.68166e-06	8.89464e-08
524	0	5.39487e-07	5.77509e-08	1.94299e-06	2.18976e-06	1.95287e-07	1.30952e-06	2.82935e-08	5.24372e-07	2.9111e-06	9.0386e-08		524	0	2.65848e-07	3.83476e-08	1.2174e-06	1.31233e-06	1.50652e-07	7.49072e-07	7.74673e-08	3.30168e-07	2.90311e-06	6.97e-08
525	0	1.45869e-07	3.1314e-08	1.16635e-06	8.07507e-07	1.168e-07	7.16535e-07	1.10454e-07	2.26463e-07	2.68443e-06	5.41839e-08		525	0	8.80506e-08	4.42324e-08	2.09658e-06	1.69641e-06	1.5841e-07	8.88604e-07	8.43204e-08	3.40594e-07	2.15408e-06	8.65203e-08
526	0	2.45095e-07	4.17125e-08	1.86317e-06	1.34401e-06	1.44984e-07	8.6785e-07	1.63064e-07	3.08722e-07	2.74387e-06	6.68118e-08		526	0	3.33303e-07	4.72303e-08	1.72916e-06	1.35537e-06	1.67965e-07	8.67919e-07	8.58157e-08	3.55058e-07	2.68505e-06	7.7059e-08
527	0	2.50019e-07	2.15202e-08	1.1882e-06	1.30839e-06	1.26723e-07	6.09269e-07	1.17925e-07	3.80704e-07	2.03782e-06	7.12036e-08		527	0	3.14338e-07	5.36595e-08	2.42448e-06	1.5914e-06	1.74113e-07	8.83854e-07	1.11374e-07	3.61949e-07	2.47452e-06	8.92265e-08
528	0	1.87356e-07	3.4849e-08	1.61832e-06	1.07046e-06	1.20532e-07	7.69177e-07	1.40332e-07	2.92942e-07	2.42444e-06	6.5288e-08		528	0	2.88487e-07	4.35169e-08	1.08199e-06	1.17795e-06	1.73996e-07	8.55386e-07	2.01178e-07	3.41292e-07	2.98168e-06	6.74364e-08
529	0	2.39462e-07	4.51561e-08	2.06812e-06	1.40685e-06	1.5684e-07	8.77562e-07	1.88371e-07	2.87194e-07	2.9732e-06	6.45205e-08		529	0	2.16959e-07	6.56475e-08	2.80656e-06	1.9706e-06	1.76138e-07	1.09405e-06	1.23648e-07	3.7193e-07	2.18242e-06	1.00531e-07
530	0	2.82201e-07	4.34007e-08	1.69507e-06	1.40989e-06	1.39262e-07	9.26777e-07	8.85981e-08	3.45502e-07	2.41926e-06	6.9955e-08		530	0	2.56396e-07	5.35745e-08	2.37123e-06	1.64325e-06	1.74558e-07	9.12756e-07	1.19998e-07	3.65435e-07	2.3851e-06	9.02066e-08
531	0	6.89302e-08	2.52801e-08	1.4807e-06	6.76024e-07	9.04631e-08	5.76438e-07	1.99869e-07	2.23943e-07	2.16116e-06	5.58828e-08		531	0	1.78096e-07	7.91288e-08	3.27219e-06	1.97858e-06	1.77066e-07	9.89475e-07	1.16752e-07	4.42959e-07	2.53676e-06	1.114e-07
532	0	3.75244e-07	4.91498e-08	1.89854e-06	1.73615e-06	1.67977e-07	1.06908e-06	7.68548e-08	4.17911e-07	2.79794e-06	7.83498e-08		532	0	3.7188e-07	4.67972e-08	1.64539e-06	1.29836e-06	1.67883e-07	8.60654e-07	6.48907e-08	3.55427e-07	2.77883e-06	7.43487e-08
533	0	3.72849e-07	4.37657e-08	1.65639e-06	1.60854e-06	1.51923e-07	1.01113e-06	8.97591e-08	4.17927e-07	2.56232e-06	7.94997e-08		533	0	2.02944e-07	6.60079e-08	3.18113e-06	2.06874e-06	1.97278e-07	1.03875e-06	1.20725e-07	3.97514e-07	2.23269e-06	1.04542e-07
534	0	2.99995e-07	4.83717e-08	2.09416e-06	1.69156e-06	1.76885e-07	9.73745e-07	7.9601e-08	3.53412e-07	3.13685e-06	7.52245e-08		534	0	1.94285e-07	5.71344e-08	2.65316e-06	1.91832e-06	2.05296e-07	1.098e-06	6.5412e-08	3.83821e-07	2.29463e-06	9.32528e-08
535	0	2.32209e-07	3.06869e-08	1.55294e-06	1.26347e-06	1.21377e-07	8.4143e-07	1.78708e-07	2.72018e-07	2.51192e-06	6.58307e-08		535	0	3.2823e-07	4.79906e-08	1.95942e-06	1.25034e-06	1.4262e-07	7.14504e-07	1.95027e-07	3.59971e-07	2.32033e-06	8.42243e-08
536	0	2.91862e-07	3.97221e-08	1.64218e-06	1.38382e-06	1.38303e-07	9.0541e-07	1.26055e-07	3.58754e-07	2.51722e-06	7.26288e-08		536	0	3.22332e-07	4.96558e-08	1.62502e-06	1.42901e-06	1.81426e-07	9.43538e-07	9.53125e-08	3.66786e-07	2.84953e-06	7.50689e-08
537	0	9.89931e-08	2.375e-08	1.07073e-06	7.05093e-07	9.63137e-08	7.10582e-07	1.91103e-07	3.38177e-07	1.92521e-06	5.97556e-08		537	0	2.08889e-07	6.19293e-08	2.59249e-06	1.92469e-06	1.99258e-07	1.0619e-06	1.11059e-07	3.96378e-07	2.48056e-06	9.42297e-08
538	0	4.22353e-07	5.31625e-08	1.98127e-06	1.89801e-06	1.79775e-07	1.14974e-06	5.9641e-08	4.50908e-07	2.88419e-06	8.17022e-08		538	0	1.56078e-07	2.3964e-08	9.12921e-07	8.83788e-07	1.18716e-07	5.87157e-07	1.75123e-07	2.76071e-07	2.3489e-06	6.94865e-08
539	0	2.27751e-07	3.55154e-08	1.61044e-06	1.16456e-06	1.22547e-07	8.0221e-07	2.03266e-07	2.99767e-07	2.44983e-06	6.70444e-08		539	0	3.56253e-07	4.97836e-08	2.01581e-06	1.41558e-06	1.69281e-07	8.60304e-07	8.32562e-08	3.57183e-07	2.63508e-06	8.11337e-08
540	0	1.92748e-07	4.16651e-08	1.93188e-06	1.12746e-06	1.46788e-07	8.24292e-07	2.19176e-07	2.44853e-07	2.7773e-06	5.87109e-08		540	0	2.55559e-07	3.81206e-08	1.46319e-06	1.33352e-06	1.44923e-07	7.30288e-07	1.41753e-07	3.2285e-07	2.44815e-06	7.21198e-08
541	0	3.69308e-07	3.85988e-08	1.39049e-06	1.80771e-06	1.47725e-07	1.03249e-06	4.81771e-08	4.58822e-07	2.32097e-06	8.49137e-08		541	0	2.64018e-07	4.52738e-08	1.90096e-06	1.08523e-06	1.40156e-07	7.34112e-07	2.29761e-07	3.21579e-07	2.00356e-06	8.38383e-08
542	0	3.45166e-07	5.13316e-08	2.098e-06	1.73722e-06	1.77543e-07	1.04137e-06	9.89379e-08	3.79144e-07	3.03412e-06	7.4025e-08		542	0	2.98378e-07	5.50269e-08	1.84523e-06	1.60966e-06	1.95874e-07	1.02551e-06	1.0672e-07	3.82927e-07	2.87434e-06	7.89856e-08
543	0	2.11531e-07	4.0293e-08	1.88308e-06	1.24805e-06	1.38952e-07	8.2258e-07	2.02631e-07	2.77756e-07	2.74291e-06	6.37751e-08		543	0	2.06904e-07	6.84497e-08	3.37402e-06	2.14242e-06	2.01499e-07	1.05325e-06	1.22284e-07	4.01983e-07	2.2199e-06	1.07465e-07
544	0	1.80222e-07	2.92694e-08	1.3392e-06	1.00885e-06	1.05554e-07	7.48583e-07	7.6254e-08	3.26016e-07	2.16253e-06	7.18005e-08		544	0	4.48955e-07	5.08575e-08	2.01468e-06	1.25831e-06	1.72064e-07	8.64412e-07	5.96167e-08	3.62305e-07	2.63746e-06	7.61312e-08
545	0	4.15523e-07	4.93716e-08	1.8188e-06	1.80368e-06	1.6841e-07	1.10749e-06	6.5852e-08	4.49092e-07	2.72335e-06	8.21775e-08		545	0	1.2577e-07	3.06551e-08	1.516e-06	1.45097e-06	1.48213e-07	8.52176e-07	7.25072e-08	2.72336e-07	1.96914e-06	7.76717e-08
546	0	3.25598e-07	4.35459e-08	1.57834e-06	1.57434e-06	1.43448e-07	8.73421e-07	8.53291e-08	4.31292e-07	2.73478e-06	8.24678e-08		546	0	2.34381e-07	5.62316e-08	2.264e-06	1.73432e-06	1.88139e-07	9.98098e-07	1.14506e-07	3.80277e-07	2.53095e-06	8.83971e-08
547	0	3.29715e-07	3.43709e-08	1.30654e-06	1.43638e-06	1.28346e-07	9.16357e-07	5.52265e-08	4.0859e-07	2.15557e-06	8.31049e-08		547	0	2.02019e-07	4.41263e-08	2.27853e-06	1.6269e-06	1.53794e-07	8.39262e-07	1.62198e-07	3.27182e-07	1.59723e-06	9.87703e-08
548	0	3.08155e-07	5.07055e-08	2.17483e-06	1.6584e-06	1.77025e-07	9.8665e-07	1.3256e-07	3.38708e-07	3.12798e-06	6.97521e-08		548	0	1.75199e-07	3.99679e-08	1.66884e-06	1.39412e-06	1.56743e-07	8.28904e-07	1.09239e-07	3.31205e-07	2.42724e-06	8.01356e-08
549	0	2.36913e-07	3.5399e-08	1.59082e-06	1.17404e-06	1.22332e-07	8.05358e-07	2.07071e-07	3.04241e-07	2.43578e-06	6.78831e-08		549	0	2.40054e-07	6.1418e-08	2.35152e-06	1.86765e-06	2.04922e-07	1.0864e-06	1.09375e-07	3.98768e-07	2.68166e-06	8.89464e-08
550	0	5.39487e-07	5.77509e-08	1.94299e-06	2.18976e-06	1.95287e-07	1.30952e-06	2.82935e-08	5.24372e-07	2.9111e-06	9.0386e-08		550	0	2.65848e-07	3.83476e-08	1.2174e-06	1.31233e-06	1.50652e-07	7.49072e-07	7.74673e-08	3.30168e-07	2.90311e-06	6.97e-08
551	0	1.45869e-07	3.1314e-08	1.16635e-06	8.07507e-07	1.168e-07	7.16535e-07	1.10454e-07	2.26463e-07	2.68443e-06	5.41839e-08		551	0	8.80506e-08	4.42324e-08	2.09658e-06	1.69641e-06	1.5841e-07	8.88604e-07	8.43204e-08	3.40594e-07	2.15408e-06	8.65203e-08
552	0	2.45095e-07	4.17125e-08	1.86317e-06	1.34401e-06	1.44984e-07	8.6785e-07	1.63064e-07	3.08722e-07	2.74387e-06	6.68118e-08		552	0	3.33303e-07	4.72303e-08	1.72916e-06	1.35537e-06	1.67965e-07	8.67919e-07	8.58157e-08	3.55058e-07	2.68505e-06	7.7059e-08
553	0	2.50019e-07	2.15202e-08	1.1882e-06	1.30839e-06	1.26723e-07	6.09269e-07	1.17925e-07	3.80704e-07	2.03782e-06	7.12036e-08		553	0	3.14338e-07	5.36595e-08	2.42448e-06	1.5914e-06	1.74113e-07	8.83854e-07	1.11374e-07	3.61949e-07	2.47452e-06	8.92265e-08
554	0	1.87356e-07	3.4849e-08	1.61832e-06	1.07046e-06	1.20532e-07	7.69177e-07	1.40332e-07	2.92942e-07	2.42444e-06	6.5288e-08		554	0	2.88487e-07	4.35169e-08	1.08199e-06	1.17795e-06	1.73996e-07	8.55386e-07	2.01178e-07	3.41292e-07	2.98168e-06	6.74364e-08
555	0	2.39462e-07	4.51561e-08	2.06812e-06	1.40685e-06	1.5684e-07	8.77562e-07	1.88371e-07	2.87194e-07	2.9732e-06	6.45205e-08		555	0	2.16959e-07	6.56475e-08	2.80656e-06	1.9706e-06	1.76138e-07	1.09405e-06	1.23648e-07	3.7193e-07	2.18242e-06	1.00531e-07
556	0	2.82201e-07	4.34007e-08	1.69507e-06	1.40989e-06	1.39262e-07	9.26777e-07	8.85981e-08	3.45502e-07	2.41926e-06	6.9955e-08		556	0	2.56396e-07	5.35745e-08	2.37123e-06	1.64325e-06	1.74558e-07	9.12756e-07	1.19998e-07	3.65435e-07	2.3851e-06	9.02066e-08
557	0	6.89302e-08	2.52801e-08	1.4807e-06	6.76024e-07	9.04631e-08	5.76438e-07	1.99869e-07	2.23943e-07	2.16116e-06	5.58828e-08		557	0	1.78096e-07	7.91288e-08	3.27219e-06	1.97858e-06	1.77066e-07	9.89475e-07	1.16752e-07	4.42959e-07	2.53676e-06	1.114e-07
558	0	3.75244e-07	4.91498e-08	1.89854e-06	1.73615e-06	1.67977e-07	1.06908e-06	7.68548e-08	4.17911e-07	2.79794e-06	7.83498e-08		558	0	3.7188e-07	4.67972e-08	1.64539e-06	1.29836e-06	1.67883e-07	8.60654e-07	6.48907e-08	3.55427e-07	2.77883e-06	7.43487e-08
559	0	3.72849e-07	4.37657e-08	1.65639e-06	1.60854e-06	1.51923e-07	1.01113e-06	8.97591e-08	4.17927e-07	2.56232e-06	7.94997e-08		559	0	2.02944e-07	6.60079e-08	3.18113e-06	2.06874e-06	1.97278e-07	1.03875e-06	1.20725e-07	3.97514e-07	2.23269e-06	1.04542e-07
560	0	2.99995e-07	4.83717e-08	2.09416e-06	1.69156e-06	1.76885e-07	9.73745e-07	7.9601e-08	3.53412e-07	3.13685e-06	7.52245e-08		560	0	1.94285e-07	5.71344e-08	2.65316e-06	1.91832e-06	2.05296e-07	1.098e-06	6.5412e-08	3.83821e-07	2.29463e-06	9.32528e-08
561	0	2.32209e-07	3.06869e-08	1.55294e-06	1.26347e-06	1.21377e-07	8.4143e-07	1.78708e-07	2.72018e-07	2.51192e-06	6.58307e-08		561	0	3.2823e-07	4.79906e-08	1.95942e-06	1.25034e-06	1.4262e-07	7.14504e-07	1.95027e-07	3.59971e-07	2.32033e-06	8.42243e-08
562	0	2.91862e-07	3.97221e-08	1.64218e-06	1.38382e-06	1.38303e-07	9.0541e-07	1.26055e-07	3.58754e-07	2.51722e-06	7.26288e-08		562	0	3.22332e-07	4.96558e-08	1.62502e-06	1.42901e-06	1.81426e-07	9.43538e-07	9.53125e-08	3.66786e-07	2.84953e-06	7.50689e-08
563	0	9.89931e-08	2.375e-08	1.07073e-06	7.05093e-07	9.63137e-08	7.10582e-07	1.91103e-07	3.38177e-07	1.92521e-06	5.97556e-08		563	0	2.08889e-07	6.19293e-08	2.59249e-06	1.92469e-06	1.99258e-07	1.0619e-06	1.11059e-07	3.96378e-07	2.48056e-06	9.42297e-08
564	0	4.22353e-07	5.31625e-08	1.98127e-06	1.89801e-06	1.79775e-07	1.14974e-06	5.9641e-08	4.50908e-07	2.88419e-06	8.17022e-08		564	0	1.56078e-07	2.3964e-08	9.12921e-07	8.83788e-07	1.18716e-07	5.87157e-07	1.75123e-07	2.76071e-07	2.3489e-06	6.94865e-08
565	0	2.27751e-07	3.55154e-08	1.61044e-06	1.16456e-06	1.22547e-07	8.0221e-07	2.03266e-07	2.99767e-07	2.44983e-06	6.70444e-08		565	0	3.56253e-07	4.97836e-08	2.01581e-06	1.41558e-06	1.69281e-07	8.60304e-07	8.32562e-08	3.57183e-07	2.63508e-06	8.11337e-08
566	0	1.92748e-07	4.16651e-08	1.93188e-06	1.12746e-06	1.46788e-07	8.24292e-07	2.19176e-07	2.44853e-07	2.7773e-06	5.87109e-08		566	0	2.55559e-07	3.81206e-08	1.46319e-06	1.33352e-06	1.44923e-07	7.30288e-07	1.41753e-07	3.2285e-07	2.44815e-06	7.21198e-08
567	0	3.69308e-07	3.85988e-08	1.39049e-06	1.80771e-06	1.47725e-07	1.03249e-06	4.81771e-08	4.58822e-07	2.32097e-06	8.49137e-08		567	0	2.64018e-07	4.52738e-08	1.90096e-06	1.08523e-06	1.40156e-07	7.34112e-07	2.29761e-07	3.21579e-07	2.00356e-06	8.38383e-08
568	0	3.45166e-07	5.13316e-08	2.098e-06	1.73722e-06	1.77543e-07	1.04137e-06	9.89379e-08	3.79144e-07	3.03412e-06	7.4025e-08		568	0	2.98378e-07	5.50269e-08	1.84523e-06	1.60966e-06	1.95874e-07	1.02551e-06	1.0672e-07	3.82927e-07	2.87434e-06	7.89856e-08
569	0	2.11531e-07	4.0293e-08	1.88308e-06	1.24805e-06	1.38952e-07	8.2258e-07	2.02631e-07	2.77756e-07	2.74291e-06	6.37751e-08		569	0	2.06904e-07	6.84497e-08	3.37402e-06	2.14242e-06	2.01499e-07	1.05325e-06	1.22284e-07	4.01983e-07	2.2199e-06	1.07465e-07
570	0	1.80222e-07	2.92694e-08	1.3392e-06	1.00885e-06	1.05554e-07	7.48583e-07	7.6254e-08	3.26016e-07	2.16253e-06	7.18005e-08		570	0	4.48955e-07	5.08575e-08	2.01468e-06	1.25831e-06	1.72064e-07	8.64412e-07	5.96167e-08	3.62305e-07	2.63746e-06	7.61312e-08
571	0	4.15523e-07	4.93716e-08	1.8188e-06	1.80368e-06	1.6841e-07	1.10749e-06	6.5852e-08	4.49092e-07	2.72335e-06	8.21775e-08		571	0	1.2577e-07	3.06551e-08	1.516e-06	1.45097e-06	1.48213e-07	8.52176e-07	7.25072e-08	2.72336e-07	1.96914e-06	7.76717e-08
572	0	3.25598e-07	4.35459e-08	1.57834e-06	1.57434e-06	1.43448e-07	8.73421e-07	8.53291e-08	4.31292e-07	2.73478e-06	8.24678e-08		572	0	2.34381e-07	5.62316e-08	2.264e-06	1.73432e-06	1.88139e-07	9.98098e-07	1.14506e-07	3.80277e-07	2.53095e-06	8.83971e-08
573	0	3.29715e-07	3.43709e-08	1.30654e-06	1.43638e-06	1.28346e-07	9.16357e-07	5.52265e-08	4.0859e-07	2.15557e-06	8.31049e-08		573	0	2.02019e-07	4.41263e-08	2.27853e-06	1.6269e-06	1.53794e-07	8.39262e-07	1.62198e-07	3.27182e-07	1.59723e-06	9.87703e-08
574	0	3.08155e-07	5.07055e-08	2.17483e-06	1.6584e-06	1.77025e-07	9.8665e-07	1.3256e-07	3.38708e-07	3.12798e-06	6.97521e-08		574	0	1.75199e-07	3.99679e-08	1.66884e-06	1.39412e-06	1.56743e-07	8.28904e-07	1.09239e-07	3.31205e-07	2.42724e-06	8.01356e-08
575	0	2.36913e-07	3.5399e-08	1.59082e-06	1.17404e-06	1.22332e-07	8.05358e-07	2.07071e-07	3.04241e-07	2.43578e-06	6.78831e-08		575	0	2.40054e-07	6.1418e-08	2.35152e-06	1.86765e-06	2.04922e-07	1.0864e-06	1.09375e-07	3.98768e-07	2.68166e-06	8.89464e-08
576	0	5.39487e-07	5.77509e-08	1.94299e-06	2.18976e-06	1.95287e-07	1.30952e-06	2.82935e-08	5.24372e-07	2.9111e-06	9.0386e-08		576	0	2.65848e-07	3.83476e-08	1.2174e-06	1.31233e-06	1.50652e-07	7.49072e-07	7.74673e-08	3.30168e-07	2.90311e-06	6.97e-08
577	0	1.45869e-07	3.1314e-08	1.16635e-06	8.07507e-07	1.168e-07	7.16535e-07	1.10454e-07	2.26463e-07	2.68443e-06	5.41839e-08		577	0	8.80506e-08	4.42324e-08	2.09658e-06	1.69641e-06	1.5841e-07	8.88604e-07	8.43204e-08	3.40594e-07	2.15408e-06	8.65203e-08
578	0	2.45095e-07	4.17125e-08	1.86317e-06	1.34401e-06	1.44984e-07	8.6785e-07	1.63064e-07	3.08722e-07	2.74387e-06	6.68118e-08		578	0	3.33303e-07	4.72303e-08	1.72916e-06	1.35537e-06	1.67965e-07	8.67919e-07	8.58157e-08	3.55058e-07	2.68505e-06	7.7059e-08
579	0	2.50019e-07	2.15202e-08	1.1882e-06	1.30839e-06	1.26723e-07	6.09269e-07	1.17925e-07	3.80704e-07	2.03782e-06	7.12036e-08		579	0	3.14338e-07	5.36595e-08	2.42448e-06	1.5914e-06	1.74113e-07	8.83854e-07	1.11374e-07	3.61949e-07	2.47452e-06	8.92265e-08
580	0	1.87356e-07	3.4849e-08	1.61832e-06	1.07046e-06	1.20532e-07	7.69177e-07	1.40332e-07	2.92942e-07	2.42444e-06	6.5288e-08		580	0	2.88487e-07	4.35169e-08	1.08199e-06	1.17795e-06	1.73996e-07	8.55386e-07	2.01178e-07	3.41292e-07	2.98168e-06	6.74364e-08
581	0	2.39462e-07	4.51561e-08	2.06812e-06	1.40685e-06	1.5684e-07	8.77562e-07	1.88371e-07	2.87194e-07	2.9732e-06	6.45205e-08		581	0	2.16959e-07	6.56475e-08	2.80656e-06	1.9706e-06	1.76138e-07	1.09405e-06	1.23648e-07	3.7193e-07	2.18242e-06	1.00531e-07
582	0	2.82201e-07	4.34007e-08	1.69507e-06	1.40989e-06	1.39262e-07	9.26777e-07	8.85981e-08	3.45502e-07	2.41926e-06	6.9955e-08		582	0	2.56396e-07	5.35745e-08	2.37123e-06	1.64325e-06	1.74558e-07	9.12756e-07	1.19998e-07	3.65435e-07	2.3851e-06	9.02066e-08
583	0	6.89302e-08	2.52801e-08	1.4807e-06	6.76024e-07	9.04631e-08	5.76438e-07	1.99869e-07	2.23943e-07	2.16116e-06	5.58828e-08		583	0	1.78096e-07	7.91288e-08	3.27219e-06	1.97858e-06	1.77066e-07	9.89475e-07	1.16752e-07	4.42959e-07	2.53676e-06	1.114e-07
584	0	3.75244e-07	4.91498e-08	1.89854e-06	1.73615e-06	1.67977e-07	1.06908e-06	7.68548e-08	4.17911e-07	2.79794e-06	7.83498e-08		584	0	3.7188e-07	4.67972e-08	1.64539e-06	1.29836e-06	1.67883e-07	8.60654e-07	6.48907e-08	3.55427e-07	2.77883e-06	7.43487e-08
585	0	3.72849e-07	4.37657e-08	1.65639e-06	1.60854e-06	1.51923e-07	1.01113e-06	8.97591e-08	4.17927e-07	2.56232e-06	7.94997e-08		585	0	2.02944e-07	6.60079e-08	3.18113e-06	2.06874e-06	1.97278e-07	1.03875e-06	1.20725e-07	3.97514e-07	2.23269e-06	1.04542e-07
586	0	2.99995e-07	4.83717e-08	2.09416e-06	1.69156e-06	1.76885e-07	9.73745e-07	7.9601e-08	3.53412e-07	3.13685e-06	7.52245e-08		586	0	1.94285e-07	5.71344e-08	2.65316e-06	1.91832e-06	2.05296e-07	1.098e-06	6.5412e-08	3.83821e-07	2.29463e-06	9.32528e-08
587	0	2.32209e-07	3.06869e-08	1.55294e-06	1.26347e-06	1.21377e-07	8.4143e-07	1.78708e-07	2.72018e-07	2.51192e-06	6.58307e-08		587	0	3.2823e-07	4.79906e-08	1.95942e-06	1.25034e-06	1.4262e-07	7.14504e-07	1.95027e-07	3.59971e-07	2.32033e-06	8.42243e-08
588	0	2.91862e-07	3.97221e-08	1.64218e-06	1.38382e-06	1.38303e-07	9.0541e-07	1.26055e-07	3.58754e-07	2.51722e-06	7.26288e-08		588	0	3.22332e-07	4.96558e-08	1.62502e-06	1.42901e-06	1.81426e-07	9.43538e-07	9.53125e-08	3.66786e-07	2.84953e-06	7.50689e-08
589	0	9.89931e-08	2.375e-08	1.07073e-06	7.05093e-07	9.63137e-08	7.10582e-07	1.91103e-07	3.38177e-07	1.92521e-06	5.97556e-08		589	0	2.08889e-07	6.19293e-08	2.59249e-06	1.92469e-06	1.99258e-07	1.0619e-06	1.11059e-07	3.96378e-07	2.48056e-06	9.42297e-08
590	0	4.22353e-07	5.31625e-08	1.98127e-06	1.89801e-06	1.79775e-07	1.14974e-06	5.9641e-08	4.50908e-07	2.88419e-06	8.17022e-08		590	0	1.56078e-07	2.3964e-08	9.12921e-07	8.83788e-07	1.18716e-07	5.87157e-07	1.75123e-07	2.76071e-07	2.3489e-06	6.94865e-08
591	0	2.27751e-07	3.55154e-08	1.61044e-06	1.16456e-06	1.22547e-07	8.0221e-07	2.03266e-07	2.99767e-07	2.44983e-06	6.70444e-08		591	0	3.56253e-07	4.97836e-08	2.01581e-06	1.41558e-06	1.69281e-07	8.60304e-07	8.32562e-08	3.57183e-07	2.63508e-06	8.11337e-08
592	0	1.92748e-07	4.16651e-08	1.93188e-06	1.12746e-06	1.46788e-07	8.24292e-07	2.19176e-07	2.44853e-07	2.7773e-06	5.87109e-08		592	0	2.55559e-07	3.81206e-08	1.46319e-06	1.33352e-06	1.44923e-07	7.30288e-07	1.41753e-07	3.2285e-07	2.44815e-06	7.21198e-08
593	0	3.69308e-07	3.85988e-08	1.39049e-06	1.80771e-06	1.47725e-07	1.03249e-06	4.81771e-08	4.58822e-07	2.32097e-06	8.49137e-08		593	0	2.64018e-07	4.52738e-08	1.90096e-06	1.08523e-06	1.40156e-07	7.34112e-07	2.29761e-07	3.21579e-07	2.00356e-06	8.38383e-08
594	0	3.45166e-07	5.13316e-08	2.098e-06	1.73722e-06	1.77543e-07	1.04137e-06	9.89379e-08	3.79144e-07	3.03412e-06	7.4025e-08		594	0	2.98378e-07	5.50269e-08	1.84523e-06	1.60966e-06	1.95874e-07	1.02551e-06	1.0672e-07	3.82927e-07	2.87434e-06	7.89856e-08
595	0	2.11531e-07	4.0293e-08	1.88308e-06	1.24805e-06	1.38952e-07	8.2258e-07	2.02631e-07	2.77756e-07	2.74291e-06	6.37751e-08		595	0	2.06904e-07	6.84497e-08	3.37402e-06	2.14242e-06	2.01499e-07	1.05325e-06	1.22284e-07	4.01983e-07	2.2199e-06	1.07465e-07
596	0	1.80222e-07	2.92694e-08	1.3392e-06	1.00885e-06	1.05554e-07	7.48583e-07	7.6254e-08	3.26016e-07	2.16253e-06	7.18005e-08		596	0	4.48955e-07	5.08575e-08	2.01468e-06	1.25831e-06	1.72064e-07	8.64412e-07	5.96167e-08	3.62305e-07	2.63746e-06	7.61312e-08
597	0	4.15523e-07	4.93716e-08	1.8188e-06	1.80368e-06	1.6841e-07	1.10749e-06	6.5852e-08	4.49092e-07	2.72335e-06	8.21775e-08		597	0	1.2577e-07	3.06551e-08	1.516e-06	1.45097e-06	1.48213e-07	8.52176e-07	7.25072e-08	2.72336e-07	1.96914e-06	7.76717e-08
598	0	3.25598e-07	4.35459e-08	1.57834e-06	1.57434e-06	1.43448e-07	8.73421e-07	8.53291e-08	4.31292e-07	2.73478e-06	8.24678e-08		598	0	2.34381e-07	5.62316e-08	2.264e-06	1.73432e-06	1.88139e-07	9.98098e-07	1.14506e-07	3.80277e-07	2.53095e-06	8.83971e-08
599	0	3.29715e-07	3.43709e-08	1.30654e-06	1.43638e-06	1.28346e-07	9.16357e-07	5.52265e-08	4.0859e-07	2.15557e-06	8.31049e-08		599	0	2.02019e-07	4.41263e-08	2.27853e-06	1.6269e-06	1.53794e-07	8.39262e-07	1.62198e-07	3.27182e-07	1.59723e-06	9.87703e-08
600	0	3.08155e-07	5.07055e-08	2.17483e-06	1.6584e-06	1.77025e-07	9.8665e-07	1.3256e-07	3.38708e-07	3.12798e-06	6.97521e-08		600	0	1.75199e-07	3.99679e-08	1.66884e-06	1.39412e-06	1.56743e-07	8.28904e-07	1.09239e-07	3.31205e-07	2.42724e-06	8.01356e-08
601	0	2.36913e-07	3.5399e-08	1.59082e-06	1.17404e-06	1.22332e-07	8.05358e-07	2.07071e-07	3.04241e-07	2.43578e-06	6.78831e-08		601	0	2.40054e-07	6.1418e-08	2.35152e-06	1.86765e-06	2.04922e-07	1.0864e-06	1.09375e-07	3.98768e-07	2.68166e-06	8.89464e-08
602	0	5.39487e-07	5.77509e-08	1.94299e-06	2.18976e-06	1.95287e-07	1.30952e-06	2.82935e-08	5.24372e-07	2.9111e-06	9.0386e-08		602	0	2.65848e-07	3.83476e-08	1.2174e-06	1.31233e-06	1.50652e-07	7.49072e-07	7.74673e-08	3.30168e-07	2.90311e-06	6.97e-08
603	0	1.45869e-07	3.1314e-08	1.16635e-06	8.07507e-07	1.168e-07	7.16535e-07	1.10454e-07	2.26463e-07	2.68443e-06	5.41839e-08		603	0	8.80506e-08	4.42324e-08	2.09658e-06	1.69641e-06	1.5841e-07	8.88604e-07	8.43204e-08	3.40594e-07	2.15408e-06	8.65203e-08
604	0	2.45095e-07	4.17125e-08	1.86317e-06	1.34401e-06	1.44984e-07	8.6785e-07	1.63064e-07	3.08722e-07	2.74387e-06	6.68118e-08		604	0	3.33303e-07	4.72303e-08	1.72916e-06	1.35537e-06	1.67965e-07	8.67919e-07	8.58157e-08	3.55058e-07	2.68505e-06	7.7059e-08
605	0	2.50019e-07	2.15202e-08	1.1882e-06	1.30839e-06	1.26723e-07	6.09269e-07	1.17925e-07	3.80704e-07	2.03782e-06	7.12036e-08		605	0	3.14338e-07	5.36595e-08	2.42448e-06	1.5914e-06	1.74113e-07	8.83854e-07	1.11374e-07	3.61949e-07	2.47452e-06	8.92265e-08
606	0	1.87356e-07	3.4849e-08	1.61832e-06	1.07046e-06	1.20532e-07	7.69177e-07	1.40332e-07	2.92942e-07	2.42444e-06	6.5288e-08		606	0	2.88487e-07	4.35169e-08	1.08199e-06	1.17795e-06	1.73996e-07	8.55386e-07	2.01178e-07	3.41292e-07	2.98168e-06	6.74364e-08
607	0	2.39462e-07	4.51561e-08	2.06812e-06	1.40685e-06	1.5684e-07	8.77562e-07	1.88371e-07	2.87194e-07	2.9732e-06	6.45205e-08		607	0	2.16959e-07	6.56475e-08	2.80656e-06	1.9706e-06	1.76138e-07	1.09405e-06	1.23648e-07	3.7193e-07	2.18242e-06	1.00531e-07
608	0	2.82201e-07	4.34007e-08	1.69507e-06	1.40989e-06	1.39262e-07	9.26777e-07	8.85981e-08	3.45502e-07	2.41926e-06	6.9955e-08		608	0	2.56396e-07	5.35745e-08	2.37123e-06	1.64325e-06	1.74558e-07	9.12756e-07	1.19998e-07	3.65435e-07	2.3851e-06	9.02066e-08
609	0	6.89302e-08	2.52801e-08	1.4807e-06	6.76024e-07	9.04631e-08	5.76438e-07	1.99869e-07	2.23943e-07	2.16116e-06	5.58828e-08		609	0	1.78096e-07	7.91288e-08	3.27219e-06	1.97858e-06	1.77066e-07	9.89475e-07	1.16752e-07	4.42959e-07	2.53676e-06	1.114e-07
610	0	3.75244e-07	4.91498e-08	1.89854e-06	1.73615e-06	1.67977e-07	1.06908e-06	7.68548e-08	4.17911e-07	2.79794e-06	7.83498e-08		610	0	3.7188e-07	4.67972e-08	1.64539e-06	1.29836e-06	1.67883e-07	8.60654e-07	6.48907e-08	3.55427e-07	2.77883e-06	7.43487e-08
611	0	3.72849e-07	4.37657e-08	1.65639e-06	1.60854e-06	1.51923e-07	1.01113e-06	8.97591e-08	4.17927e-07	2.56232e-06	7.94997e-08		611	0	2.02944e-07	6.60079e-08	3.18113e-06	2.06874e-06	1.97278e-07	1.03875e-06	1.20725e-07	3.97514e-07	2.23269e-06	1.04542e-07
612	0	2.99995e-07	4.83717e-08	2.09416e-06	1.69156e-06	1.76885e-07	9.73745e-07	7.9601e-08	3.53412e-07	3.13685e-06	7.52245e-08		612	0	1.94285e-07	5.71344e-08	2.65316e-06	1.91832e-06	2.05296e-07	1.098e-06	6.5412e-08	3.83821e-07	2.29463e-06	9.32528e-08
613	0	2.32209e-07	3.06869e-08	1.55294e-06	1.26347e-06	1.21377e-07	8.4143e-07	1.78708e-07	2.72018e-07	2.51192e-06	6.58307e-08		613	0	3.2823e-07	4.79906e-08	1.95942e-06	1.25034e-06	1.4262e-07	7.14504e-07	1.95027e-07	3.59971e-07	2.32033e-06	8.42243e-08
614	0	2.91862e-07	3.97221e-08	1.64218e-06	1.38382e-06	1.38303e-07	9.0541e-07	1.26055e-07	3.58754e-07	2.51722e-06	7.26288e-08		614	0	3.22332e-07	4.96558e-08	1.62502e-06	1.42901e-06	1.81426e-07	9.43538e-07	9.53125e-08	3.66786e-07	2.84953e-06	7.50689e-08
615	0	9.89931e-08	2.375e-08	1.07073e-06	7.05093e-07	9.63137e-08	7.10582e-07	1.91103e-07	3.38177e-07	1.92521e-06	5.97556e-08		615	0	2.08889e-07	6.19293e-08	2.59249e-06	1.92469e-06	1.99258e-07	1.0619e-06	1.11059e-07	3.96378e-07	2.48056e-06	9.42297e-08
616	0	4.22353e-07	5.31625e-08	1.98127e-06	1.89801e-06	1.79775e-07	1.14974e-06	5.9641e-08	4.50908e-07	2.88419e-06	8.17022e-08		616	0	1.56078e-07	2.3964e-08	9.12921e-07	8.83788e-07	1.18716e-07	5.87157e-07	1.75123e-07	2.76071e-07	2.3489e-06	6.94865e-08
617	0	2.27751e-07	3.55154e-08	1.61044e-06	1.16456e-06	1.22547e-07	8.0221e-07	2.03266e-07	2.99767e-07	2.44983e-06	6.70444e-08		617	0	3.56253e-07	4.97836e-08	2.01581e-06	1.41558e-06	1.69281e-07	8.60304e-07	8.32562e-08	3.57183e-07	2.63508e-06	8.11337e-08
618	0	1.92748e-07	4.16651e-08	1.93188e-06	1.12746e-06	1.46788e-07	8.24292e-07	2.19176e-07	2.44853e-07	2.7773e-06	5.87109e-08		618	0	2.55559e-07	3.81206e-08	1.46319e-06	1.33352e-06	1.44923e-07	7.30288e-07	1.41753e-07	3.2285e-07	2.44815e-06	7.21198e-08
619	0	3.69308e-07	3.85988e-08	1.39049e-06	1.80771e-06	1.47725e-07	1.03249e-06	4.81771e-08	4.58822e-07	2.32097e-06	8.49137e-08		619	0	2.64018e-07	4.52738e-08	1.90096e-06	1.08523e-06	1.40156e-07	7.34112e-07	2.29761e-07	3.21579e-07	2.00356e-06	8.38383e-08
620	0	3.45166e-07	5.13316e-08	2.098e-06	1.73722e-06	1.77543e-07	1.04137e-06	9.89379e-08	3.79144e-07	3.03412e-06	7.4025e-08		620	0	2.98378e-07	5.50269e-08	1.84523e-06	1.60966e-06	1.95874e-07	1.02551e-06	1.0672e-07	3.82927e-07	2.87434e-06	7.89856e-08
621	0	2.11531e-07	4.0293e-08	1.88308e-06	1.24805e-06	1.38952e-07	8.2258e-07	2.02631e-07	2.77756e-07	2.74291e-06	6.37751e-08		621	0	2.06904e-07	6.84497e-08	3.37402e-06	2.14242e-06	2.01499e-07	1.05325e-06	1.22284e-07	4.01983e-07	2.2199e-06	1.07465e-07
622	0	1.80222e-07	2.92694e-08	1.3392e-06	1.00885e-06	1.05554e-07	7.48583e-07	7.6254e-08	3.26016e-07	2.16253e-06	7.18005e-08		622	0	4.48955e-07	5.08575e-08	2.01468e-06	1.25831e-06	1.72064e-07	8.64412e-07	5.96167e-08	3.62305e-07	2.63746e-06	7.61312e-08
623	0	4.15523e-07	4.93716e-08	1.8188e-06	1.80368e-06	1.6841e-07	1.10749e-06	6.5852e-08	4.49092e-07	2.72335e-06	8.21775e-08		623	0	1.2577e-07	3.06551e-08	1.516e-06	1.45097e-06	1.48213e-07	8.52176e-07	7.25072e-08	2.72336e-07	1.96914e-06	7.76717e-08
624	0	3.25598e-07	4.35459e-08	1.57834e-06	1.57434e-06	1.43448e-07	8.73421e-07	8.53291e-08	4.31292e-07	2.73478e-06	8.24678e-08		624	0	2.34381e-07	5.62316e-08	2.264e-06	1.73432e-06	1.88139e-07	9.98098e-07	1.14506e-07	3.80277e-07	2.53095e-06	8.83971e-08
625	0	3.29715e-07	3.43709e-08	1.30654e-06	1.43638e-06	1.28346e-07	9.16357e-07	5.52265e-08	4.0859e-07	2.15557e-06	8.31049e-08		625	0	2.02019e-07	4.41263e-08	2.27853e-06	1.6269e-06	1.53794e-07	8.39262e-07	1.62198e-07	3.27182e-07	1.59723e-06	9.87703e-08
626	0	3.08155e-07	5.07055e-08	2.17483e-06	1.6584e-06	1.77025e-07	9.8665e-07	1.3256e-07	3.38708e-07	3.12798e-06	6.97521e-08		626	0	1.75199e-07	3.99679e-08	1.66884e-06	1.39412e-06	1.56743e-07	8.28904e-07	1.09239e-07	3.31205e-07	2.42724e-06	8.01356e-08
627	0	2.36913e-07	3.5399e-08	1.59082e-06	1.17404e-06	1.22332e-07	8.05358e-07	2.07071e-07	3.04241e-07	2.43578e-06	6.78831e-08		627	0	2.40054e-07	6.1418e-08	2.35152e-06	1.86765e-06	2.04922e-07	1.0864e-06	1.09375e-07	3.98768e-07	2.68166e-06	8.89464e-08
628	0	5.39487e-07	5.77509e-08	1.94299e-06	2.18976e-06	1.95287e-07	1.30952e-06	2.82935e-08	5.24372e-07	2.9111e-06	9.0386e-08		628	0	2.65848e-07	3.83476e-08	1.2174e-06	1.31233e-06	1.50652e-07	7.49072e-07	7.74673e-08	3.30168e-07	2.90311e-06	6.97e-08
629	0	1.45869e-07	3.1314e-08	1.16635e-06	8.07507e-07	1.168e-07	7.16535e-07	1.10454e-07	2.26463e-07	2.68443e-06	5.41839e-08		629	0	8.80506e-08	4.42324e-08	2.09658e-06	1.69641e-06	1.5841e-07	8.88604e-07	8.43204e-08	3.40594e-07	2.15408e-06	8.65203e-08
630	0	2.45095e-07	4.17125e-08	1.86317e-06	1.34401e-06	1.44984e-07	8.6785e-07	1.63064e-07	3.08722e-07	2.74387e-06	6.68118e-08		630	0	3.33303e-07	4.72303e-08	1.72916e-06	1.35537e-06	1.67965e-07	8.67919e-07	8.58157e-08	3.55058e-07	2.68505e-06	7.7059e-08
631	0	2.50019e-07	2.15202e-08	1.1882e-06	1.30839e-06	1.26723e-07	6.09269e-07	1.17925e-07	3.80704e-07	2.03782e-06	7.12036e-08		631	0	3.14338e-07	5.36595e-08	2.42448e-06	1.5914e-06	1.74113e-07	8.83854e-07	1.11374e-07	3.61949e-07	2.47452e-06	8.92265e-08
632	0	1.87356e-07	3.4849e-08	1.61832e-06	1.07046e-06	1.20532e-07	7.69177e-07	1.40332e-07	2.92942e-07	2.42444e-06	6.5288e-08		632	0	2.88487e-07	4.35169e-08	1.08199e-06	1.17795e-06	1.73996e-07	8.55386e-07	2.01178e-07	3.41292e-07	2.98168e-06	6.74364e-08
633	0	2.39462e-07	4.51561e-08	2.06812e-06	1.40685e-06	1.5684e-07	8.77562e-07	1.88371e-07	2.87194e-07	2.9732e-06	6.45205e-08		633	0	2.16959e-07	6.56475e-08	2.80656e-06	1.9706e-06	1.76138e-07	1.09405e-06	1.23648e-07	3.7193e-07	2.18242e-06	1.00531e-07
634	0	2.82201e-07	4.34007e-08	1.69507e-06	1.40989e-06	1.39262e-07	9.26777e-07	8.85981e-08	3.45502e-07	2.41926e-06	6.9955e-08		634	0	2.56396e-07	5.35745e-08	2.37123e-06	1.64325e-06	1.74558e-07	9.12756e-07	1.19998e-07	3.65435e-07	2.3851e-06	9.02066e-08
635	0	6.89302e-08	2.52801e-08	1.4807e-06	6.76024e-07	9.04631e-08	5.76438e-07	1.99869e-07	2.23943e-07	2.16116e-06	5.58828e-08		635	0	1.78096e-07	7.91288e-08	3.27219e-06	1.97858e-06	1.77066e-07	9.89475e-07	1.16752e-07	4.42959e-07	2.53676e-06	1.114e-07
636	0	3.75244e-07	4.91498e-08	1.89854e-06	1.73615e-06	1.67977e-07	1.06908e-06	7.68548e-08	4.17911e-07	2.79794e-06	7.83498e-08		636	0	3.7188e-07	4.67972e-08	1.64539e-06	1.29836e-06	1.67883e-07	8.60654e-07	6.48907e-08	3.55427e-07	2.77883e-06	7.43487e-08
637	0	3.72849e-07	4.37657e-08	1.65639e-06	1.60854e-06	1.51923e-07	1.01113e-06	8.97591e-08	4.17927e-07	2.56232e-06	7.94997e-08		637	0	2.02944e-07	6.60079e-08	3.18113e-06	2.06874e-06	1.97278e-07	1.03875e-06	1.20725e-07	3.97514e-07	2.23269e-06	1.04542e-07
638	0	2.99995e-07	4.83717e-08	2.09416e-06	1.69156e-06	1.76885e-07	9.73745e-07	7.9601e-08	3.53412e-07	3.13685e-06	7.52245e-08		638	0	1.94285e-07	5.71344e-08	2.65316e-06	1.91832e-06	2.05296e-07	1.098e-06	6.5412e-08	3.83821e-07	2.29463e-06	9.32528e-08
639	0	2.32209e-07	3.06869e-08	1.55294e-06	1.26347e-06	1.21377e-07	8.4143e-07	1.78708e-07	2.72018e-07	2.51192e-06	6.58307e-08		639	0	3.2823e-07	4.79906e-08	1.95942e-06	1.25034e-06	1.4262e-07	7.14504e-07	1.95027e-07	3.59971e-07	2.32033e-06	8.42243e-08
640	0	2.91862e-07	3.97221e-08	1.64218e-06	1.38382e-06	1.38303e-07	9.0541e-07	1.26055e-07	3.58754e-07	2.51722e-06	7.26288e-08		640	0	3.22332e-07	4.96558e-08	1.62502e-06	1.42901e-06	1.81426e-07	9.43538e-07	9.53125e-08	3.66786e-07	2.84953e-06	7.50689e-08
641	0	9.89931e-08	2.375e-08	1.07073e-06	7.05093e-07	9.63137e-08	7.10582e-07	1.91103e-07	3.38177e-07	1.92521e-06	5.97556e-08		641	0	2.08889e-07	6.19293e-08	2.59249e-06	1.92469e-06	1.99258e-07	1.0619e-06	1.11059e-07	3.96378e-07	2.48056e-06	9.42297e-08
642	0	4.22353e-07	5.31625e-08	1.98127e-06	1.89801e-06	1.79775e-07	1.14974e-06	5.9641e-08	4.50908e-07	2.88419e-06	8.17022e-08		642	0	1.56078e-07	2.3964e-08	9.12921e-07	8.83788e-07	1.18716e-07	5.87157e-07	1.75123e-07	2.76071e-07	2.3489e-06	6.94865e-08
643	0	2.27751e-07	3.55154e-08	1.61044e-06	1.16456e-06	1.22547e-07	8.0221e-07	2.03266e-07	2.99767e-07	2.44983e-06	6.70444e-08		643	0	3.56253e-07	4.97836e-08	2.01581e-06	1.41558e-06	1.69281e-07	8.60304e-07	8.32562e-08	3.57183e-07	2.63508e-06	8.11337e-08
644	0	1.92748e-07	4.16651e-08	1.93188e-06	1.12746e-06	1.46788e-07	8.24292e-07	2.19176e-07	2.44853e-07	2.7773e-06	5.87109e-08		644	0	2.55559e-07	3.81206e-08	1.46319e-06	1.33352e-06	1.44923e-07	7.30288e-07	1.41753e-07	3.2285e-07	2.44815e-06	7.21198e-08
645	0	3.69308e-07	3.85988e-08	1.39049e-06	1.80771e-06	1.47725e-07	1.03249e-06	4.81771e-08	4.58822e-07	2.32097e-06	8.49137e-08		645	0	2.64018e-07	4.52738e-08	1.90096e-06	1.08523e-06	1.40156e-07	7.34112e-07	2.29761e-07	3.21579e-07	2.00356e-06	8.38383e-08
646	0	3.45166e-07	5.13316e-08	2.098e-06	1.73722e-06	1.77543e-07	1.04137e-06	9.89379e-08	3.79144e-07	3.03412e-06	7.4025e-08		646	0	2.98378e-07	5.50269e-08	1.84523e-06	1.60966e-06	1.95874e-07	1.02551e-06	1.0672e-07	3.82927e-07	2.87434e-06	7.89856e-08
647	0	2.11531e-07	4.0293e-08	1.88308e-06	1.24805e-06	1.38952e-07	8.2258e-07	2.02631e-07	2.77756e-07	2.74291e-06	6.37751e-08		647	0	2.06904e-07	6.84497e-08	3.37402e-06	2.14242e-06	2.01499e-07	1.05325e-06	1.22284e-07	4.01983e-07	2.2199e-06	1.07465e-07
648	0	1.80222e-07	2.92694e-08	1.3392e-06	1.00885e-06	1.05554e-07	7.48583e-07	7.6254e-08	3.26016e-07	2.16253e-06	7.18005e-08		648	0	4.48955e-07	5.08575e-08	2.01468e-06	1.25831e-06	1.72064e-07	8.64412e-07	5.96167e-08	3.62305e-07	2.63746e-06	7.61312e-08
649	0	4.15523e-07	4.93716e-08	1.8188e-06	1.80368e-06	1.6841e-07	1.10749e-06	6.5852e-08	4.49092e-07	2.72335e-06	8.21775e-08		649	0	1.2577e-07	3.06551e-08	1.516e-06	1.45097e-06	1.48213e-07	8.52176e-07	7.25072e-08	2.72336e-07	1.96914e-06	7.76717e-08
650	0	3.25598e-07	4.35459e-08	1.57834e-06	1.57434e-06	1.43448e-07	8.73421e-07	8.53291e-08	4.31292e-07	2.73478e-06	8.24678e-08		650	0	2.34381e-07	5.62316e-08	2.264e-06	1.73432e-06	1.88139e-07	9.98098e-07	1.14506e-07	3.80277e-07	2.53095e-06	8.83971e-08
651	0	3.29715e-07	3.43709e-08	1.30654e-06	1.43638e-06	1.28346e-07	9.16357e-07	5.52265e-08	4.0859e-07	2.15557e-06	8.31049e-08		651	0	2.02019e-07	4.41263e-08	2.27853e-06	1.6269e-06	1.53794e-07	8.39262e-07	1.62198e-07	3.27182e-07	1.59723e-06	9.87703e-08
652	0	3.08155e-07	5.07055e-08	2.17483e-06	1.6584e-06	1.77025e-07	9.8665e-07	1.3256e-07	3.38708e-07	3.12798e-06	6.97521e-08		652	0	1.75199e-07	3.99679e-08	1.66884e-06	1.39412e-06	1.56743e-07	8.28904e-07	1.09239e-07	3.31205e-07	2.42724e-06	8.01356e-08
653	0	2.36913e-07	3.5399e-08	1.59082e-06	1.17404e-06	1.22332e-07	8.05358e-07	2.07071e-07	3.04241e-07	2.43578e-06	6.78831e-08		653	0	2.40054e-07	6.1418e-08	2.35152e-06	1.86765e-06	2.04922e-07	1.0864e-06	1.09375e-07	3.98768e-07	2.68166e-06	8.89464e-08
654	0	5.39487e-07	5.77509e-08	1.94299e-06	2.18976e-06	1.95287e-07	1.30952e-06	2.82935e-08	5.24372e-07	2.9111e-06	9.0386e-08		654	0	2.65848e-07	3.83476e-08	1.2174e-06	1.31233e-06	1.50652e-07	7.49072e-07	7.74673e-08	3.30168e-07	2.90311e-06	6.97e-08
655	0	1.45869e-07	3.1314e-08	1.16635e-06	8.07507e-07	1.168e-07	7.16535e-07	1.10454e-07	2.26463e-07	2.68443e-06	5.41839e-08		655	0	8.80506e-08	4.42324e-08	2.09658e-06	1.69641e-06	1.5841e-07	8.88604e-07	8.43204e-08	3.40594e-07	2.15408e-06	8.65203e-08
656	0	2.45095e-07	4.17125e-08	1.86317e-06	1.34401e-06	1.44984e-07	8.6785e-07	1.63064e-07	3.08722e-07	2.74387e-06	6.68118e-08		656	0	3.33303e-07	4.72303e-08	1.72916e-06	1.35537e-06	1.67965e-07	8.67919e-07	8.58157e-08	3.55058e-07	2.68505e-06	7.7059e-08
657	0	2.50019e-07	2.15202e-08	1.1882e-06	1.30839e-06	1.26723e-07	6.09269e-07	1.17925e-07	3.80704e-07	2.03782e-06	7.12036e-08		657	0	3.14338e-07	5.36595e-08	2.42448e-06	1.5914e-06	1.74113e-07	8.83854e-07	1.11374e-07	3.61949e-07	2.47452e-06	8.92265e-08
658	0	1.87356e-07	3.4849e-08	1.61832e-06	1.07046e-06	1.20532e-07	7.69177e-07	1.40332e-07	2.92942e-07	2.42444e-06	6.5288e-08		658	0	2.88487e-07	4.35169e-08	1.08199e-06	1.17795e-06	1.73996e-07	8.55386e-07	2.01178e-07	3.41292e-07	2.98168e-06	6.74364e-08
659	0	2.39462e-07	4.51561e-08	2.06812e-06	1.40685e-06	1.5684e-07	8.77562e-07	1.88371e-07	2.87194e-07	2.9732e-06	6.45205e-08		659	0	2.16959e-07	6.56475e-08	2.80656e-06	1.9706e-06	1.76138e-07	1.09405e-06	1.23648e-07	3.7193e-07	2.18242e-06	1.00531e-07
660	0	2.82201e-07	4.34007e-08	1.69507e-06	1.40989e-06	1.39262e-07	9.26777e-07	8.85981e-08	3.45502e-07	2.41926e-06	6.9955e-08		660	0	2.56396e-07	5.35745e-08	2.37123e-06	1.64325e-06	1.74558e-07	9.12756e-07	1.19998e-07	3.65435e-07	2.3851e-06	9.02066e-08
661	0	6.89302e-08	2.52801e-08	1.4807e-06	6.76024e-07	9.04631e-08	5.76438e-07	1.99869e-07	2.23943e-07	2.16116e-06	5.58828e-08		661	0	1.78096e-07	7.91288e-08	3.27219e-06	1.97858e-06	1.77066e-07	9.89475e-07	1.16752e-07	4.42959e-07	2.53676e-06	1.114e-07
662	0	3.75244e-07	4.91498e-08	1.89854e-06	1.73615e-06	1.67977e-07	1.06908e-06	7.68548e-08	4.17911e-07	2.79794e-06	7.83498e-08		662	0	3.7188e-07	4.67972e-08	1.64539e-06	1.29836e-06	1.67883e-07	8.60654e-07	6.48907e-08	3.55427e-07	2.77883e-06	7.43487e-08
663	0	3.72849e-07	4.37657e-08	1.65639e-06	1.60854e-06	1.51923e-07	1.01113e-06	8.97591e-08	4.17927e-07	2.56232e-06	7.94997e-08		663	0	2.02944e-07	6.60079e-08	3.18113e-06	2.06874e-06	1.97278e-07	1.03875e-06	1.20725e-07	3.97514e-07	2.23269e-06	1.04542e-07
664	0	2.99995e-07	4.83717e-08	2.09416e-06	1.69156e-06	1.76885e-07	9.73745e-07	7.9601e-08	3.53412e-07	3.13685e-06	7.52245e-08		664	0	1.94285e-07	5.71344e-08	2.65316e-06	1.91832e-06	2.05296e-07	1.098e-06	6.5412e-08	3.83821e-07	2.29463e-06	9.32528e-08
665	0	2.32209e-07	3.06869e-08	1.55294e-06	1.26347e-06	1.21377e-07	8.4143e-07	1.78708e-07	2.72018e-07	2.51192e-06	6.58307e-08		665	0	3.2823e-07	4.79906e-08	1.95942e-06	1.25034e-06	1.4262e-07	7.14504e-07	1.95027e-07	3.59971e-07	2.32033e-06	8.42243e-08
666	0	2.91862e-07	3.97221e-08	1.64218e-06	1.38382e-06	1.38303e-07	9.0541e-07	1.26055e-07	3.58754e-07	2.51722e-06	7.26288e-08		666	0	3.22332e-07	4.96558e-08	1.62502e-06	1.42901e-06	1.81426e-07	9.43538e-07	9.53125e-08	3.66786e-07	2.84953e-06	7.50689e-08
667	0	9.89931e-08	2.375e-08	1.07073e-06	7.05093e-07	9.63137e-08	7.10582e-07	1.91103e-07	3.38177e-07	1.92521e-06	5.97556e-08		667	0	2.08889e-07	6.19293e-08	2.59249e-06	1.92469e-06	1.99258e-07	1.0619e-06	1.11059e-07	3.96378e-07	2.48056e-06	9.42297e-08
668	0	4.22353e-07	5.31625e-08	1.98127e-06	1.89801e-06	1.79775e-07	1.14974e-06	5.9641e-08	4.50908e-07	2.88419e-06	8.17022e-08		668	0	1.56078e-07	2.3964e-08	9.12921e-07	8.83788e-07	1.18716e-07	5.87157e-07	1.75123e-07	2.76071e-07	2.3489e-06	6.94865e-08
669	0	2.27751e-07	3.55154e-08	1.61044e-06	1.16456e-06	1.22547e-07	8.0221e-07	2.03266e-07	2.99767e-07	2.44983e-06	6.70444e-08		669	0	3.56253e-07	4.97836e-08	2.01581e-06	1.41558e-06	1.69281e-07	8.60304e-07	8.32562e-08	3.57183e-07	2.63508e-06	8.11337e-08
670	0	1.92748e-07	4.16651e-08	1.93188e-06	1.12746e-06	1.46788e-07	8.24292e-07	2.19176e-07	2.44853e-07	2.7773e-06	5.87109e-08		670	0	2.55559e-07	3.81206e-08	1.46319e-06	1.33352e-06	1.44923e-07	7.30288e-07	1.41753e-07	3.2285e-07	2.44815e-06	7.21198e-08
671	0	3.69308e-07	3.85988e-08	1.39049e-06	1.80771e-06	1.47725e-07	1.03249e-06	4.81771e-08	4.58822e-07	2.32097e-06	8.49137e-08		671	0	2.64018e-07	4.52738e-08	1.90096e-06	1.08523e-06	1.40156e-07	7.34112e-07	2.29761e-07	3.21579e-07	2.00356e-06	8.38383e-08
672	0	3.45166e-07	5.13316e-08	2.098e-06	1.73722e-06	1.77543e-07	1.04137e-06	9.89379e-08	3.79144e-07	3.03412e-06	7.4025e-08		672	0	2.98378e-07	5.50269e-08	1.84523e-06	1.60966e-06	1.95874e-07	1.02551e-06	1.0672e-07	3.82927e-07	2.87434e-06	7.89856e-08
673	0	2.11531e-07	4.0293e-08	1.88308e-06	1.24805e-06	1.38952e-07	8.2258e-07	2.02631e-07	2.77756e-07	2.74291e-06	6.37751e-08		673	0	2.06904e-07	6.84497e-08	3.37402e-06	2.14242e-06	2.01499e-07	1.05325e-06	1.22284e-07	4.01983e-07	2.2199e-06	1.07465e-07
674	0	1.80222e-07	2.92694e-08	1.3392e-06	1.00885e-06	1.05554e-07	7.48583e-07	7.6254e-08	3.26016e-07	2.16253e-06	7.18005e-08		674	0	4.48955e-07	5.08575e-08	2.01468e-06	1.25831e-06	1.72064e-07	8.64412e-07	5.96167e-08	3.62305e-07	2.63746e-06	7.61312e-08
675	0	4.15523e-07	4.93716e-08	1.8188e-06	1.80368e-06	1.6841e-07	1.10749e-06	6.5852e-08	4.49092e-07	2.72335e-06	8.21775e-08		675	0	1.2577e-07	3.06551e-08	1.516e-06	1.45097e-06	1.48213e-07	8.52176e-07	7.25072e-08	2.72336e-07	1.96914e-06	7.76717e-08
676	0	3.25598e-07	4.35459e-08	1.57834e-06	1.57434e-06	1.43448e-07	8.73421e-07	8.53291e-08	4.31292e-07	2.73478e-06	8.24678e-08		676	0	2.34381e-07	5.62316e-08	2.264e-06	1.73432e-06	1.88139e-07	9.98098e-07	1.14506e-07	3.80277e-07	2.53095e-06	8.83971e-08
677	0	3.29715e-07	3.43709e-08	1.30654e-06	1.43638e-06	1.28346e-07	9.16357e-07	5.52265e-08	4.0859e-07	2.15557e-06	8.31049e-08		677	0	2.02019e-07	4.41263e-08	2.27853e-06	1.6269e-06	1.53794e-07	8.39262e-07	1.62198e-07	3.27182e-07	1.59723e-06	9.87703e-08
678	0	3.08155e-07	5.07055e-08	2.17483e-06	1.6584e-06	1.77025e-07	9.8665e-07	1.3256e-07	3.38708e-07	3.12798e-06	6.97521e-08		678	0	1.75199e-07	3.99679e-08	1.66884e-06	1.39412e-06	1.56743e-07	8.28904e-07	1.09239e-07	3.31205e-07	2.42724e-06	8.01356e-08
679	0	2.36913e-07	3.5399e-08	1.59082e-06	1.17404e-06	1.22332e-07	8.05358e-07	2.07071e-07	3.04241e-07	2.43578e-06	6.78831e-08		679	0	2.40054e-07	6.1418e-08	2.35152e-06	1.86765e-06	2.04922e-07	1.0864e-06	1.09375e-07	3.98768e-07	2.68166e-06	8.89464e-08
680	0	5.39487e-07	5.77509e-08	1.94299e-06	2.18976e-06	1.95287e-07	1.30952e-06	2.82935e-08	5.24372e-07	2.9111e-06	9.0386e-08		680	0	2.65848e-07	3.83476e-08	1.2174e-06	1.31233e-06	1.50652e-07	7.49072e-07	7.74673e-08	3.30168e-07	2.90311e-06	6.97e-08
681	0	1.45869e-07	3.1314e-08	1.16635e-06	8.07507e-07	1.168e-07	7.16535e-07	1.10454e-07	2.26463e-07	2.68443e-06	5.41839e-08		681	0	8.80506e-08	4.42324e-08	2.09658e-06	1.69641e-06	1.5841e-07	8.88604e-07	8.43204e-08	3.40594e-07	2.15408e-06	8.65203e-08
682	0	2.45095e-07	4.17125e-08	1.86317e-06	1.34401e-06	1.44984e-07	8.6785e-07	1.63064e-07	3.08722e-07	2.74387e-06	6.68118e-08		682	0	3.33303e-07	4.72303e-08	1.72916e-06	1.35537e-06	1.67965e-07	8.67919e-07	8.58157e-08	3.55058e-07	2.68505e-06	7.7059e-08
683	0	2.50019e-07	2.15202e-08	1.1882e-06	1.30839e-06	1.26723e-07	6.09269e-07	1.17925e-07	3.80704e-07	2.03782e-06	7.12036e-08		683	0	3.14338e-07	5.36595e-08	2.42448e-06	1.5914e-06	1.74113e-07	8.83854e-07	1.11374e-07	3.61949e-07	2.47452e-06	8.92265e-08
684	0	1.87356e-07	3.4849e-08	1.61832e-06	1.07046e-06	1.20532e-07	7.69177e-07	1.40332e-07	2.92942e-07	2.42444e-06	6.5288e-08		684	0	2.88487e-07	4.35169e-08	1.08199e-06	1.17795e-06	1.73996e-07	8.55386e-07	2.01178e-07	3.41292e-07	2.98168e-06	6.74364e-08
685	0	2.39462e-07	4.51561e-08	2.06812e-06	1.40685e-06	1.5684e-07	8.77562e-07	1.88371e-07	2.87194e-07	2.9732e-06	6.45205e-08		685	0	2.16959e-07	6.56475e-08	2.80656e-06	1.9706e-06	1.76138e-07	1.09405e-06	1.23648e-07	3.7193e-07	2.18242e-06	1.00531e-07
686	0	2.82201e-07	4.34007e-08	1.69507e-06	1.40989e-06	1.39262e-07	9.26777e-07	8.85981e-08	3.45502e-07	2.41926e-06	6.9955e-08		686	0	2.56396e-07	5.35745e-08	2.37123e-06	1.64325e-06	1.74558e-07	9.12756e-07	1.19998e-07	3.65435e-07	2.3851e-06	9.02066e-08
687	0	6.89302e-08	2.52801e-08	1.4807e-06	6.76024e-07	9.04631e-08	5.76438e-07	1.99869e-07	2.23943e-07	2.16116e-06	5.58828e-08		687	0	1.78096e-07	7.91288e-08	3.27219e-06	1.97858e-06	1.77066e-07	9.89475e-07	1.16752e-07	4.42959e-07	2.53676e-06	1.114e-07
688	0	3.75244e-07	4.91498e-08	1.89854e-06	1.73615e-06	1.67977e-07	1.06908e-06	7.68548e-08	4.17911e-07	2.79794e-06	7.83498e-08		688	0	3.7188e-07	4.67972e-08	1.64539e-06	1.29836e-06	1.67883e-07	8.60654e-07	6.48907e-08	3.55427e-07	2.77883e-06	7.43487e-08
689	0	3.72849e-07	4.37657e-08	1.65639e-06	1.60854e-06	1.51923e-07	1.01113e-06	8.97591e-08	4.17927e-07	2.56232e-06	7.94997e-08		689	0	2.02944e-07	6.60079e-08	3.18113e-06	2.06874e-06	1.97278e-07	1.03875e-06	1.20725e-07	3.97514e-07	2.23269e-06	1.04542e-07
690	0	2.99995e-07	4.83717e-08	2.09416e-06	1.69156e-06	1.76885e-07	9.73745e-07	7.9601e-08	3.53412e-07	3.13685e-06	7.52245e-08		690	0	1.94285e-07	5.71344e-08	2.65316e-06	1.91832e-06	2.05296e-07	1.098e-06	6.5412e-08	3.83821e-07	2.29463e-06	9.32528e-08
691	0	2.32209e-07	3.06869e-08	1.55294e-06	1.26347e-06	1.21377e-07	8.4143e-07	1.78708e-07	2.72018e-07	2.51192e-06	6.58307e-08		691	0	3.2823e-07	4.79906e-08	1.95942e-06	1.25034e-06	1.4262e-07	7.14504e-07	1.95027e-07	3.59971e-07	2.32033e-06	8.42243e-08
692	0	2.91862e-07	3.97221e-08	1.64218e-06	1.38382e-06	1.38303e-07	9.0541e-07	1.26055e-07	3.58754e-07	2.51722e-06	7.26288e-08		692	0	3.22332e-07	4.96558e-08	1.62502e-06	1.42901e-06	1.81426e-07	9.43538e-07	9.53125e-08	3.66786e-07	2.84953e-06	7.50689e-08
693	0	9.89931e-08	2.375e-08	1.07073e-06	7.05093e-07	9.63137e-08	7.10582e-07	1.91103e-07	3.38177e-07	1.92521e-06	5.97556e-08		693	0	2.08889e-07	6.19293e-08	2.59249e-06	1.92469e-06	1.99258e-07	1.0619e-06	1.11059e-07	3.96378e-07	2.48056e-06	9.42297e-08
694	0	4.22353e-07	5.31625e-08	1.98127e-06	1.89801e-06	1.79775e-07	1.14974e-06	5.9641e-08	4.50908e-07	2.88419e-06	8.17022e-08		694	0	1.56078e-07	2.3964e-08	9.12921e-07	8.83788e-07	1.18716e-07	5.87157e-07	1.75123e-07	2.76071e-07	2.3489e-06	6.94865e-08
695	0	2.27751e-07	3.55154e-08	1.61044e-06	1.16456e-06	1.22547e-07	8.0221e-07	2.03266e-07	2.99767e-07	2.44983e-06	6.70444e-08		695	0	3.56253e-07	4.97836e-08	2.01581e-06	1.41558e-06	1.69281e-07	8.60304e-07	8.32562e-08	3.57183e-07	2.63508e-06	8.11337e-08
696	0	1.92748e-07	4.16651e-08	1.93188e-06	1.12746e-06	1.46788e-07	8.24292e-07	2.19176e-07	2.44853e-07	2.7773e-06	5.87109e-08		696	0	2.55559e-07	3.81206e-08	1.46319e-06	1.33352e-06	1.44923e-07	7.30288e-07	1.41753e-07	3.2285e-07	2.44815e-06	7.21198e-08
697	0	3.69308e-07	3.85988e-08	1.39049e-06	1.80771e-06	1.47725e-07	1.03249e-06	4.81771e-08	4.58822e-07	2.32097e-06	8.49137e-08		697	0	2.64018e-07	4.52738e-08	1.90096e-06	1.08523e-06	1.40156e-07	7.34112e-07	2.29761e-07	3.21579e-07	2.00356e-06	8.38383e-08
698	0	3.45166e-07	5.13316e-08	2.098e-06	1.73722e-06	1.77543e-07	1.04137e-06	9.89379e-08	3.79144e-07	3.03412e-06	7.4025e-08		698	0	2.98378e-07	5.50269e-08	1.84523e-06	1.60966e-06	1.95874e-07	1.02551e-06	1.0672e-07	3.82927e-07	2.87434e-06	7.89856e-08
699	0	2.11531e-07	4.0293e-08	1.88308e-06	1.24805e-06	1.38952e-07	8.2258e-07	2.02631e-07	2.77756e-07	2.74291e-06	6.37751e-08		699	0	2.06904e-07	6.84497e-08	3.37402e-06	2.14242e-06	2.01499e-07	1.05325e-06	1.22284e-07	4.01983e-07	2.2199e-06	1.07465e-07
700	0	1.80222e-07	2.92694e-08	1.3392e-06	1.00885e-06	1.05554e-07	7.48583e-07	7.6254e-08	3.26016e-07	2.16253e-06	7.18005e-08		700	0	4.48955e-07	5.08575e-08	2.01468e-06	1.25831e-06	1.72064e-07	8.64412e-07	5.96167e-08	3.62305e-07	2.63746e-06	7.61312e-08
701	0	4.15523e-07	4.93716e-08	1.8188e-06	1.80368e-06	1.6841e-07	1.10749e-06	6.5852e-08	4.49092e-07	2.72335e-06	8.21775e-08		701	0	1.2577e-07	3.06551e-08	1.516e-06	1.45097e-06	1.48213e-07	8.52176e-07	7.25072e-08	2.72336e-07	1.96914e-06	7.76717e-08
702	0	3.25598e-07	4.35459e-08	1.57834e-06	1.57434e-06	1.43448e-07	8.73421e-07	8.53291e-08	4.31292e-07	2.73478e-06	8.24678e-08		702	0	2.34381e-07	5.62316e-08	2.264e-06	1.73432e-06	1.88139e-07	9.98098e-07	1.14506e-07	3.80277e-07	2.53095e-06	8.83971e-08
703	0	3.29715e-07	3.43709e-08	1.30654e-06	1.43638e-06	1.28346e-07	9.16357e-07	5.52265e-08	4.0859e-07	2.15557e-06	8.31049e-08		703	0	2.02019e-07	4.41263e-08	2.27853e-06	1.6269e-06	1.53794e-07	8.39262e-07	1.62198e-07	3.27182e-07	1.59723e-06	9.87703e-08
704	0	3.08155e-07	5.07055e-08	2.17483e-06	1.6584e-06	1.77025e-07	9.8665e-07	1.3256e-07	3.38708e-07	3.12798e-06	6.97521e-08		704	0	1.75199e-07	3.99679e-08	1.66884e-06	1.39412e-06	1.56743e-07	8.28904e-07	1.09239e-07	3.31205e-07	2.42724e-06	8.01356e-08
705	0	2.36913e-07	3.5399e-08	1.59082e-06	1.17404e-06	1.22332e-07	8.05358e-07	2.07071e-07	3.04241e-07	2.43578e-06	6.78831e-08		705	0	2.40054e-07	6.1418e-08	2.35152e-06	1.86765e-06	2.04922e-07	1.0864e-06	1.09375e-07	3.98768e-07	2.68166e-06	8.89464e-08
706	0	5.39487e-07	5.77509e-08	1.94299e-06	2.18976e-06	1.95287e-07	1.30952e-06	2.82935e-08	5.24372e-07	2.9111e-06	9.0386e-08		706	0	2.65848e-07	3.83476e-08	1.2174e-06	1.31233e-06	1.50652e-07	7.49072e-07	7.74673e-08	3.30168e-07	2.90311e-06	6.97e-08
707	0	1.45869e-07	3.1314e-08	1.16635e-06	8.07507e-07	1.168e-07	7.16535e-07	1.10454e-07	2.26463e-07	2.68443e-06	5.41839e-08		707	0	8.80506e-08	4.42324e-08	2.09658e-06	1.69641e-06	1.5841e-07	8.88604e-07	8.43204e-08	3.40594e-07	2.15408e-06	8.65203e-08
708	0	2.45095e-07	4.17125e-08	1.86317e-06	1.34401e-06	1.44984e-07	8.6785e-07	1.63064e-07	3.08722e-07	2.74387e-06	6.68118e-08		708	0	3.33303e-07	4.72303e-08	1.72916e-06	1.35537e-06	1.67965e-07	8.67919e-07	8.58157e-08	3.55058e-07	2.68505e-06	7.7059e-08
709	0	2.50019e-07	2.15202e-08	1.1882e-06	1.30839e-06	1.26723e-07	6.09269e-07	1.17925e-07	3.80704e-07	2.03782e-06	7.12036e-08		709	0	3.14338e-07	5.36595e-08	2.42448e-06	1.5914e-06	1.74113e-07	8.83854e-07	1.11374e-07	3.61949e-07	2.47452e-06	8.92265e-08
710	0	1.87356e-07	3.4849e-08	1.61832e-06	1.07046e-06	1.20532e-07	7.69177e-07	1.40332e-07	2.92942e-07	2.42444e-06	6.5288e-08		710	0	2.88487e-07	4.35169e-08	1.08199e-06	1.17795e-06	1.73996e-07	8.55386e-07	2.01178e-07	3.41292e-07	2.98168e-06	6.74364e-08
711	0	2.39462e-07	4.51561e-08	2.06812e-06	1.40685e-06	1.5684e-07	8.77562e-07	1.88371e-07	2.87194e-07	2.9732e-06	6.45205e-08		711	0	2.16959e-07	6.56475e-08	2.80656e-06	1.9706e-06	1.76138e-07	1.09405e-06	1.23648e-07	3.7193e-07	2.18242e-06	1.00531e-07
712	0	2.82201e-07	4.34007e-08	1.69507e-06	1.40989e-06	1.39262e-07	9.26777e-07	8.85981e-08	3.45502e-07	2.41926e-06	6.9955e-08		712	0	2.56396e-07	5.35745e-08	2.37123e-06	1.64325e-06	1.74558e-07	9.12756e-07	1.19998e-07	3.65435e-07	2.3851e-06	9.02066e-08
713	0	6.89302e-08	2.52801e-08	1.4807e-06	6.76024e-07	9.04631e-08	5.76438e-07	1.99869e-07	2.23943e-07	2.16116e-06	5.58828e-08		713	0	1.78096e-07	7.91288e-08	3.27219e-06	1.97858e-06	1.77066e-07	9.89475e-07	1.16752e-07	4.42959e-07	2.53676e-06	1.114e-07
714	0	3.75244e-07	4.91498e-08	1.89854e-06	1.73615e-06	1.67977e-07	1.06908e-06	7.68548e-08	4.17911e-07	2.79794e-06	7.83498e-08		714	0	3.7188e-07	4.67972e-08	1.64539e-06	1.29836e-06	1.67883e-07	8.60654e-07	6.48907e-08	3.55427e-07	2.77883e-06	7.43487e-08
715	0	3.72849e-07	4.37657e-08	1.65639e-06	1.60854e-06	1.51923e-07	1.01113e-06	8.97591e-08	4.17927e-07	2.56232e-06	7.94997e-08		715	0	2.02944e-07	6.60079e-08	3.18113e-06	2.06874e-06	1.97278e-07	1.03875e-06	1.20725e-07	3.97514e-07	2.23269e-06	1.04542e-07
716	0	2.99995e-07	4.83717e-08	2.09416e-06	1.69156e-06	1.76885e-07	9.73745e-07	7.9601e-08	3.53412e-07	3.13685e-06	7.52245e-08		716	0	1.94285e-07	5.71344e-08	2.65316e-06	1.91832e-06	2.05296e-07	1.098e-06	6.5412e-08	3.83821e-07	2.29463e-06	9.32528e-08
717	0	2.32209e-07	3.06869e-08	1.55294e-06	1.26347e-06	1.21377e-07	8.4143e-07	1.78708e-07	2.72018e-07	2.51192e-06	6.58307e-08		717	0	3.2823e-07	4.79906e-08	1.95942e-06	1.25034e-06	1.4262e-07	7.14504e-07	1.95027e-07	3.59971e-07	2.32033e-06	8.42243e-08
718	0	2.91862e-07	3.97221e-08	1.64218e-06	1.38382e-06	1.38303e-07	9.0541e-07	1.26055e-07	3.58754e-07	2.51722e-06	7.26288e-08		718	0	3.22332e-07	4.96558e-08	1.62502e-06	1.42901e-06	1.81426e-07	9.43538e-07	9.53125e-08	3.66786e-07	2.84953e-06	7.50689e-08
719	0	9.89931e-08	2.375e-08	1.07073e-06	7.05093e-07	9.63137e-08	7.10582e-07	1.91103e-07	3.38177e-07	1.92521e-06	5.97556e-08		719	0	2.08889e-07	6.19293e-08	2.59249e-06	1.92469e-06	1.99258e-07	1.0619e-06	1.11059e-07	3.96378e-07	2.48056e-06	9.42297e-08
720	0	4.22353e-07	5.31625e-08	1.98127e-06	1.89801e-06	1.79775e-07	1.14974e-06	5.9641e-08	4.50908e-07	2.88419e-06	8.17022e-08		720	0	1.56078e-07	2.3964e-08	9.12921e-07	8.83788e-07	1.18716e-07	5.87157e-07	1.75123e-07	2.76071e-07	2.3489e-06	6.94865e-08
721	0	2.27751e-07	3.55154e-08	1.61044e-06	1.16456e-06	1.22547e-07	8.0221e-07	2.03266e-07	2.99767e-07	2.44983e-06	6.70444e-08		721	0	3.56253e-07	4.97836e-08	2.01581e-06	1.41558e-06	1.69281e-07	8.60304e-07	8.32562e-08	3.57183e-07	2.63508e-06	8.11337e-08
722	0	1.92748e-07	4.16651e-08	1.93188e-06	1.12746e-06	1.46788e-07	8.24292e-07	2.19176e-07	2.44853e-07	2.7773e-06	5.87109e-08		722	0	2.55559e-07	3.81206e-08	1.46319e-06	1.33352e-06	1.44923e-07	7.30288e-07	1.41753e-07	3.2285e-07	2.44815e-06	7.21198e-08
723	0	3.69308e-07	3.85988e-08	1.39049e-06	1.80771e-06	1.47725e-07	1.03249e-06	4.81771e-08	4.58822e-07	2.32097e-06	8.49137e-08		723	0	2.64018e-07	4.52738e-08	1.90096e-06	1.08523e-06	1.40156e-07	7.34112e-07	2.29761e-07	3.21579e-07	2.00356e-06	8.38383e-08
724	0	3.45166e-07	5.13316e-08	2.098e-06	1.73722e-06	1.77543e-07	1.04137e-06	9.89379e-08	3.79144e-07	3.03412e-06	7.4025e-08		724	0	2.98378e-07	5.50269e-08	1.84523e-06	1.60966e-06	1.95874e-07	1.02551e-06	1.0672e-07	3.82927e-07	2.87434e-06	7.89856e-08
725	0	2.11531e-07	4.0293e-08	1.88308e-06	1.24805e-06	1.38952e-07	8.2258e-07	2.02631e-07	2.77756e-07	2.74291e-06	6.37751e-08		725	0	2.06904e-07	6.84497e-08	3.37402e-06	2.14242e-06	2.01499e-07	1.05325e-06	1.22284e-07	4.01983e-07	2.2199e-06	1.07465e-07
726	0	1.80222e-07	2.92694e-08	1.3392e-06	1.00885e-06	1.05554e-07	7.48583e-07	7.6254e-08	3.26016e-07	2.16253e-06	7.18005e-08		726	0	4.48955e-07	5.08575e-08	2.01468e-06	1.25831e-06	1.72064e-07	8.64412e-07	5.96167e-08	3.62305e-07	2.63746e-06	7.61312e-08
727	0	4.15523e-07	4.93716e-08	1.8188e-06	1.80368e-06	1.6841e-07	1.10749e-06	6.5852e-08	4.49092e-07	2.72335e-06	8.21775e-08		727	0	1.2577e-07	3.06551e-08	1.516e-06	1.45097e-06	1.48213e-07	8.52176e-07	7.25072e-08	2.72336e-07	1.96914e-06	7.76717e-08
728	0	3.25598e-07	4.35459e-08	1.57834e-06	1.57434e-06	1.43448e-07	8.73421e-07	8.53291e-08	4.31292e-07	2.73478e-06	8.24678e-08		728	0	2.34381e-07	5.62316e-08	2.264e-06	1.73432e-06	1.88139e-07	9.98098e-07	1.14506e-07	3.80277e-07	2.53095e-06	8.83971e-08
729	0	3.29715e-07	3.43709e-08	1.30654e-06	1.43638e-06	1.28346e-07	9.16357e-07	5.52265e-08	4.0859e-07	2.15557e-06	8.31049e-08		729	0	2.02019e-07	4.41263e-08	2.27853e-06	1.6269e-06	1.53794e-07	8.39262e-07	1.62198e-07	3.27182e-07	1.59723e-06	9.87703e-08
730	0	3.08155e-07	5.07055e-08	2.17483e-06	1.6584e-06	1.77025e-07	9.8665e-07	1.3256e-07	3.38708e-07	3.12798e-06	6.97521e-08		730	0	1.75199e-07	3.99679e-08	1.66884e-06	1.39412e-06	1.56743e-07	8.28904e-07	1.09239e-07	3.31205e-07	2.42724e-06	8.01356e-08
731	0	2.36913e-07	3.5399e-08	1.59082e-06	1.17404e-06	1.22332e-07	8.05358e-07	2.07071e-07	3.04241e-07	2.43578e-06	6.78831e-08		731	0	2.40054e-07	6.1418e-08	2.35152e-06	1.86765e-06	2.04922e-07	1.0864e-06	1.09375e-07	3.98768e-07	2.68166e-06	8.89464e-08
732	0	5.39487e-07	5.77509e-08	1.94299e-06	2.18976e-06	1.95287e-07	1.30952e-06	2.82935e-08	5.24372e-07	2.9111e-06	9.0386e-08		732	0	2.65848e-07	3.83476e-08	1.2174e-06	1.31233e-06	1.50652e-07	7.49072e-07	7.74673e-08	3.30168e-07	2.90311e-06	6.97e-08
733	0	1.45869e-07	3.1314e-08	1.16635e-06	8.07507e-07	1.168e-07	7.16535e-07	1.10454e-07	2.26463e-07	2.68443e-06	5.41839e-08		733	0	8.80506e-08	4.42324e-08	2.09658e-06	1.69641e-06	1.5841e-07	8.88604e-07	8.43204e-08	3.40594e-07	2.15408e-06	8.65203e-08
734	0	2.45095e-07	4.17125e-08	1.86317e-06	1.34401e-06	1.44984e-07	8.6785e-07	1.63064e-07	3.08722e-07	2.74387e-06	6.68118e-08		734	0	3.33303e-07	4.72303e-08	1.72916e-06	1.35537e-06	1.67965e-07	8.67919e-07	8.58157e-08	3.55058e-07	2.68505e-06	7.7059e-08
735	0	2.50019e-07	2.15202e-08	1.1882e-06	1.30839e-06	1.26723e-07	6.09269e-07	1.17925e-07	3.80704e-07	2.03782e-06	7.12036e-08		735	0	3.14338e-07	5.36595e-08	2.42448e-06	1.5914e-06	1.74113e-07	8.83854e-07	1.11374e-07	3.61949e-07	2.47452e-06	8.92265e-08
736	0	1.87356e-07	3.4849e-08	1.61832e-06	1.07046e-06	1.20532e-07	7.69177e-07	1.40332e-07	2.92942e-07	2.42444e-06	6.5288e-08		736	0	2.88487e-07	4.35169e-08	1.08199e-06	1.17795e-06	1.73996e-07	8.55386e-07	2.01178e-07	3.41292e-07	2.98168e-06	6.74364e-08
737	0	2.39462e-07	4.51561e-08	2.06812e-06	1.40685e-06	1.5684e-07	8.77562e-07	1.88371e-07	2.87194e-07	2.9732e-06	6.45205e-08		737	0	2.16959e-07	6.56475e-08	2.80656e-06	1.9706e-06	1.76138e-07	1.09405e-06	1.23648e-07	3.7193e-07	2.18242e-06	1.00531e-07
738	0	2.82201e-07	4.34007e-08	1.69507e-06	1.40989e-06	1.39262e-07	9.26777e-07	8.85981e-08	3.45502e-07	2.41926e-06	6.9955e-08		738	0	2.56396e-07	5.35745e-08	2.37123e-06	1.64325e-06	1.74558e-07	9.12756e-07	1.19998e-07	3.65435e-07	2.3851e-06	9.02066e-08
739	0	6.89302e-08	2.52801e-08	1.4807e-06	6.76024e-07	9.04631e-08	5.76438e-07	1.99869e-07	2.23943e-07	2.16116e-06	5.58828e-08		739	0	1.78096e-07	7.91288e-08	3.27219e-06	1.97858e-06	1.77066e-07	9.89475e-07	1.16752e-07	4.42959e-07	2.53676e-06	1.114e-07
740	0	3.75244e-07	4.91498e-08	1.89854e-06	1.73615e-06	1.67977e-07	1.06908e-06	7.68548e-08	4.17911e-07	2.79794e-06	7.83498e-08		740	0	3.7188e-07	4.67972e-08	1.64539e-06	1.29836e-06	1.67883e-07	8.60654e-07	6.48907e-08	3.55427e-07	2.77883e-06	7.43487e-08
741	0	3.72849e-07	4.37657e-08	1.65639e-06	1.60854e-06	1.51923e-07	1.01113e-06	8.97591e-08	4.17927e-07	2.56232e-06	7.94997e-08		741	0	2.02944e-07	6.60079e-08	3.18113e-06	2.06874e-06	1.97278e-07	1.03875e-06	1.20725e-07	3.97514e-07	2.23269e-06	1.04542e-07
742	0	2.99995e-07	4.83717e-08	2.09416e-06	1.69156e-06	1.76885e-07	9.73745e-07	7.9601e-08	3.53412e-07	3.13685e-06	7.52245e-08		742	0	1.94285e-07	5.71344e-08	2.65316e-06	1.91832e-06	2.05296e-07	1.098e-06	6.5412e-08	3.83821e-07	2.29463e-06	9.32528e-08
743	0	2.32209e-07	3.06869e-08	1.55294e-06	1.26347e-06	1.21377e-07	8.4143e-07	1.78708e-07	2.72018e-07	2.51192e-06	6.58307e-08		743	0	3.2823e-07	4.79906e-08	1.95942e-06	1.25034e-06	1.4262e-07	7.14504e-07	1.95027e-07	3.59971e-07	2.32033e-06	8.42243e-08
744	0	2.91862e-07	3.97221e-08	1.64218e-06	1.38382e-06	1.38303e-07	9.0541e-07	1.26055e-07	3.58754e-07	2.51722e-06	7.26288e-08		744	0	3.22332e-07	4.96558e-08	1.62502e-06	1.42901e-06	1.81426e-07	9.43538e-07	9.53125e-08	3.66786e-07	2.84953e-06	7.50689e-08
745	0	9.89931e-08	2.375e-08	1.07073e-06	7.05093e-07	9.63137e-08	7.10582e-07	1.91103e-07	3.38177e-07	1.92521e-06	5.97556e-08		745	0	2.08889e-07	6.19293e-08	2.59249e-06	1.92469e-06	1.99258e-07	1.0619e-06	1.11059e-07	3.96378e-07	2.48056e-06	9.42297e-08
746	0	4.22353e-07	5.31625e-08	1.98127e-06	1.89801e-06	1.79775e-07	1.14974e-06	5.9641e-08	4.50908e-07	2.88419e-06	8.17022e-08		746	0	1.56078e-07	2.3964e-08	9.12921e-07	8.83788e-07	1.18716e-07	5.87157e-07	1.75123e-07	2.76071e-07	2.3489e-06	6.94865e-08
747	0	2.27751e-07	3.55154e-08	1.61044e-06	1.16456e-06	1.22547e-07	8.0221e-07	2.03266e-07	2.99767e-07	2.44983e-06	6.70444e-08		747	0	3.56253e-07	4.97836e-08	2.01581e-06	1.41558e-06	1.69281e-07	8.60304e-07	8.32562e-08	3.57183e-07	2.63508e-06	8.11337e-08
748	0	1.92748e-07	4.16651e-08	1.93188e-06	1.12746e-06	1.46788e-07	8.24292e-07	2.19176e-07	2.44853e-07	2.7773e-06	5.87109e-08		748	0	2.55559e-07	3.81206e-08	1.46319e-06	1.33352e-06	1.44923e-07	7.30288e-07	1.41753e-07	3.2285e-07	2.44815e-06	7.21198e-08
749	0	3.69308e-07	3.85988e-08	1.39049e-06	1.80771e-06	1.47725e-07	1.03249e-06	4.81771e-08	4.58822e-07	2.32097e-06	8.49137e-08		749	0	2.64018e-07	4.52738e-08	1.90096e-06	1.08523e-06	1.40156e-07	7.34112e-07	2.29761e-07	3.21579e-07	2.00356e-06	8.38383e-08
750	0	3.45166e-07	5.13316e-08	2.098e-06	1.73722e-06	1.77543e-07	1.04137e-06	9.89379e-08	3.79144e-07	3.03412e-06	7.4025e-08		750	0	2.98378e-07	5.50269e-08	1.84523e-06	1.60966e-06	1.95874e-07	1.02551e-06	1.0672e-07	3.82927e-07	2.87434e-06	7.89856e-08
751	0	2.11531e-07	4.0293e-08	1.88308e-06	1.24805e-06	1.38952e-07	8.2258e-07	2.02631e-07	2.77756e-07	2.74291e-06	6.37751e-08		751	0	2.06904e-07	6.84497e-08	3.37402e-06	2.14242e-06	2.01499e-07	1.05325e-06	1.22284e-07	4.01983e-07	2.2199e-06	1.07465e-07
752	0	1.80222e-07	2.92694e-08	1.3392e-06	1.00885e-06	1.05554e-07	7.48583e-07	7.6254e-08	3.26016e-07	2.16253e-06	7.18005e-08		752	0	4.48955e-07	5.08575e-08	2.01468e-06	1.25831e-06	1.72064e-07	8.64412e-07	5.96167e-08	3.62305e-07	2.63746e-06	7.61312e-08
753	0	4.15523e-07	4.93716e-08	1.8188e-06	1.80368e-06	1.6841e-07	1.10749e-06	6.5852e-08	4.49092e-07	2.72335e-06	8.21775e-08		753	0	1.2577e-07	3.06551e-08	1.516e-06	1.45097e-06	1.48213e-07	8.52176e-07	7.25072e-08	2.72336e-07	1.96914e-06	7.76717e-08
754	0	3.25598e-07	4.35459e-08	1.57834e-06	1.57434e-06	1.43448e-07	8.73421e-07	8.53291e-08	4.31292e-07	2.73478e-06	8.24678e-08		754	0	2.34381e-07	5.62316e-08	2.264e-06	1.73432e-06	1.88139e-07	9.98098e-07	1.14506e-07	3.80277e-07	2.53095e-06	8.83971e-08
755	0	3.29715e-07	3.43709e-08	1.30654e-06	1.43638e-06	1.28346e-07	9.16357e-07	5.52265e-08	4.0859e-07	2.15557e-06	8.31049e-08		755	0	2.02019e-07	4.41263e-08	2.27853e-06	1.6269e-06	1.53794e-07	8.39262e-07	1.62198e-07	3.27182e-07	1.59723e-06	9.87703e-08
756	0	3.08155e-07	5.07055e-08	2.17483e-06	1.6584e-06	1.77025e-07	9.8665e-07	1.3256e-07	3.38708e-07	3.12798e-06	6.97521e-08		756	0	1.75199e-07	3.99679e-08	1.66884e-06	1.39412e-06	1.56743e-07	8.28904e-07	1.09239e-07	3.31205e-07	2.42724e-06	8.01356e-08
757	0	2.36913e-07	3.5399e-08	1.59082e-06	1.17404e-06	1.22332e-07	8.05358e-07	2.07071e-07	3.04241e-07	2.43578e-06	6.78831e-08		757	0	2.40054e-07	6.1418e-08	2.35152e-06	1.86765e-06	2.04922e-07	1.0864e-06	1.09375e-07	3.98768e-07	2.68166e-06	8.89464e-08
758	0	5.39487e-07	5.77509e-08	1.94299e-06	2.18976e-06	1.95287e-07	1.30952e-06	2.82935e-08	5.24372e-07	2.9111e-06	9.0386e-08		758	0	2.65848e-07	3.83476e-08	1.2174e-06	1.31233e-06	1.50652e-07	7.49072e-07	7.74673e-08	3.30168e-07	2.90311e-06	6.97e-08
759	0	1.45869e-07	3.1314e-08	1.16635e-06	8.07507e-07	1.168e-07	7.16535e-07	1.10454e-07	2.26463e-07	2.68443e-06	5.41839e-08		759	0	8.80506e-08	4.42324e-08	2.09658e-06	1.69641e-06	1.5841e-07	8.88604e-07	8.43204e-08	3.40594e-07	2.15408e-06	8.65203e-08
760	0	2.45095e-07	4.17125e-08	1.86317e-06	1.34401e-06	1.44984e-07	8.6785e-07	1.63064e-07	3.08722e-07	2.74387e-06	6.68118e-08		760	0	3.33303e-07	4.72303e-08	1.72916e-06	1.35537e-06	1.67965e-07	8.67919e-07	8.58157e-08	3.55058e-07	2.68505e-06	7.7059e-08
761	0	2.50019e-07	2.15202e-08	1.1882e-06	1.30839e-06	1.26723e-07	6.09269e-07	1.17925e-07	3.80704e-07	2.03782e-06	7.12036e-08		761	0	3.14338e-07	5.36595e-08	2.42448e-06	1.5914e-06	1.74113e-07	8.83854e-07	1.11374e-07	3.61949e-07	2.47452e-06	8.92265e-08
762	0	1.87356e-07	3.4849e-08	1.61832e-06	1.07046e-06	1.20532e-07	7.69177e-07	1.40332e-07	2.92942e-07	2.42444e-06	6.5288e-08		762	0	2.88487e-07	4.35169e-08	1.08199e-06	1.17795e-06	1.73996e-07	8.55386e-07	2.01178e-07	3.41292e-07	2.98168e-06	6.74364e-08
763	0	2.39462e-07	4.51561e-08	2.06812e-06	1.40685e-06	1.5684e-07	8.77562e-07	1.88371e-07	2.87194e-07	2.9732e-06	6.45205e-08		763	0	2.16959e-07	6.56475e-08	2.80656e-06	1.9706e-06	1.76138e-07	1.09405e-06	1.23648e-07	3.7193e-07	2.18242e-06	1.00531e-07
764	0	2.82201e-07	4.34007e-08	1.69507e-06	1.40989e-06	1.39262e-07	9.26777e-07	8.85981e-08	3.45502e-07	2.41926e-06	6.9955e-08		764	0	2.56396e-07	5.35745e-08	2.37123e-06	1.64325e-06	1.74558e-07	9.12756e-07	1.19998e-07	3.65435e-07	2.3851e-06	9.02066e-08
765	0	6.89302e-08	2.52801e-08	1.4807e-06	6.76024e-07	9.04631e-08	5.76438e-07	1.99869e-07	2.23943e-07	2.16116e-06	5.58828e-08		765	0	1.78096e-07	7.91288e-08	3.27219e-06	1.97858e-06	1.77066e-07	9.89475e-07	1.16752e-07	4.42959e-07	2.53676e-06	1.114e-07
766	0	3.75244e-07	4.91498e-08	1.89854e-06	1.73615e-06	1.67977e-07	1.06908e-06	7.68548e-08	4.17911e-07	2.79794e-06	7.83498e-08		766	0	3.7188e-07	4.67972e-08	1.64539e-06	1.29836e-06	1.67883e-07	8.60654e-07	6.48907e-08	3.55427e-07	2.77883e-06	7.43487e-08
767	0	3.72849e-07	4.37657e-08	1.65639e-06	1.60854e-06	1.51923e-07	1.01113e-06	8.97591e-08	4.17927e-07	2.56232e-06	7.94997e-08		767	0	2.02944e-07	6.60079e-08	3.18113e-06	2.06874e-06	1.97278e-07	1.03875e-06	1.20725e-07	3.97514e-07	2.23269e-06	1.04542e-07
768	0	2.99995e-07	4.83717e-08	2.09416e-06	1.69156e-06	1.76885e-07	9.73745e-07	7.9601e-08	3.53412e-07	3.13685e-06	7.52245e-08		768	0	1.94285e-07	5.71344e-08	2.65316e-06	1.91832e-06	2.05296e-07	1.098e-06	6.5412e-08	3.83821e-07	2.29463e-06	9.32528e-08
769	0	2.32209e-07	3.06869e-08	1.55294e-06	1.26347e-06	1.21377e-07	8.4143e-07	1.78708e-07	2.72018e-07	2.51192e-06	6.58307e-08		769	0	3.2823e-07	4.79906e-08	1.95942e-06	1.25034e-06	1.4262e-07	7.14504e-07	1.95027e-07	3.59971e-07	2.32033e-06	8.42243e-08
770	0	2.91862e-07	3.97221e-08	1.64218e-06	1.38382e-06	1.38303e-07	9.0541e-07	1.26055e-07	3.58754e-07	2.51722e-06	7.26288e-08		770	0	3.22332e-07	4.96558e-08	1.62502e-06	1.42901e-06	1.81426e-07	9.43538e-07	9.53125e-08	3.66786e-07	2.84953e-06	7.50689e-08
771	0	9.89931e-08	2.375e-08	1.07073e-06	7.05093e-07	9.63137e-08	7.10582e-07	1.91103e-07	3.38177e-07	1.92521e-06	5.97556e-08		771	0	2.08889e-07	6.19293e-08	2.59249e-06	1.92469e-06	1.99258e-07	1.0619e-06	1.11059e-07	3.96378e-07	2.48056e-06	9.42297e-08
772	0	4.22353e-07	5.31625e-08	1.98127e-06	1.89801e-06	1.79775e-07	1.14974e-06	5.9641e-08	4.50908e-07	2.88419e-06	8.17022e-08		772	0	1.56078e-07	2.3964e-08	9.12921e-07	8.83788e-07	1.18716e-07	5.87157e-07	1.75123e-07	2.76071e-07	2.3489e-06	6.94865e-08
773	0	2.27751e-07	3.55154e-08	1.61044e-06	1.16456e-06	1.22547e-07	8.0221e-07	2.03266e-07	2.99767e-07	2.44983e-06	6.70444e-08		773	0	3.56253e-07	4.97836e-08	2.01581e-06	1.41558e-06	1.69281e-07	8.60304e-07	8.32562e-08	3.57183e-07	2.63508e-06	8.11337e-08
774	0	1.92748e-07	4.16651e-08	1.93188e-06	1.12746e-06	1.46788e-07	8.24292e-07	2.19176e-07	2.44853e-07	2.7773e-06	5.87109e-08		774	0	2.55559e-07	3.81206e-08	1.46319e-06	1.33352e-06	1.44923e-07	7.30288e-07	1.41753e-07	3.2285e-07	2.44815e-06	7.21198e-08
775	0	3.69308e-07	3.85988e-08	1.39049e-06	1.80771e-06	1.47725e-07	1.03249e-06	4.81771e-08	4.58822e-07	2.32097e-06	8.49137e-08		775	0	2.64018e-07	4.52738e-08	1.90096e-06	1.08523e-06	1.40156e-07	7.34112e-07	2.29761e-07	3.21579e-07	2.00356e-06	8.38383e-08
776	0	3.45166e-07	5.13316e-08	2.098e-06	1.73722e-06	1.77543e-07	1.04137e-06	9.89379e-08	3.79144e-07	3.03412e-06	7.4025e-08		776	0	2.98378e-07	5.50269e-08	1.84523e-06	1.60966e-06	1.95874e-07	1.02551e-06	1.0672e-07	3.82927e-07	2.87434e-06	7.89856e-08
777	0	2.11531e-07	4.0293e-08	1.88308e-06	1.24805e-06	1.38952e-07	8.2258e-07	2.02631e-07	2.77756e-07	2.74291e-06	6.37751e-08		777	0	2.06904e-07	6.84497e-08	3.37402e-06	2.14242e-06	2.01499e-07	1.05325e-06	1.22284e-07	4.01983e-07	2.2199e-06	1.07465e-07
778	0	1.80222e-07	2.92694e-08	1.3392e-06	1.00885e-06	1.05554e-07	7.48583e-07	7.6254e-08	3.26016e-07	2.16253e-06	7.18005e-08		778	0	4.48955e-07	5.08575e-08	2.01468e-06	1.25831e-06	1.72064e-07	8.64412e-07	5.96167e-08	3.62305e-07	2.63746e-06	7.61312e-08
779	0	4.15523e-07	4.93716e-08	1.8188e-06	1.80368e-06	1.6841e-07	1.10749e-06	6.5852e-08	4.49092e-07	2.72335e-06	8.21775e-08		779	0	1.2577e-07	3.06551e-08	1.516e-06	1.45097e-06	1.48213e-07	8.52176e-07	7.25072e-08	2.72336e-07	1.96914e-06	7.76717e-08
780	0	3.25598e-07	4.35459e-08	1.57834e-06	1.57434e-06	1.43448e-07	8.73421e-07	8.53291e-08	4.31292e-07	2.73478e-06	8.24678e-08		780	0	2.34381e-07	5.62316e-08	2.264e-06	1.73432e-06	1.88139e-07	9.98098e-07	1.14506e-07	3.80277e-07	2.53095e-06	8.83971e-08
781	0	3.29715e-07	3.43709e-08	1.30654e-06	1.43638e-06	1.28346e-07	9.16357e-07	5.52265e-08	4.0859e-07	2.15557e-06	8.31049e-08		781	0	2.02019e-07	4.41263e-08	2.27853e-06	1.6269e-06	1.53794e-07	8.39262e-07	1.62198e-07	3.27182e-07	1.59723e-06	9.87703e-08
782	0	3.08155e-07	5.07055e-08	2.17483e-06	1.6584e-06	1.77025e-07	9.8665e-07	1.3256e-07	3.38708e-07	3.12798e-06	6.97521e-08		782	0	1.75199e-07	3.99679e-08	1.66884e-06	1.39412e-06	1.56743e-07	8.28904e-07	1.09239e-07	3.31205e-07	2.42724e-06	8.01356e-08
783	0	2.36913e-07	3.5399e-08	1.59082e-06	1.17404e-06	1.22332e-07	8.05358e-07	2.07071e-07	3.04241e-07	2.43578e-06	6.78831e-08		783	0	2.40054e-07	6.1418e-08	2.35152e-06	1.86765e-06	2.04922e-07	1.0864e-06	1.09375e-07	3.98768e-07	2.68166e-06	8.89464e-08
784	0	5.39487e-07	5.77509e-08	1.94299e-06	2.18976e-06	1.95287e-07	1.30952e-06	2.82935e-08	5.24372e-07	2.9111e-06	9.0386e-08		784	0	2.65848e-07	3.83476e-08	1.2174e-06	1.31233e-06	1.50652e-07	7.49072e-07	7.74673e-08	3.30168e-07	2.90311e-06	6.97e-08
785	0	1.45869e-07	3.1314e-08	1.16635e-06	8.07507e-07	1.168e-07	7.16535e-07	1.10454e-07	2.26463e-07	2.68443e-06	5.41839e-08		785	0	8.80506e-08	4.42324e-08	2.09658e-06	1.69641e-06	1.5841e-07	8.88604e-07	8.43204e-08	3.40594e-07	2.15408e-06	8.65203e-08
786	0	2.45095e-07	4.17125e-08	1.86317e-06	1.34401e-06	1.44984e-07	8.6785e-07	1.63064e-07	3.08722e-07	2.74387e-06	6.68118e-08		786	0	3.33303e-07	4.72303e-08	1.72916e-06	1.35537e-06	1.67965e-07	8.67919e-07	8.58157e-08	3.55058e-07	2.68505e-06	7.7059e-08
787	0	2.50019e-07	2.15202e-08	1.1882e-06	1.30839e-06	1.26723e-07	6.09269e-07	1.17925e-07	3.80704e-07	2.03782e-06	7.12036e-08		787	0	3.14338e-07	5.36595e-08	2.42448e-06	1.5914e-06	1.74113e-07	8.83854e-07	1.11374e-07	3.61949e-07	2.47452e-06	8.92265e-08
788	0	1.87356e-07	3.4849e-08	1.61832e-06	1.07046e-06	1.20532e-07	7.69177e-07	1.40332e-07	2.92942e-07	2.42444e-06	6.5288e-08		788	0	2.88487e-07	4.35169e-08	1.08199e-06	1.17795e-06	1.73996e-07	8.55386e-07	2.01178e-07	3.41292e-07	2.98168e-06	6.74364e-08
789	0	2.39462e-07	4.51561e-08	2.06812e-06	1.40685e-06	1.5684e-07	8.77562e-07	1.88371e-07	2.87194e-07	2.9732e-06	6.45205e-08		789	0	2.16959e-07	6.56475e-08	2.80656e-06	1.9706e-06	1.76138e-07	1.09405e-06	1.23648e-07	3.7193e-07	2.18242e-06	1.00531e-07
790	0	2.82201e-07	4.34007e-08	1.69507e-06	1.40989e-06	1.39262e-07	9.26777e-07	8.85981e-08	3.45502e-07	2.41926e-06	6.9955e-08		790	0	2.56396e-07	5.35745e-08	2.37123e-06	1.64325e-06	1.74558e-07	9.12756e-07	1.19998e-07	3.65435e-07	2.3851e-06	9.02066e-08
791	0	6.89302e-08	2.52801e-08	1.4807e-06	6.76024e-07	9.04631e-08	5.76438e-07	1.99869e-07	2.23943e-07	2.16116e-06	5.58828e-08		791	0	1.78096e-07	7.91288e-08	3.27219e-06	1.97858e-06	1.77066e-07	9.89475e-07	1.16752e-07	4.42959e-07	2.53676e-06	1.114e-07
792	0	3.75244e-07	4.91498e-08	1.89854e-06	1.73615e-06	1.67977e-07	1.06908e-06	7.68548e-08	4.17911e-07	2.79794e-06	7.83498e-08		792	0	3.7188e-07	4.67972e-08	1.64539e-06	1.29836e-06	1.67883e-07	8.60654e-07	6.48907e-08	3.55427e-07	2.77883e-06	7.43487e-08
793	0	3.72849e-07	4.37657e-08	1.65639e-06	1.60854e-06	1.51923e-07	1.01113e-06	8.97591e-08	4.17927e-07	2.56232e-06	7.94997e-08		793	0	2.02944e-07	6.60079e-08	3.18113e-06	2.06874e-06	1.97278e-07	1.03875e-06	1.20725e-07	3.97514e-07	2.23269e-06	1.04542e-07
794	0	2.99995e-07	4.83717e-08	2.09416e-06	1.69156e-06	1.76885e-07	9.73745e-07	7.9601e-08	3.53412e-07	3.13685e-06	7.52245e-08		794	0	1.94285e-07	5.71344e-08	2.65316e-06	1.91832e-06	2.05296e-07	1.098e-06	6.5412e-08	3.83821e-07	2.29463e-06	9.32528e-08
795	0	2.32209e-07	3.06869e-08	1.55294e-06	1.26347e-06	1.21377e-07	8.4143e-07	1.78708e-07	2.72018e-07	2.51192e-06	6.58307e-08		795	0	3.2823e-07	4.79906e-08	1.95942e-06	1.25034e-06	1.4262e-07	7.14504e-07	1.95027e-07	3.59971e-07	2.32033e-06	8.42243e-08
796	0	2.91862e-07	3.97221e-08	1.64218e-06	1.38382e-06	1.38303e-07	9.0541e-07	1.26055e-07	3.58754e-07	2.51722e-06	7.26288e-08		796	0	3.22332e-07	4.96558e-08	1.62502e-06	1.42901e-06	1.81426e-07	9.43538e-07	9.53125e-08	3.66786e-07	2.84953e-06	7.50689e-08
797	0	9.89931e-08	2.375e-08	1.07073e-06	7.05093e-07	9.63137e-08	7.10582e-07	1.91103e-07	3.38177e-07	1.92521e-06	5.97556e-08		797	0	2.08889e-07	6.19293e-08	2.59249e-06	1.92469e-06	1.99258e-07	1.0619e-06	1.11059e-07	3.96378e-07	2.48056e-06	9.42297e-08
798	0	4.22353e-07	5.31625e-08	1.98127e-06	1.89801e-06	1.79775e-07	1.14974e-06	5.9641e-08	4.50908e-07	2.88419e-06	8.17022e-08		798	0	1.56078e-07	2.3964e-08	9.12921e-07	8.83788e-07	1.18716e-07	5.87157e-07	1.75123e-07	2.76071e-07	2.3489e-06	6.94865e-08
799	0	2.27751e-07	3.55154e-08	1.61044e-06	1.16456e-06	1.22547e-07	8.0221e-07	2.03266e-07	2.99767e-07	2.44983e-06	6.70444e-08		799	0	3.56253e-07	4.97836e-08	2.01581e-06	1.41558e-06	1.69281e-07	8.60304e-07	8.32562e-08	3.57183e-07	2.63508e-06	8.11337e-08
800	0	1.92748e-07	4.16651e-08	1.93188e-06	1.12746e-06	1.46788e-07	8.24292e-07	2.19176e-07	2.44853e-07	2.7773e-06	5.87109e-08		800	0	2.55559e-07	3.81206e-08	1.46319e-06	1.33352e-06	1.44923e-07	7.30288e-07	1.41753e-07	3.2285e-07	2.44815e-06	7.21198e-08
801	0	3.69308e-07	3.85988e-08	1.39049e-06	1.80771e-06	1.47725e-07	1.03249e-06	4.81771e-08	4.58822e-07	2.32097e-06	8.49137e-08		801	0	2.64018e-07	4.52738e-08	1.90096e-06	1.08523e-06	1.40156e-07	7.34112e-07	2.29761e-07	3.21579e-07	2.00356e-06	8.38383e-08
802	0	3.45166e-07	5.13316e-08	2.098e-06	1.73722e-06	1.77543e-07	1.04137e-06	9.89379e-08	3.79144e-07	3.03412e-06	7.4025e-08		802	0	2.98378e-07	5.50269e-08	1.84523e-06	1.60966e-06	1.95874e-07	1.02551e-06	1.0672e-07	3.82927e-07	2.87434e-06	7.89856e-08
803	0	2.11531e-07	4.0293e-08	1.88308e-06	1.24805e-06	1.38952e-07	8.2258e-07	2.02631e-07	2.77756e-07	2.74291e-06	6.37751e-08		803	0	2.06904e-07	6.84497e-08	3.37402e-06	2.14242e-06	2.01499e-07	1.05325e-06	1.22284e-07	4.01983e-07	2.2199e-06	1.07465e-07
804	0	1.80222e-07	2.92694e-08	1.3392e-06	1.00885e-06	1.05554e-07	7.48583e-07	7.6254e-08	3.26016e-07	2.16253e-06	7.18005e-08		804	0	4.48955e-07	5.08575e-08	2.01468e-06	1.25831e-06	1.72064e-07	8.64412e-07	5.96167e-08	3.62305e-07	2.63746e-06	7.61312e-08
805	0	4.15523e-07	4.93716e-08	1.8188e-06	1.80368e-06	1.6841e-07	1.10749e-06	6.5852e-08	4.49092e-07	2.72335e-06	8.21775e-08		805	0	1.2577e-07	3.06551e-08	1.516e-06	1.45097e-06	1.48213e-07	8.52176e-07	7.25072e-08	2.72336e-07	1.96914e-06	7.76717e-08
806	0	3.25598e-07	4.35459e-08	1.57834e-06	1.57434e-06	1.43448e-07	8.73421e-07	8.53291e-08	4.31292e-07	2.73478e-06	8.24678e-08		806	0	2.34381e-07	5.62316e-08	2.264e-06	1.73432e-06	1.88139e-07	9.98098e-07	1.14506e-07	3.80277e-07	2.53095e-06	8.83971e-08
807	0	3.29715e-07	3.43709e-08	1.30654e-06	1.43638e-06	1.28346e-07	9.16357e-07	5.52265e-08	4.0859e-07	2.15557e-06	8.31049e-08		807	0	2.02019e-07	4.41263e-08	2.27853e-06	1.6269e-06	1.53794e-07	8.39262e-07	1.62198e-07	3.27182e-07	1.59723e-06	9.87703e-08
808	0	3.08155e-07	5.07055e-08	2.17483e-06	1.6584e-06	1.77025e-07	9.8665e-07	1.3256e-07	3.38708e-07	3.12798e-06	6.97521e-08		808	0	1.75199e-07	3.99679e-08	1.66884e-06	1.39412e-06	1.56743e-07	8.28904e-07	1.09239e-07	3.31205e-07	2.42724e-06	8.01356e-08
809	0	2.36913e-07	3.5399e-08	1.59082e-06	1.17404e-06	1.22332e-07	8.05358e-07	2.07071e-07	3.04241e-07	2.43578e-06	6.78831e-08		809	0	2.40054e-07	6.1418e-08	2.35152e-06	1.86765e-06	2.04922e-07	1.0864e-06	1.09375e-07	3.98768e-07	2.68166e-06	8.89464e-08
810	0	5.39487e-07	5.77509e-08	1.94299e-06	2.18976e-06	1.95287e-07	1.30952e-06	2.82935e-08	5.24372e-07	2.9111e-06	9.0386e-08		810	0	2.65848e-07	3.83476e-08	1.2174e-06	1.31233e-06	1.50652e-07	7.49072e-07	7.74673e-08	3.30168e-07	2.90311e-06	6.97e-08
811	0	1.45869e-07	3.1314e-08	1.16635e-06	8.07507e-07	1.168e-07	7.16535e-07	1.10454e-07	2.26463e-07	2.68443e-06	5.41839e-08		811	0	8.80506e-08	4.42324e-08	2.09658e-06	1.69641e-06	1.5841e-07	8.88604e-07	8.43204e-08	3.40594e-07	2.15408e-06	8.65203e-08
812	0	2.45095e-07	4.17125e-08	1.86317e-06	1.34401e-06	1.44984e-07	8.6785e-07	1.63064e-07	3.08722e-07	2.74387e-06	6.68118e-08		812	0	3.33303e-07	4.72303e-08	1.72916e-06	1.35537e-06	1.67965e-07	8.67919e-07	8.58157e-08	3.55058e-07	2.68505e-06	7.7059e-08
813	0	2.50019e-07	2.15202e-08	1.1882e-06	1.30839e-06	1.26723e-07	6.09269e-07	1.17925e-07	3.80704e-07	2.03782e-06	7.12036e-08		813	0	3.14338e-07	5.36595e-08	2.42448e-06	1.5914e-06	1.74113e-07	8.83854e-07	1.11374e-07	3.61949e-07	2.47452e-06	8.92265e-08
814	0	1.87356e-07	3.4849e-08	1.61832e-06	1.07046e-06	1.20532e-07	7.69177e-07	1.40332e-07	2.92942e-07	2.42444e-06	6.5288e-08		814	0	2.88487e-07	4.35169e-08	1.08199e-06	1.17795e-06	1.73996e-07	8.55386e-07	2.01178e-07	3.41292e-07	2.98168e-06	6.74364e-08
815	0	2.39462e-07	4.51561e-08	2.06812e-06	1.40685e-06	1.5684e-07	8.77562e-07	1.88371e-07	2.87194e-07	2.9732e-06	6.45205e-08		815	0	2.16959e-07	6.56475e-08	2.80656e-06	1.9706e-06	1.76138e-07	1.09405e-06	1.23648e-07	3.7193e-07	2.18242e-06	1.00531e-07
816	0	2.82201e-07	4.34007e-08	1.69507e-06	1.40989e-06	1.39262e-07	9.26777e-07	8.85981e-08	3.45502e-07	2.41926e-06	6.9955e-08		816	0	2.56396e-07	5.35745e-08	2.37123e-06	1.64325e-06	1.74558e-07	9.12756e-07	1.19998e-07	3.65435e-07	2.3851e-06	9.02066e-08
817	0	6.89302e-08	2.52801e-08	1.4807e-06	6.76024e-07	9.04631e-08	5.76438e-07	1.99869e-07	2.23943e-07	2.16116e-06	5.58828e-08		817	0	1.78096e-07	7.91288e-08	3.27219e-06	1.97858e-06	1.77066e-07	9.89475e-07	1.16752e-07	4.42959e-07	2.53676e-06	1.114e-07
818	0	3.75244e-07	4.91498e-08	1.89854e-06	1.73615e-06	1.67977e-07	1.06908e-06	7.68548e-08	4.17911e-07	2.79794e-06	7.83498e-08		818	0	3.7188e-07	4.67972e-08	1.64539e-06	1.29836e-06	1.67883e-07	8.60654e-07	6.48907e-08	3.55427e-07	2.77883e-06	7.43487e-08
819	0	3.72849e-07	4.37657e-08	1.65639e-06	1.60854e-06	1.51923e-07	1.01113e-06	8.97591e-08	4.17927e-07	2.56232e-06	7.94997e-08		819	0	2.02944e-07	6.60079e-08	3.18113e-06	2.06874e-06	1.97278e-07	1.03875e-06	1.20725e-07	3.97514e-07	2.23269e-06	1.04542e-07
820	0	2.99995e-07	4.83717e-08	2.09416e-06	1.69156e-06	1.76885e-07	9.73745e-07	7.9601e-08	3.53412e-07	3.13685e-06	7.52245e-08		820	0	1.94285e-07	5.71344e-08	2.65316e-06	1.91832e-06	2.05296e-07	1.098e-06	6.5412e-08	3.83821e-07	2.29463e-06	9.32528e-08
821	0	2.32209e-07	3.06869e-08	1.55294e-06	1.26347e-06	1.21377e-07	8.4143e-07	1.78708e-07	2.72018e-07	2.51192e-06	6.58307e-08		821	0	3.2823e-07	4.79906e-08	1.95942e-06	1.25034e-06	1.4262e-07	7.14504e-07	1.95027e-07	3.59971e-07	2.32033e-06	8.42243e-08
822	0	2.91862e-07	3.97221e-08	1.64218e-06	1.38382e-06	1.38303e-07	9.0541e-07	1.26055e-07	3.58754e-07	2.51722e-06	7.26288e-08		822	0	3.22332e-07	4.96558e-08	1.62502e-06	1.42901e-06	1.81426e-07	9.43538e-07	9.53125e-08	3.66786e-07	2.84953e-06	7.50689e-08
823	0	9.89931e-08	2.375e-08	1.07073e-06	7.05093e-07	9.63137e-08	7.10582e-07	1.91103e-07	3.38177e-07	1.92521e-06	5.97556e-08		823	0	2.08889e-07	6.19293e-08	2.59249e-06	1.92469e-06	1.99258e-07	1.0619e-06	1.11059e-07	3.96378e-07	2.48056e-06	9.42297e-08
824	0	4.22353e-07	5.31625e-08	1.98127e-06	1.89801e-06	1.79775e-07	1.14974e-06	5.9641e-08	4.50908e-07	2.88419e-06	8.17022e-08		824	0	1.56078e-07	2.3964e-08	9.12921e-07	8.83788e-07	1.18716e-07	5.87157e-07	1.75123e-07	2.76071e-07	2.3489e-06	6.94865e-08
825	0	2.27751e-07	3.55154e-08	1.61044e-06	1.16456e-06	1.22547e-07	8.0221e-07	2.03266e-07	2.99767e-07	2.44983e-06	6.70444e-08		825	0	3.56253e-07	4.97836e-08	2.01581e-06	1.41558e-06	1.69281e-07	8.60304e-07	8.32562e-08	3.57183e-07	2.63508e-06	8.11337e-08
826	0	1.92748e-07	4.16651e-08	1.93188e-06	1.12746e-06	1.46788e-07	8.24292e-07	2.19176e-07	2.44853e-07	2.7773e-06	5.87109e-08		826	0	2.55559e-07	3.81206e-08	1.46319e-06	1.33352e-06	1.44923e-07	7.30288e-07	1.41753e-07	3.2285e-07	2.44815e-06	7.21198e-08
827	0	3.69308e-07	3.85988e-08	1.39049e-06	1.80771e-06	1.47725e-07	1.03249e-06	4.81771e-08	4.58822e-07	2.32097e-06	8.49137e-08		827	0	2.64018e-07	4.52738e-08	1.90096e-06	1.08523e-06	1.40156e-07	7.34112e-07	2.29761e-07	3.21579e-07	2.00356e-06	8.38383e-08
828	0	3.45166e-07	5.13316e-08	2.098e-06	1.73722e-06	1.77543e-07	1.04137e-06	9.89379e-08	3.79144e-07	3.03412e-06	7.4025e-08		828	0	2.98378e-07	5.50269e-08	1.84523e-06	1.60966e-06	1.95874e-07	1.02551e-06	1.0672e-07	3.82927e-07	2.87434e-06	7.89856e-08
829	0	2.11531e-07	4.0293e-08	1.88308e-06	1.24805e-06	1.38952e-07	8.2258e-07	2.02631e-07	2.77756e-07	2.74291e-06	6.37751e-08		829	0	2.06904e-07	6.84497e-08	3.37402e-06	2.14242e-06	2.01499e-07	1.05325e-06	1.22284e-07	4.01983e-07	2.2199e-06	1.07465e-07
830	0	1.80222e-07	2.92694e-08	1.3392e-06	1.00885e-06	1.05554e-07	7.48583e-07	7.6254e-08	3.26016e-07	2.16253e-06	7.18005e-08		830	0	4.48955e-07	5.08575e-08	2.01468e-06	1.25831e-06	1.72064e-07	8.64412e-07	5.96167e-08	3.62305e-07	2.63746e-06	7.61312e-08
831	0	4.15523e-07	4.93716e-08	1.8188e-06	1.80368e-06	1.6841e-07	1.10749e-06	6.5852e-08	4.49092e-07	2.72335e-06	8.21775e-08		831	0	1.2577e-07	3.06551e-08	1.516e-06	1.45097e-06	1.48213e-07	8.52176e-07	7.25072e-08	2.72336e-07	1.96914e-06	7.76717e-08
832	0	3.25598e-07	4.35459e-08	1.57834e-06	1.57434e-06	1.43448e-07	8.73421e-07	8.53291e-08	4.31292e-07	2.73478e-06	8.24678e-08		832	0	2.34381e-07	5.62316e-08	2.264e-06	1.73432e-06	1.88139e-07	9.98098e-07	1.14506e-07	3.80277e-07	2.53095e-06	8.83971e-08
833	0	3.29715e-07	3.43709e-08	1.30654e-06	1.43638e-06	1.28346e-07	9.16357e-07	5.52265e-08	4.0859e-07	2.15557e-06	8.31049e-08		833	0	2.02019e-07	4.41263e-08	2.27853e-06	1.6269e-06	1.53794e-07	8.39262e-07	1.62198e-07	3.27182e-07	1.59723e-06	9.87703e-08
834	0	3.08155e-07	5.07055e-08	2.17483e-06	1.6584e-06	1.77025e-07	9.8665e-07	1.3256e-07	3.38708e-07	3.12798e-06	6.97521e-08		834	0	1.75199e-07	3.99679e-08	1.66884e-06	1.39412e-06	1.56743e-07	8.28904e-07	1.09239e-07	3.31205e-07	2.42724e-06	8.01356e-08
835	0	2.36913e-07	3.5399e-08	1.59082e-06	1.17404e-06	1.22332e-07	8.05358e-07	2.07071e-07	3.04241e-07	2.43578e-06	6.78831e-08		835	0	2.40054e-07	6.1418e-08	2.35152e-06	1.86765e-06	2.04922e-07	1.0864e-06	1.09375e-07	3.98768e-07	2.68166e-06	8.89464e-08
836	0	5.39487e-07	5.77509e-08	1.94299e-06	2.18976e-06	1.95287e-07	1.30952e-06	2.82935e-08	5.24372e-07	2.9111e-06	9.0386e-08		836	0	2.65848e-07	3.83476e-08	1.2174e-06	1.31233e-06	1.50652e-07	7.49072e-07	7.74673e-08	3.30168e-07	2.90311e-06	6.97e-08
837	0	1.45869e-07	3.1314e-08	1.16635e-06	8.07507e-07	1.168e-07	7.16535e-07	1.10454e-07	2.26463e-07	2.68443e-06	5.41839e-08		837	0	8.80506e-08	4.42324e-08	2.09658e-06	1.69641e-06	1.5841e-07	8.88604e-07	8.43204e-08	3.40594e-07	2.15408e-06	8.65203e-08
838	0	2.45095e-07	4.17125e-08	1.86317e-06	1.34401e-06	1.44984e-07	8.6785e-07	1.63064e-07	3.08722e-07	2.74387e-06	6.68118e-08		838	0	3.33303e-07	4.72303e-08	1.72916e-06	1.35537e-06	1.67965e-07	8.67919e-07	8.58157e-08	3.55058e-07	2.68505e-06	7.7059e-08
839	0	2.50019e-07	2.15202e-08	1.1882e-06	1.30839e-06	1.26723e-07	6.09269e-07	1.17925e-07	3.80704e-07	2.03782e-06	7.12036e-08		839	0	3.14338e-07	5.36595e-08	2.42448e-06	1.5914e-06	1.74113e-07	8.83854e-07	1.11374e-07	3.61949e-07	2.47452e-06	8.92265e-08
840	0	1.87356e-07	3.4849e-08	1.61832e-06	1.07046e-06	1.20532e-07	7.69177e-07	1.40332e-07	2.92942e-07	2.42444e-06	6.5288e-08		840	0	2.88487e-07	4.35169e-08	1.08199e-06	1.17795e-06	1.73996e-07	8.55386e-07	2.01178e-07	3.41292e-07	2.98168e-06	6.74364e-08
841	0	2.39462e-07	4.51561e-08	2.06812e-06	1.40685e-06	1.5684e-07	8.77562e-07	1.88371e-07	2.87194e-07	2.9732e-06	6.45205e-08		841	0	2.16959e-07	6.56475e-08	2.80656e-06	1.9706e-06	1.76138e-07	1.09405e-06	1.23648e-07	3.7193e-07	2.18242e-06	1.00531e-07
842	0	2.82201e-07	4.34007e-08	1.69507e-06	1.40989e-06	1.39262e-07	9.26777e-07	8.85981e-08	3.45502e-07	2.41926e-06	6.9955e-08		842	0	2.56396e-07	5.35745e-08	2.37123e-06	1.64325e-06	1.74558e-07	9.12756e-07	1.19998e-07	3.65435e-07	2.3851e-06	9.02066e-08
843	0	6.89302e-08	2.52801e-08	1.4807e-06	6.76024e-07	9.04631e-08	5.76438e-07	1.99869e-07	2.23943e-07	2.16116e-06	5.58828e-08		843	0	1.78096e-07	7.91288e-08	3.27219e-06	1.97858e-06	1.77066e-07	9.89475e-07	1.16752e-07	4.42959e-07	2.53676e-06	1.114e-07
844	0	3.75244e-07	4.91498e-08	1.89854e-06	1.73615e-06	1.67977e-07	1.06908e-06	7.68548e-08	4.17911e-07	2.79794e-06	7.83498e-08		844	0	3.7188e-07	4.67972e-08	1.64539e-06	1.29836e-06	1.67883e-07	8.60654e-07	6.48907e-08	3.55427e-07	2.77883e-06	7.43487e-08
845	0	3.72849e-07	4.37657e-08	1.65639e-06	1.60854e-06	1.51923e-07	1.01113e-06	8.97591e-08	4.17927e-07	2.56232e-06	7.94997e-08		845	0	2.02944e-07	6.60079e-08	3.18113e-06	2.06874e-06	1.97278e-07	1.03875e-06	1.20725e-07	3.97514e-07	2.23269e-06	1.04542e-07
846	0	2.99995e-07	4.83717e-08	2.09416e-06	1.69156e-06	1.76885e-07	9.73745e-07	7.9601e-08	3.53412e-07	3.13685e-06	7.52245e-08		846	0	1.94285e-07	5.71344e-08	2.65316e-06	1.91832e-06	2.05296e-07	1.098e-06	6.5412e-08	3.83821e-07	2.29463e-06	9.32528e-08
847	0	2.32209e-07	3.06869e-08	1.55294e-06	1.26347e-06	1.21377e-07	8.4143e-07	1.78708e-07	2.72018e-07	2.51192e-06	6.58307e-08		847	0	3.2823e-07	4.79906e-08	1.95942e-06	1.25034e-06	1.4262e-07	7.14504e-07	1.95027e-07	3.59971e-07	2.32033e-06	8.42243e-08
848	0	2.91862e-07	3.97221e-08	1.64218e-06	1.38382e-06	1.38303e-07	9.0541e-07	1.26055e-07	3.58754e-07	2.51722e-06	7.26288e-08		848	0	3.22332e-07	4.96558e-08	1.62502e-06	1.42901e-06	1.81426e-07	9.43538e-07	9.53125e-08	3.66786e-07	2.84953e-06	7.50689e-08
849	0	9.89931e-08	2.375e-08	1.07073e-06	7.05093e-07	9.63137e-08	7.10582e-07	1.91103e-07	3.38177e-07	1.92521e-06	5.97556e-08		849	0	2.08889e-07	6.19293e-08	2.59249e-06	1.92469e-06	1.99258e-07	1.0619e-06	1.11059e-07	3.96378e-07	2.48056e-06	9.42297e-08
850	0	4.22353e-07	5.31625e-08	1.98127e-06	1.89801e-06	1.79775e-07	1.14974e-06	5.9641e-08	4.50908e-07	2.88419e-06	8.17022e-08		850	0	1.56078e-07	2.3964e-08	9.12921e-07	8.83788e-07	1.18716e-07	5.87157e-07	1.75123e-07	2.76071e-07	2.3489e-06	6.94865e-08
851	0	2.27751e-07	3.55154e-08	1.61044e-06	1.16456e-06	1.22547e-07	8.0221e-07	2.03266e-07	2.99767e-07	2.44983e-06	6.70444e-08		851	0	3.56253e-07	4.97836e-08	2.01581e-06	1.41558e-06	1.69281e-07	8.60304e-07	8.32562e-08	3.57183e-07	2.63508e-06	8.11337e-08
852	0	1.92748e-07	4.16651e-08	1.93188e-06	1.12746e-06	1.46788e-07	8.24292e-07	2.19176e-07	2.44853e-07	2.7773e-06	5.87109e-08		852	0	2.55559e-07	3.81206e-08	1.46319e-06	1.33352e-06	1.44923e-07	7.30288e-07	1.41753e-07	3.2285e-07	2.44815e-06	7.21198e-08
853	0	3.69308e-07	3.85988e-08	1.39049e-06	1.80771e-06	1.47725e-07	1.03249e-06	4.81771e-08	4.58822e-07	2.32097e-06	8.49137e-08		853	0	2.64018e-07	4.52738e-08	1.90096e-06	1.08523e-06	1.40156e-07	7.34112e-07	2.29761e-07	3.21579e-07	2.00356e-06	8.38383e-08
854	0	3.45166e-07	5.13316e-08	2.098e-06	1.73722e-06	1.77543e-07	1.04137e-06	9.89379e-08	3.79144e-07	3.03412e-06	7.4025e-08		854	0	2.98378e-07	5.50269e-08	1.84523e-06	1.60966e-06	1.95874e-07	1.02551e-06	1.0672e-07	3.82927e-07	2.87434e-06	7.89856e-08
855	0	2.11531e-07	4.0293e-08	1.88308e-06	1.24805e-06	1.38952e-07	8.2258e-07	2.02631e-07	2.77756e-07	2.74291e-06	6.37751e-08		855	0	2.06904e-07	6.84497e-08	3.37402e-06	2.14242e-06	2.01499e-07	1.05325e-06	1.22284e-07	4.01983e-07	2.2199e-06	1.07465e-07
856	0	1.80222e-07	2.92694e-08	1.3392e-06	1.00885e-06	1.05554e-07	7.48583e-07	7.6254e-08	3.26016e-07	2.16253e-06	7.18005e-08		856	0	4.48955e-07	5.08575e-08	2.01468e-06	1.25831e-06	1.72064e-07	8.64412e-07	5.96167e-08	3.62305e-07	2.63746e-06	7.61312e-08
857	0	4.15523e-07	4.93716e-08	1.8188e-06	1.80368e-06	1.6841e-07	1.10749e-06	6.5852e-08	4.49092e-07	2.72335e-06	8.21775e-08		857	0	1.2577e-07	3.06551e-08	1.516e-06	1.45097e-06	1.48213e-07	8.52176e-07	7.25072e-08	2.72336e-07	1.96914e-06	7.76717e-08
858	0	3.25598e-07	4.35459e-08	1.57834e-06	1.57434e-06	1.43448e-07	8.73421e-07	8.53291e-08	4.31292e-07	2.73478e-06	8.24678e-08		858	0	2.34381e-07	5.62316e-08	2.264e-06	1.73432e-06	1.88139e-07	9.98098e-07	1.14506e-07	3.80277e-07	2.53095e-06	8.83971e-08
859	0	3.29715e-07	3.43709e-08	1.30654e-06	1.43638e-06	1.28346e-07	9.16357e-07	5.52265e-08	4.0859e-07	2.15557e-06	8.31049e-08		859	0	2.02019e-07	4.41263e-08	2.27853e-06	1.6269e-06	1.53794e-07	8.39262e-07	1.62198e-07	3.27182e-07	1.59723e-06	9.87703e-08
860	0	3.08155e-07	5.07055e-08	2.17483e-06	1.6584e-06	1.77025e-07	9.8665e-07	1.3256e-07	3.38708e-07	3.12798e-06	6.97521e-08		860	0	1.75199e-07	3.99679e-08	1.66884e-06	1.39412e-06	1.56743e-07	8.28904e-07	1.09239e-07	3.31205e-07	2.42724e-06	8.01356e-08
861	0	2.36913e-07	3.5399e-08	1.59082e-06	1.17404e-06	1.22332e-07	8.05358e-07	2.07071e-07	3.04241e-07	2.43578e-06	6.78831e-08		861	0	2.40054e-07	6.1418e-08	2.35152e-06	1.86765e-06	2.04922e-07	1.0864e-06	1.09375e-07	3.98768e-07	2.68166e-06	8.89464e-08
862	0	5.39487e-07	5.77509e-08	1.94299e-06	2.18976e-06	1.95287e-07	1.30952e-06	2.82935e-08	5.24372e-07	2.9111e-06	9.0386e-08		862	0	2.65848e-07	3.83476e-08	1.2174e-06	1.31233e-06	1.50652e-07	7.49072e-07	7.74673e-08	3.30168e-07	2.90311e-06	6.97e-08
863	0	1.45869e-07	3.1314e-08	1.16635e-06	8.07507e-07	1.168e-07	7.16535e-07	1.10454e-07	2.26463e-07	2.68443e-06	5.41839e-08		863	0	8.80506e-08	4.42324e-08	2.09658e-06	1.69641e-06	1.5841e-07	8.88604e-07	8.43204e-08	3.40594e-07	2.15408e-06	8.65203e-08
864	0	2.45095e-07	4.17125e-08	1.86317e-06	1.34401e-06	1.44984e-07	8.6785e-07	1.63064e-07	3.08722e-07	2.74387e-06	6.68118e-08		864	0	3.33303e-07	4.72303e-08	1.72916e-06	1.35537e-06	1.67965e-07	8.67919e-07	8.58157e-08	3.55058e-07	2.68505e-06	7.7059e-08
865	0	2.50019e-07	2.15202e-08	1.1882e-06	1.30839e-06	1.26723e-07	6.09269e-07	1.17925e-07	3.80704e-07	2.03782e-06	7.12036e-08		865	0	3.14338e-07	5.36595e-08	2.42448e-06	1.5914e-06	1.74113e-07	8.83854e-07	1.11374e-07	3.61949e-07	2.47452e-06	8.92265e-08
866	0	1.87356e-07	3.4849e-08	1.61832e-06	1.07046e-06	1.20532e-07	7.69177e-07	1.40332e-07	2.92942e-07	2.42444e-06	6.5288e-08		866	0	2.88487e-07	4.35169e-08	1.08199e-06	1.17795e-06	1.73996e-07	8.55386e-07	2.01178e-07	3.41292e-07	2.98168e-06	6.74364e-08
867	0	2.39462e-07	4.51561e-08	2.06812e-06	1.40685e-06	1.5684e-07	8.77562e-07	1.88371e-07	2.87194e-07	2.9732e-06	6.45205e-08		867	0	2.16959e-07	6.56475e-08	2.80656e-06	1.9706e-06	1.76138e-07	1.09405e-06	1.23648e-07	3.7193e-07	2.18242e-06	1.00531e-07
868	0	2.82201e-07	4.34007e-08	1.69507e-06	1.40989e-06	1.39262e-07	9.26777e-07	8.85981e-08	3.45502e-07	2.41926e-06	6.9955e-08		868	0	2.56396e-07	5.35745e-08	2.37123e-06	1.64325e-06	1.74558e-07	9.12756e-07	1.19998e-07	3.65435e-07	2.3851e-06	9.02066e-08
869	0	6.89302e-08	2.52801e-08	1.4807e-06	6.76024e-07	9.04631e-08	5.76438e-07	1.99869e-07	2.23943e-07	2.16116e-06	5.58828e-08		869	0	1.78096e-07	7.91288e-08	3.27219e-06	1.97858e-06	1.77066e-07	9.89475e-07	1.16752e-07	4.42959e-07	2.53676e-06	1.114e-07
870	0	3.75244e-07	4.91498e-08	1.89854e-06	1.73615e-06	1.67977e-07	1.06908e-06	7.68548e-08	4.17911e-07	2.79794e-06	7.83498e-08		870	0	3.7188e-07	4.67972e-08	1.64539e-06	1.29836e-06	1.67883e-07	8.60654e-07	6.48907e-08	3.55427e-07	2.77883e-06	7.43487e-08
871	0	3.72849e-07	4.37657e-08	1.65639e-06	1.60854e-06	1.51923e-07	1.01113e-06	8.97591e-08	4.17927e-07	2.56232e-06	7.94997e-08		871	0	2.02944e-07	6.60079e-08	3.18113e-06	2.06874e-06	1.97278e-07	1.03875e-06	1.20725e-07	3.97514e-07	2.23269e-06	1.04542e-07
872	0	2.99995e-07	4.83717e-08	2.09416e-06	1.69156e-06	1.76885e-07	9.73745e-07	7.9601e-08	3.53412e-07	3.13685e-06	7.52245e-08		872	0	1.94285e-07	5.71344e-08	2.65316e-06	1.91832e-06	2.05296e-07	1.098e-06	6.5412e-08	3.83821e-07	2.29463e-06	9.32528e-08
873	0	2.32209e-07	3.06869e-08	1.55294e-06	1.26347e-06	1.21377e-07	8.4143e-07	1.78708e-07	2.72018e-07	2.51192e-06	6.58307e-08		873	0	3.2823e-07	4.79906e-08	1.95942e-06	1.25034e-06	1.4262e-07	7.14504e-07	1.95027e-07	3.59971e-07	2.32033e-06	8.42243e-08
874	0	2.91862e-07	3.97221e-08	1.64218e-06	1.38382e-06	1.38303e-07	9.0541e-07	1.26055e-07	3.58754e-07	2.51722e-06	7.26288e-08		874	0	3.22332e-07	4.96558e-08	1.62502e-06	1.42901e-06	1.81426e-07	9.43538e-07	9.53125e-08	3.66786e-07	2.84953e-06	7.50689e-08
875	0	9.89931e-08	2.375e-08	1.07073e-06	7.05093e-07	9.63137e-08	7.10582e-07	1.91103e-07	3.38177e-07	1.92521e-06	5.97556e-08		875	0	2.08889e-07	6.19293e-08	2.59249e-06	1.92469e-06	1.99258e-07	1.0619e-06	1.11059e-07	3.96378e-07	2.48056e-06	9.42297e-08
876	0	4.22353e-07	5.31625e-08	1.98127e-06	1.89801e-06	1.79775e-07	1.14974e-06	5.9641e-08	4.50908e-07	2.88419e-06	8.17022e-08		876	0	1.56078e-07	2.3964e-08	9.12921e-07	8.83788e-07	1.18716e-07	5.87157e-07	1.75123e-07	2.76071e-07	2.3489e-06	6.94865e-08
877	0	2.27751e-07	3.55154e-08	1.61044e-06	1.16456e-06	1.22547e-07	8.0221e-07	2.03266e-07	2.99767e-07	2.44983e-06	6.70444e-08		877	0	3.56253e-07	4.97836e-08	2.01581e-06	1.41558e-06	1.69281e-07	8.60304e-07	8.32562e-08	3.57183e-07	2.63508e-06	8.11337e-08
878	0	1.92748e-07	4.16651e-08	1.93188e-06	1.12746e-06	1.46788e-07	8.24292e-07	2.19176e-07	2.44853e-07	2.7773e-06	5.87109e-08		878	0	2.55559e-07	3.81206e-08	1.46319e-06	1.33352e-06	1.44923e-07	7.30288e-07	1.41753e-07	3.2285e-07	2.44815e-06	7.21198e-08
879	0	3.69308e-07	3.85988e-08	1.39049e-06	1.80771e-06	1.47725e-07	1.03249e-06	4.81771e-08	4.58822e-07	2.32097e-06	8.49137e-08		879	0	2.64018e-07	4.52738e-08	1.90096e-06	1.08523e-06	1.40156e-07	7.34112e-07	2.29761e-07	3.21579e-07	2.00356e-06	8.38383e-08
880	0	3.45166e-07	5.13316e-08	2.098e-06	1.73722e-06	1.77543e-07	1.04137e-06	9.89379e-08	3.79144e-07	3.03412e-06	7.4025e-08		880	0	2.98378e-07	5.50269e-08	1.84523e-06	1.60966e-06	1.95874e-07	1.02551e-06	1.0672e-07	3.82927e-07	2.87434e-06	7.89856e-08
881	0	2.11531e-07	4.0293e-08	1.88308e-06	1.24805e-06	1.38952e-07	8.2258e-07	2.02631e-07	2.77756e-07	2.74291e-06	6.37751e-08		881	0	2.06904e-07	6.84497e-08	3.37402e-06	2.14242e-06	2.01499e-07	1.05325e-06	1.22284e-07	4.01983e-07	2.2199e-06	1.07465e-07
882	0	1.80222e-07	2.92694e-08	1.3392e-06	1.00885e-06	1.05554e-07	7.48583e-07	7.6254e-08	3.26016e-07	2.16253e-06	7.18005e-08		882	0	4.48955e-07	5.08575e-08	2.01468e-06	1.25831e-06	1.72064e-07	8.64412e-07	5.96167e-08	3.62305e-07	2.63746e-06	7.61312e-08
883	0	4.15523e-07	4.93716e-08	1.8188e-06	1.80368e-06	1.6841e-07	1.10749e-06	6.5852e-08	4.49092e-07	2.72335e-06	8.21775e-08		883	0	1.2577e-07	3.06551e-08	1.516e-06	1.45097e-06	1.48213e-07	8.52176e-07	7.25072e-08	2.72336e-07	1.96914e-06	7.76717e-08
884	0	3.25598e-07	4.35459e-08	1.57834e-06	1.57434e-06	1.43448e-07	8.73421e-07	8.53291e-08	4.31292e-07	2.73478e-06	8.24678e-08		884	0	2.34381e-07	5.62316e-08	2.264e-06	1.73432e-06	1.88139e-07	9.98098e-07	1.14506e-07	3.80277e-07	2.53095e-06	8.83971e-08
885	0	3.29715e-07	3.43709e-08	1.30654e-06	1.43638e-06	1.28346e-07	9.16357e-07	5.52265e-08	4.0859e-07	2.15557e-06	8.31049e-08		885	0	2.02019e-07	4.41263e-08	2.27853e-06	1.6269e-06	1.53794e-07	8.39262e-07	1.62198e-07	3.27182e-07	1.59723e-06	9.87703e-08
886	0	3.08155e-07	5.07055e-08	2.17483e-06	1.6584e-06	1.77025e-07	9.8665e-07	1.3256e-07	3.38708e-07	3.12798e-06	6.97521e-08		886	0	1.75199e-07	3.99679e-08	1.66884e-06	1.39412e-06	1.56743e-07	8.28904e-07	1.09239e-07	3.31205e-07	2.42724e-06	8.01356e-08
887	0	2.36913e-07	3.5399e-08	1.59082e-06	1.17404e-06	1.22332e-07	8.05358e-07	2.07071e-07	3.04241e-07	2.43578e-06	6.78831e-08		887	0	2.40054e-07	6.1418e-08	2.35152e-06	1.86765e-06	2.04922e-07	1.0864e-06	1.09375e-07	3.98768e-07	2.68166e-06	8.89464e-08
888	0	5.39487e-07	5.77509e-08	1.94299e-06	2.18976e-06	1.95287e-07	1.30952e-06	2.82935e-08	5.24372e-07	2.9111e-06	9.0386e-08		888	0	2.65848e-07	3.83476e-08	1.2174e-06	1.31233e-06	1.50652e-07	7.49072e-07	7.74673e-08	3.30168e-07	2.90311e-06	6.97e-08
889	0	1.45869e-07	3.1314e-08	1.16635e-06	8.07507e-07	1.168e-07	7.16535e-07	1.10454e-07	2.26463e-07	2.68443e-06	5.41839e-08		889	0	8.80506e-08	4.42324e-08	2.09658e-06	1.69641e-06	1.5841e-07	8.88604e-07	8.43204e-08	3.40594e-07	2.15408e-06	8.65203e-08
890	0	2.45095e-07	4.17125e-08	1.86317e-06	1.34401e-06	1.44984e-07	8.6785e-07	1.63064e-07	3.08722e-07	2.74387e-06	6.68118e-08		890	0	3.33303e-07	4.72303e-08	1.72916e-06	1.35537e-06	1.67965e-07	8.67919e-07	8.58157e-08	3.55058e-07	2.68505e-06	7.7059e-08
891	0	2.50019e-07	2.15202e-08	1.1882e-06	1.30839e-06	1.26723e-07	6.09269e-07	1.17925e-07	3.80704e-07	2.03782e-06	7.12036e-08		891	0	3.14338e-07	5.36595e-08	2.42448e-06	1.5914e-06	1.74113e-07	8.83854e-07	1.11374e-07	3.61949e-07	2.47452e-06	8.92265e-08
892	0	1.87356e-07	3.4849e-08	1.61832e-06	1.07046e-06	1.20532e-07	7.69177e-07	1.40332e-07	2.92942e-07	2.42444e-06	6.5288e-08		892	0	2.88487e-07	4.35169e-08	1.08199e-06	1.17795e-06	1.73996e-07	8.55386e-07	2.01178e-07	3.41292e-07	2.98168e-06	6.74364e-08
893	0	2.39462e-07	4.51561e-08	2.06812e-06	1.40685e-06	1.5684e-07	8.77562e-07	1.88371e-07	2.87194e-07	2.9732e-06	6.45205e-08		893	0	2.16959e-07	6.56475e-08	2.80656e-06	1.9706e-06	1.76138e-07	1.09405e-06	1.23648e-07	3.7193e-07	2.18242e-06	1.00531e-07
894	0	2.82201e-07	4.34007e-08	1.69507e-06	1.40989e-06	1.39262e-07	9.26777e-07	8.85981e-08	3.45502e-07	2.41926e-06	6.9955e-08		894	0	2.56396e-07	5.35745e-08	2.37123e-06	1.64325e-06	1.74558e-07	9.12756e-07	1.19998e-07	3.65435e-07	2.3851e-06	9.02066e-08
895	0	6.89302e-08	2.52801e-08	1.4807e-06	6.76024e-07	9.04631e-08	5.76438e-07	1.99869e-07	2.23943e-07	2.16116e-06	5.58828e-08		895	0	1.78096e-07	7.91288e-08	3.27219e-06	1.97858e-06	1.77066e-07	9.89475e-07	1.16752e-07	4.42959e-07	2.53676e-06	1.114e-07
896	0	3.75244e-07	4.91498e-08	1.89854e-06	1.73615e-06	1.67977e-07	1.06908e-06	7.68548e-08	4.17911e-07	2.79794e-06	7.83498e-08		896	0	3.7188e-07	4.67972e-08	1.64539e-06	1.29836e-06	1.67883e-07	8.60654e-07	6.48907e-08	3.55427e-07	2.77883e-06	7.43487e-08
897	0	3.72849e-07	4.37657e-08	1.65639e-06	1.60854e-06	1.51923e-07	1.01113e-06	8.97591e-08	4.17927e-07	2.56232e-06	7.94997e-08		897	0	2.02944e-07	6.60079e-08	3.18113e-06	2.06874e-06	1.97278e-07	1.03875e-06	1.20725e-07	3.97514e-07	2.23269e-06	1.04542e-07
898	0	2.99995e-07	4.83717e-08	2.09416e-06	1.69156e-06	1.76885e-07	9.73745e-07	7.9601e-08	3.53412e-07	3.13685e-06	7.52245e-08		898	0	1.94285e-07	5.71344e-08	2.65316e-06	1.91832e-06	2.05296e-07	1.098e-06	6.5412e-08	3.83821e-07	2.29463e-06	9.32528e-08
899	0	2.32209e-07	3.06869e-08	1.55294e-06	1.26347e-06	1.21377e-07	8.4143e-07	1.78708e-07	2.72018e-07	2.51192e-06	6.58307e-08		899	0	3.2823e-07	4.79906e-08	1.95942e-06	1.25034e-06	1.4262e-07	7.14504e-07	1.95027e-07	3.59971e-07	2.32033e-06	8.42243e-08
900	0	2.91862e-07	3.97221e-08	1.64218e-06	1.38382e-06	1.38303e-07	9.0541e-07	1.26055e-07	3.58754e-07	2.51722e-06	7.26288e-08		900	0	3.22332e-07	4.96558e-08	1.62502e-06	1.42901e-06	1.81426e-07	9.43538e-07	9.53125e-08	3.66786e-07	2.84953e-06	7.50689e-08
901	0	9.89931e-08	2.375e-08	1.07073e-06	7.05093e-07	9.63137e-08	7.10582e-07	1.91103e-07	3.38177e-07	1.92521e-06	5.97556e-08		901	0	2.08889e-07	6.19293e-08	2.59249e-06	1.92469e-06	1.99258e-07	1.0619e-06	1.11059e-07	3.96378e-07	2.48056e-06	9.42297e-08
902	0	4.22353e-07	5.31625e-08	1.98127e-06	1.89801e-06	1.79775e-07	1.14974e-06	5.9641e-08	4.50908e-07	2.88419e-06	8.17022e-08		902	0	1.56078e-07	2.3964e-08	9.12921e-07	8.83788e-07	1.18716e-07	5.87157e-07	1.75123e-07	2.76071e-07	2.3489e-06	6.94865e-08
903	0	2.27751e-07	3.55154e-08	1.61044e-06	1.16456e-06	1.22547e-07	8.0221e-07	2.03266e-07	2.99767e-07	2.44983e-06	6.70444e-08		903	0	3.56253e-07	4.97836e-08	2.01581e-06	1.41558e-06	1.69281e-07	8.60304e-07	8.32562e-08	3.57183e-07	2.63508e-06	8.11337e-08
904	0	1.92748e-07	4.16651e-08	1.93188e-06	1.12746e-06	1.46788e-07	8.24292e-07	2.19176e-07	2.44853e-07	2.7773e-06	5.87109e-08		904	0	2.55559e-07	3.81206e-08	1.46319e-06	1.33352e-06	1.44923e-07	7.30288e-07	1.41753e-07	3.2285e-07	2.44815e-06	7.21198e-08
905	0	3.69308e-07	3.85988e-08	1.39049e-06	1.80771e-06	1.47725e-07	1.03249e-06	4.81771e-08	4.58822e-07	2.32097e-06	8.49137e-08		905	0	2.64018e-07	4.52738e-08	1.90096e-06	1.08523e-06	1.40156e-07	7.34112e-07	2.29761e-07	3.21579e-07	2.00356e-06	8.38383e-08
906	0	3.45166e-07	5.13316e-08	2.098e-06	1.73722e-06	1.77543e-07	1.04137e-06	9.89379e-08	3.79144e-07	3.03412e-06	7.4025e-08		906	0	2.98378e-07	5.50269e-08	1.84523e-06	1.60966e-06	1.95874e-07	1.02551e-06	1.0672e-07	3.82927e-07	2.87434e-06	7.89856e-08
907	0	2.11531e-07	4.0293e-08	1.88308e-06	1.24805e-06	1.38952e-07	8.2258e-07	2.02631e-07	2.77756e-07	2.74291e-06	6.37751e-08		907	0	2.06904e-07	6.84497e-08	3.37402e-06	2.14242e-06	2.01499e-07	1.05325e-06	1.22284e-07	4.01983e-07	2.2199e-06	1.07465e-07
908	0	1.80222e-07	2.92694e-08	1.3392e-06	1.00885e-06	1.05554e-07	7.48583e-07	7.6254e-08	3.26016e-07	2.16253e-06	7.18005e-08		908	0	4.48955e-07	5.08575e-08	2.01468e-06	1.25831e-06	1.72064e-07	8.64412e-07	5.96167e-08	3.62305e-07	2.63746e-06	7.61312e-08
909	0	4.15523e-07	4.93716e-08	1.8188e-06	1.80368e-06	1.6841e-07	1.10749e-06	6.5852e-08	4.49092e-07	2.72335e-06	8.21775e-08		909	0	1.2577e-07	3.06551e-08	1.516e-06	1.45097e-06	1.48213e-07	8.52176e-07	7.25072e-08	2.72336e-07	1.96914e-06	7.76717e-08
910	0	3.25598e-07	4.35459e-08	1.57834e-06	1.57434e-06	1.43448e-07	8.73421e-07	8.53291e-08	4.31292e-07	2.73478e-06	8.24678e-08		910	0	2.34381e-07	5.62316e-08	2.264e-06	1.73432e-06	1.88139e-07	9.98098e-07	1.14506e-07	3.80277e-07	2.53095e-06	8.83971e-08
911	0	3.29715e-07	3.43709e-08	1.30654e-06	1.43638e-06	1.28346e-07	9.16357e-07	5.52265e-08	4.0859e-07	2.15557e-06	8.31049e-08		911	0	2.02019e-07	4.41263e-08	2.27853e-06	1.6269e-06	1.53794e-07	8.39262e-07	1.62198e-07	3.27182e-07	1.59723e-06	9.87703e-08
912	0	3.08155e-07	5.07055e-08	2.17483e-06	1.6584e-06	1.77025e-07	9.8665e-07	1.3256e-07	3.38708e-07	3.12798e-06	6.97521e-08		912	0	1.75199e-07	3.99679e-08	1.66884e-06	1.39412e-06	1.56743e-07	8.28904e-07	1.09239e-07	3.31205e-07	2.42724e-06	8.01356e-08
913	0	2.36913e-07	3.5399e-08	1.59082e-06	1.17404e-06	1.22332e-07	8.05358e-07	2.07071e-07	3.04241e-07	2.43578e-06	6.78831e-08		913	0	2.40054e-07	6.1418e-08	2.35152e-06	1.86765e-06	2.04922e-07	1.0864e-06	1.09375e-07	3.98768e-07	2.68166e-06	8.89464e-08
914	0	5.39487e-07	5.77509e-08	1.94299e-06	2.18976e-06	1.95287e-07	1.30952e-06	2.82935e-08	5.24372e-07	2.9111e-06	9.0386e-08		914	0	2.65848e-07	3.83476e-08	1.2174e-06	1.31233e-06	1.50652e-07	7.49072e-07	7.74673e-08	3.30168e-07	2.90311e-06	6.97e-08
915	0	1.45869e-07	3.1314e-08	1.16635e-06	8.07507e-07	1.168e-07	7.16535e-07	1.10454e-07	2.26463e-07	2.68443e-06	5.41839e-08		915	0	8.80506e-08	4.42324e-08	2.09658e-06	1.69641e-06	1.5841e-07	8.88604e-07	8.43204e-08	3.40594e-07	2.15408e-06	8.65203e-08
916	0	2.45095e-07	4.17125e-08	1.86317e-06	1.34401e-06	1.44984e-07	8.6785e-07	1.63064e-07	3.08722e-07	2.74387e-06	6.68118e-08		916	0	3.33303e-07	4.72303e-08	1.72916e-06	1.35537e-06	1.67965e-07	8.67919e-07	8.58157e-08	3.55058e-07	2.68505e-06	7.7059e-08
917	0	2.50019e-07	2.15202e-08	1.1882e-06	1.30839e-06	1.26723e-07	6.09269e-07	1.17925e-07	3.80704e-07	2.03782e-06	7.12036e-08		917	0	3.14338e-07	5.36595e-08	2.42448e-06	1.5914e-06	1.74113e-07	8.83854e-07	1.11374e-07	3.61949e-07	2.47452e-06	8.92265e-08
918	0	1.87356e-07	3.4849e-08	1.61832e-06	1.07046e-06	1.20532e-07	7.69177e-07	1.40332e-07	2.92942e-07	2.42444e-06	6.5288e-08		918	0	2.88487e-07	4.35169e-08	1.08199e-06	1.17795e-06	1.73996e-07	8.55386e-07	2.01178e-07	3.41292e-07	2.98168e-06	6.74364e-08
919	0	2.39462e-07	4.51561e-08	2.06812e-06	1.40685e-06	1.5684e-07	8.77562e-07	1.88371e-07	2.87194e-07	2.9732e-06	6.45205e-08		919	0	2.16959e-07	6.56475e-08	2.80656e-06	1.9706e-06	1.76138e-07	1.09405e-06	1.23648e-07	3.7193e-07	2.18242e-06	1.00531e-07
920	0	2.82201e-07	4.34007e-08	1.69507e-06	1.40989e-06	1.39262e-07	9.26777e-07	8.85981e-08	3.45502e-07	2.41926e-06	6.9955e-08		920	0	2.56396e-07	5.35745e-08	2.37123e-06	1.64325e-06	1.74558e-07	9.12756e-07	1.19998e-07	3.65435e-07	2.3851e-06	9.02066e-08
921	0	6.89302e-08	2.52801e-08	1.4807e-06	6.76024e-07	9.04631e-08	5.76438e-07	1.99869e-07	2.23943e-07	2.16116e-06	5.58828e-08		921	0	1.78096e-07	7.91288e-08	3.27219e-06	1.97858e-06	1.77066e-07	9.89475e-07	1.16752e-07	4.42959e-07	2.53676e-06	1.114e-07
922	0	3.75244e-07	4.91498e-08	1.89854e-06	1.73615e-06	1.67977e-07	1.06908e-06	7.68548e-08	4.17911e-07	2.79794e-06	7.83498e-08		922	0	3.7188e-07	4.67972e-08	1.64539e-06	1.29836e-06	1.67883e-07	8.60654e-07	6.48907e-08	3.55427e-07	2.77883e-06	7.43487e-08
923	0	3.72849e-07	4.37657e-08	1.65639e-06	1.60854e-06	1.51923e-07	1.01113e-06	8.97591e-08	4.17927e-07	2.56232e-06	7.94997e-08		923	0	2.02944e-07	6.60079e-08	3.18113e-06	2.06874e-06	1.97278e-07	1.03875e-06	1.20725e-07	3.97514e-07	2.23269e-06	1.04542e-07
924	0	2.99995e-07	4.83717e-08	2.09416e-06	1.69156e-06	1.76885e-07	9.73745e-07	7.9601e-08	3.53412e-07	3.13685e-06	7.52245e-08		924	0	1.94285e-07	5.71344e-08	2.65316e-06	1.91832e-06	2.05296e-07	1.098e-06	6.5412e-08	3.83821e-07	2.29463e-06	9.32528e-08
925	0	2.32209e-07	3.06869e-08	1.55294e-06	1.26347e-06	1.21377e-07	8.4143e-07	1.78708e-07	2.72018e-07	2.51192e-06	6.58307e-08		925	0	3.2823e-07	4.79906e-08	1.95942e-06	1.25034e-06	1.4262e-07	7.14504e-07	1.95027e-07	3.59971e-07	2.32033e-06	8.42243e-08
926	0	2.91862e-07	3.97221e-08	1.64218e-06	1.38382e-06	1.38303e-07	9.0541e-07	1.26055e-07	3.58754e-07	2.51722e-06	7.26288e-08		926	0	3.22332e-07	4.96558e-08	1.62502e-06	1.42901e-06	1.81426e-07	9.43538e-07	9.53125e-08	3.66786e-07	2.84953e-06	7.50689e-08
927	0	9.89931e-08	2.375e-08	1.07073e-06	7.05093e-07	9.63137e-08	7.10582e-07	1.91103e-07	3.38177e-07	1.92521e-06	5.97556e-08		927	0	2.08889e-07	6.19293e-08	2.59249e-06	1.92469e-06	1.99258e-07	1.0619e-06	1.11059e-07	3.96378e-07	2.48056e-06	9.42297e-08
928	0	4.22353e-07	5.31625e-08	1.98127e-06	1.89801e-06	1.79775e-07	1.14974e-06	5.9641e-08	4.50908e-07	2.88419e-06	8.17022e-08		928	0	1.56078e-07	2.3964e-08	9.12921e-07	8.83788e-07	1.18716e-07	5.87157e-07	1.75123e-07	2.76071e-07	2.3489e-06	6.94865e-08
929	0	2.27751e-07	3.55154e-08	1.61044e-06	1.16456e-06	1.22547e-07	8.0221e-07	2.03266e-07	2.99767e-07	2.44983e-06	6.70444e-08		929	0	3.56253e-07	4.97836e-08	2.01581e-06	1.41558e-06	1.69281e-07	8.60304e-07	8.32562e-08	3.57183e-07	2.63508e-06	8.11337e-08
930	0	1.92748e-07	4.16651e-08	1.93188e-06	1.12746e-06	1.46788e-07	8.24292e-07	2.19176e-07	2.44853e-07	2.7773e-06	5.87109e-08		930	0	2.55559e-07	3.81206e-08	1.46319e-06	1.33352e-06	1.44923e-07	7.30288e-07	1.41753e-07	3.2285e-07	2.44815e-06	7.21198e-08
931	0	3.69308e-07	3.85988e-08	1.39049e-06	1.80771e-06	1.47725e-07	1.03249e-06	4.81771e-08	4.58822e-07	2.32097e-06	8.49137e-08		931	0	2.64018e-07	4.52738e-08	1.90096e-06	1.08523e-06	1.40156e-07	7.34112e-07	2.29761e-07	3.21579e-07	2.00356e-06	8.38383e-08
932	0	3.45166e-07	5.13316e-08	2.098e-06	1.73722e-06	1.77543e-07	1.04137e-06	9.89379e-08	3.79144e-07	3.03412e-06	7.4025e-08		932	0	2.98378e-07	5.50269e-08	1.84523e-06	1.60966e-06	1.95874e-07	1.02551e-06	1.0672e-07	3.82927e-07	2.87434e-06	7.89856e-08
933	0	2.11531e-07	4.0293e-08	1.88308e-06	1.24805e-06	1.38952e-07	8.2258e-07	2.02631e-07	2.77756e-07	2.74291e-06	6.37751e-08		933	0	2.06904e-07	6.84497e-08	3.37402e-06	2.14242e-06	2.01499e-07	1.05325e-06	1.22284e-07	4.01983e-07	2.2199e-06	1.07465e-07
934	0	1.80222e-07	2.92694e-08	1.3392e-06	1.00885e-06	1.05554e-07	7.48583e-07	7.6254e-08	3.26016e-07	2.16253e-06	7.18005e-08		934	0	4.48955e-07	5.08575e-08	2.01468e-06	1.25831e-06	1.72064e-07	8.64412e-07	5.96167e-08	3.62305e-07	2.63746e-06	7.61312e-08
935	0	4.15523e-07	4.93716e-08	1.8188e-06	1.80368e-06	1.6841e-07	1.10749e-06	6.5852e-08	4.49092e-07	2.72335e-06	8.21775e-08		935	0	1.2577e-07	3.06551e-08	1.516e-06	1.45097e-06	1.48213e-07	8.52176e-07	7.25072e-08	2.72336e-07	1.96914e-06	7.76717e-08
936	0	3.25598e-07	4.35459e-08	1.57834e-06	1.57434e-06	1.43448e-07	8.73421e-07	8.53291e-08	4.31292e-07	2.73478e-06	8.24678e-08		936	0	2.34381e-07	5.62316e-08	2.264e-06	1.73432e-06	1.88139e-07	9.98098e-07	1.14506e-07	3.80277e-07	2.53095e-06	8.83971e-08
937	0	3.29715e-07	3.43709e-08	1.30654e-06	1.43638e-06	1.28346e-07	9.16357e-07	5.52265e-08	4.0859e-07	2.15557e-06	8.31049e-08		937	0	2.02019e-07	4.41263e-08	2.27853e-06	1.6269e-06	1.53794e-07	8.39262e-07	1.62198e-07	3.27182e-07	1.59723e-06	9.87703e-08
938	0	3.08155e-07	5.07055e-08	2.17483e-06	1.6584e-06	1.77025e-07	9.8665e-07	1.3256e-07	3.38708e-07	3.12798e-06	6.97521e-08		938	0	1.75199e-07	3.99679e-08	1.66884e-06	1.39412e-06	1.56743e-07	8.28904e-07	1.09239e-07	3.31205e-07	2.42724e-06	8.01356e-08
939	0	2.36913e-07	3.5399e-08	1.59082e-06	1.17404e-06	1.22332e-07	8.05358e-07	2.07071e-07	3.04241e-07	2.43578e-06	6.78831e-08		939	0	2.40054e-07	6.1418e-08	2.35152e-06	1.86765e-06	2.04922e-07	1.0864e-06	1.09375e-07	3.98768e-07	2.68166e-06	8.89464e-08
940	0	5.39487e-07	5.77509e-08	1.94299e-06	2.18976e-06	1.95287e-07	1.30952e-06	2.82935e-08	5.24372e-07	2.9111e-06	9.0386e-08		940	0	2.65848e-07	3.83476e-08	1.2174e-06	1.31233e-06	1.50652e-07	7.49072e-07	7.74673e-08	3.30168e-07	2.90311e-06	6.97e-08
941	0	1.45869e-07	3.1314e-08	1.16635e-06	8.07507e-07	1.168e-07	7.16535e-07	1.10454e-07	2.26463e-07	2.68443e-06	5.41839e-08		941	0	8.80506e-08	4.42324e-08	2.09658e-06	1.69641e-06	1.5841e-07	8.88604e-07	8.43204e-08	3.40594e-07	2.15408e-06	8.65203e-08
942	0	2.45095e-07	4.17125e-08	1.86317e-06	1.34401e-06	1.44984e-07	8.6785e-07	1.63064e-07	3.08722e-07	2.74387e-06	6.68118e-08		942	0	3.33303e-07	4.72303e-08	1.72916e-06	1.35537e-06	1.67965e-07	8.67919e-07	8.58157e-08	3.55058e-07	2.68505e-06	7.7059e-08
943	0	2.50019e-07	2.15202e-08	1.1882e-06	1.30839e-06	1.26723e-07	6.09269e-07	1.17925e-07	3.80704e-07	2.03782e-06	7.12036e-08		943	0	3.14338e-07	5.36595e-08	2.42448e-06	1.5914e-06	1.74113e-07	8.83854e-07	1.11374e-07	3.61949e-07	2.47452e-06	8.92265e-08
944	0	1.87356e-07	3.4849e-08	1.61832e-06	1.07046e-06	1.20532e-07	7.69177e-07	1.40332e-07	2.92942e-07	2.42444e-06	6.5288e-08		944	0	2.88487e-07	4.35169e-08	1.08199e-06	1.17795e-06	1.73996e-07	8.55386e-07	2.01178e-07	3.41292e-07	2.98168e-06	6.74364e-08
945	0	2.39462e-07	4.51561e-08	2.06812e-06	1.40685e-06	1.5684e-07	8.77562e-07	1.88371e-07	2.87194e-07	2.9732e-06	6.45205e-08		945	0	2.16959e-07	6.56475e-08	2.80656e-06	1.9706e-06	1.76138e-07	1.09405e-06	1.23648e-07	3.7193e-07	2.18242e-06	1.00531e-07
946	0	2.82201e-07	4.34007e-08	1.69507e-06	1.40989e-06	1.39262e-07	9.26777e-07	8.85981e-08	3.45502e-07	2.41926e-06	6.9955e-08		946	0	2.56396e-07	5.35745e-08	2.37123e-06	1.64325e-06	1.74558e-07	9.12756e-07	1.19998e-07	3.65435e-07	2.3851e-06	9.02066e-08
947	0	6.89302e-08	2.52801e-08	1.4807e-06	6.76024e-07	9.04631e-08	5.76438e-07	1.99869e-07	2.23943e-07	2.16116e-06	5.58828e-08		947	0	1.78096e-07	7.91288e-08	3.27219e-06	1.97858e-06	1.77066e-07	9.89475e-07	1.16752e-07	4.42959e-07	2.53676e-06	1.114e-07
948	0	3.75244e-07	4.91498e-08	1.89854e-06	1.73615e-06	1.67977e-07	1.06908e-06	7.68548e-08	4.17911e-07	2.79794e-06	7.83498e-08		948	0	3.7188e-07	4.67972e-08	1.64539e-06	1.29836e-06	1.67883e-07	8.60654e-07	6.48907e-08	3.55427e-07	2.77883e-06	7.43487e-08
949	0	3.72849e-07	4.37657e-08	1.65639e-06	1.60854e-06	1.51923e-07	1.01113e-06	8.97591e-08	4.17927e-07	2.56232e-06	7.94997e-08		949	0	2.02944e-07	6.60079e-08	3.18113e-06	2.06874e-06	1.97278e-07	1.03875e-06	1.20725e-07	3.97514e-07	2.23269e-06	1.04542e-07
950	0	2.99995e-07	4.83717e-08	2.09416e-06	1.69156e-06	1.76885e-07	9.73745e-07	7.9601e-08	3.53412e-07	3.13685e-06	7.52245e-08		950	0	1.94285e-07	5.71344e-08	2.65316e-06	1.91832e-06	2.05296e-07	1.098e-06	6.5412e-08	3.83821e-07	2.29463e-06	9.32528e-08
951	0	2.32209e-07	3.06869e-08	1.55294e-06	1.26347e-06	1.21377e-07	8.4143e-07	1.78708e-07	2.72018e-07	2.51192e-06	6.58307e-08		951	0	3.2823e-07	4.79906e-08	1.95942e-06	1.25034e-06	1.4262e-07	7.14504e-07	1.95027e-07	3.59971e-07	2.32033e-06	8.42243e-08
952	0	2.91862e-07	3.97221e-08	1.64218e-06	1.38382e-06	1.38303e-07	9.0541e-07	1.26055e-07	3.58754e-07	2.51722e-06	7.26288e-08		952	0	3.22332e-07	4.96558e-08	1.62502e-06	1.42901e-06	1.81426e-07	9.43538e-07	9.53125e-08	3.66786e-07	2.84953e-06	7.50689e-08
953	0	9.89931e-08	2.375e-08	1.07073e-06	7.05093e-07	9.63137e-08	7.10582e-07	1.91103e-07	3.38177e-07	1.92521e-06	5.97556e-08		953	0	2.08889e-07	6.19293e-08	2.59249e-06	1.92469e-06	1.99258e-07	1.0619e-06	1.11059e-07	3.96378e-07	2.48056e-06	9.42297e-08
954	0	4.22353e-07	5.31625e-08	1.98127e-06	1.89801e-06	1.79775e-07	1.14974e-06	5.9641e-08	4.50908e-07	2.88419e-06	8.17022e-08		954	0	1.56078e-07	2.3964e-08	9.12921e-07	8.83788e-07	1.18716e-07	5.87157e-07	1.75123e-07	2.76071e-07	2.3489e-06	6.94865e-08
955	0	2.27751e-07	3.55154e-08	1.61044e-06	1.16456e-06	1.22547e-07	8.0221e-07	2.03266e-07	2.99767e-07	2.44983e-06	6.70444e-08		955	0	3.56253e-07	4.97836e-08	2.01581e-06	1.41558e-06	1.69281e-07	8.60304e-07	8.32562e-08	3.57183e-07	2.63508e-06	8.11337e-08
956	0	1.92748e-07	4.16651e-08	1.93188e-06	1.12746e-06	1.46788e-07	8.24292e-07	2.19176e-07	2.44853e-07	2.7773e-06	5.87109e-08		956	0	2.55559e-07	3.81206e-08	1.46319e-06	1.33352e-06	1.44923e-07	7.30288e-07	1.41753e-07	3.2285e-07	2.44815e-06	7.21198e-08
957	0	3.69308e-07	3.85988e-08	1.39049e-06	1.80771e-06	1.47725e-07	1.03249e-06	4.81771e-08	4.58822e-07	2.32097e-06	8.49137e-08		957	0	2.64018e-07	4.52738e-08	1.90096e-06	1.08523e-06	1.40156e-07	7.34112e-07	2.29761e-07	3.21579e-07	2.00356e-06	8.38383e-08
958	0	3.45166e-07	5.13316e-08	2.098e-06	1.73722e-06	1.77543e-07	1.04137e-06	9.89379e-08	3.79144e-07	3.03412e-06	7.4025e-08		958	0	2.98378e-07	5.50269e-08	1.84523e-06	1.60966e-06	1.95874e-07	1.02551e-06	1.0672e-07	3.82927e-07	2.87434e-06	7.89856e-08
959	0	2.11531e-07	4.0293e-08	1.88308e-06	1.24805e-06	1.38952e-07	8.2258e-07	2.02631e-07	2.77756e-07	2.74291e-06	6.37751e-08		959	0	2.06904e-07	6.84497e-08	3.37402e-06	2.14242e-06	2.01499e-07	1.05325e-06	1.22284e-07	4.01983e-07	2.2199e-06	1.07465e-07
960	0	1.80222e-07	2.92694e-08	1.3392e-06	1.00885e-06	1.05554e-07	7.48583e-07	7.6254e-08	3.26016e-07	2.16253e-06	7.18005e-08		960	0	4.48955e-07	5.08575e-08	2.01468e-06	1.25831e-06	1.72064e-07	8.64412e-07	5.96167e-08	3.62305e-07	2.63746e-06	7.61312e-08
961	0	4.15523e-07	4.93716e-08	1.8188e-06	1.80368e-06	1.6841e-07	1.10749e-06	6.5852e-08	4.49092e-07	2.72335e-06	8.21775e-08		961	0	1.2577e-07	3.06551e-08	1.516e-06	1.45097e-06	1.48213e-07	8.52176e-07	7.25072e-08	2.72336e-07	1.96914e-06	7.76717e-08
962	0	3.25598e-07	4.35459e-08	1.57834e-06	1.57434e-06	1.43448e-07	8.73421e-07	8.53291e-08	4.31292e-07	2.73478e-06	8.24678e-08		962	0	2.34381e-07	5.62316e-08	2.264e-06	1.73432e-06	1.88139e-07	9.98098e-07	1.14506e-07	3.80277e-07	2.53095e-06	8.83971e-08
963	0	3.29715e-07	3.43709e-08	1.30654e-06	1.43638e-06	1.28346e-07	9.16357e-07	5.52265e-08	4.0859e-07	2.15557e-06	8.31049e-08		963	0	2.02019e-07	4.41263e-08	2.27853e-06	1.6269e-06	1.53794e-07	8.39262e-07	1.62198e-07	3.27182e-07	1.59723e-06	9.87703e-08
964	0	3.08155e-07	5.07055e-08	2.17483e-06	1.6584e-06	1.77025e-07	9.8665e-07	1.3256e-07	3.38708e-07	3.12798e-06	6.97521e-08		964	0	1.75199e-07	3.99679e-08	1.66884e-06	1.39412e-06	1.56743e-07	8.28904e-07	1.09239e-07	3.31205e-07	2.42724e-06	8.01356e-08
965	0	2.36913e-07	3.5399e-08	1.59082e-06	1.17404e-06	1.22332e-07	8.05358e-07	2.07071e-07	3.04241e-07	2.43578e-06	6.78831e-08		965	0	2.40054e-07	6.1418e-08	2.35152e-06	1.86765e-06	2.04922e-07	1.0864e-06	1.09375e-07	3.98768e-07	2.68166e-06	8.89464e-08
966	0	5.39487e-07	5.77509e-08	1.94299e-06	2.18976e-06	1.95287e-07	1.30952e-06	2.82935e-08	5.24372e-07	2.9111e-06	9.0386e-08		966	0	2.65848e-07	3.83476e-08	1.2174e-06	1.31233e-06	1.50652e-07	7.49072e-07	7.74673e-08	3.30168e-07	2.90311e-06	6.97e-08
967	0	1.45869e-07	3.1314e-08	1.16635e-06	8.07507e-07	1.168e-07	7.16535e-07	1.10454e-07	2.26463e-07	2.68443e-06	5.41839e-08		967	0	8.80506e-08	4.42324e-08	2.09658e-06	1.69641e-06	1.5841e-07	8.88604e-07	8.43204e-08	3.40594e-07	2.15408e-06	8.65203e-08
968	0	2.45095e-07	4.17125e-08	1.86317e-06	1.34401e-06	1.44984e-07	8.6785e-07	1.63064e-07	3.08722e-07	2.74387e-06	6.68118e-08		968	0	3.33303e-07	4.72303e-08	1.72916e-06	1.35537e-06	1.67965e-07	8.67919e-07	8.58157e-08	3.55058e-07	2.68505e-06	7.7059e-08
969	0	2.50019e-07	2.15202e-08	1.1882e-06	1.30839e-06	1.26723e-07	6.09269e-07	1.17925e-07	3.80704e-07	2.03782e-06	7.12036e-08		969	0	3.14338e-07	5.36595e-08	2.42448e-06	1.5914e-06	1.74113e-07	8.83854e-07	1.11374e-07	3.61949e-07	2.47452e-06	8.92265e-08
970	0	1.87356e-07	3.4849e-08	1.61832e-06	1.07046e-06	1.20532e-07	7.69177e-07	1.40332e-07	2.92942e-07	2.42444e-06	6.5288e-08		970	0	2.88487e-07	4.35169e-08	1.08199e-06	1.17795e-06	1.73996e-07	8.55386e-07	2.01178e-07	3.41292e-07	2.98168e-06	6.74364e-08
971	0	2.39462e-07	4.51561e-08	2.06812e-06	1.40685e-06	1.5684e-07	8.77562e-07	1.88371e-07	2.87194e-07	2.9732e-06	6.45205e-08		971	0	2.16959e-07	6.56475e-08	2.80656e-06	1.9706e-06	1.76138e-07	1.09405e-06	1.23648e-07	3.7193e-07	2.18242e-06	1.00531e-07
972	0	2.82201e-07	4.34007e-08	1.69507e-06	1.40989e-06	1.39262e-07	9.26777e-07	8.85981e-08	3.45502e-07	2.41926e-06	6.9955e-08		972	0	2.56396e-07	5.35745e-08	2.37123e-06	1.64325e-06	1.74558e-07	9.12756e-07	1.19998e-07	3.65435e-07	2.3851e-06	9.02066e-08
973	0	6.89302e-08	2.52801e-08	1.4807e-06	6.76024e-07	9.04631e-08	5.76438e-07	1.99869e-07	2.23943e-07	2.16116e-06	5.58828e-08		973	0	1.78096e-07	7.91288e-08	3.27219e-06	1.97858e-06	1.77066e-07	9.89475e-07	1.16752e-07	4.42959e-07	2.53676e-06	1.114e-07
974	0	3.75244e-07	4.91498e-08	1.89854e-06	1.73615e-06	1.67977e-07	1.06908e-06	7.68548e-08	4.17911e-07	2.79794e-06	7.83498e-08		974	0	3.7188e-07	4.67972e-08	1.64539e-06	1.29836e-06	1.67883e-07	8.60654e-07	6.48907e-08	3.55427e-07	2.77883e-06	7.43487e-08
975	0	3.72849e-07	4.37657e-08	1.65639e-06	1.60854e-06	1.51923e-07	1.01113e-06	8.97591e-08	4.17927e-07	2.56232e-06	7.94997e-08		975	0	2.02944e-07	6.60079e-08	3.18113e-06	2.06874e-06	1.97278e-07	1.03875e-06	1.20725e-07	3.97514e-07	2.23269e-06	1.04542e-07
976	0	2.99995e-07	4.83717e-08	2.09416e-06	1.69156e-06	1.76885e-07	9.73745e-07	7.9601e-08	3.53412e-07	3.13685e-06	7.52245e-08		976	0	1.94285e-07	5.71344e-08	2.65316e-06	1.91832e-06	2.05296e-07	1.098e-06	6.5412e-08	3.83821e-07	2.29463e-06	9.32528e-08
977	0	2.32209e-07	3.06869e-08	1.55294e-06	1.26347e-06	1.21377e-07	8.4143e-07	1.78708e-07	2.72018e-07	2.51192e-06	6.58307e-08		977	0	3.2823e-07	4.79906e-08	1.95942e-06	1.25034e-06	1.4262e-07	7.14504e-07	1.95027e-07	3.59971e-07	2.32033e-06	8.42243e-08
978	0	2.91862e-07	3.97221e-08	1.64218e-06	1.38382e-06	1.38303e-07	9.0541e-07	1.26055e-07	3.58754e-07	2.51722e-06	7.26288e-08		978	0	3.22332e-07	4.96558e-08	1.62502e-06	1.42901e-06	1.81426e-07	9.43538e-07	9.53125e-08	3.66786e-07	2.84953e-06	7.50689e-08
979	0	9.89931e-08	2.375e-08	1.07073e-06	7.05093e-07	9.63137e-08	7.10582e-07	1.91103e-07	3.38177e-07	1.92521e-06	5.97556e-08		979	0	2.08889e-07	6.19293e-08	2.59249e-06	1.92469e-06	1.99258e-07	1.0619e-06	1.11059e-07	3.96378e-07	2.48056e-06	9.42297e-08
980	0	4.22353e-07	5.31625e-08	1.98127e-06	1.89801e-06	1.79775e-07	1.14974e-06	5.9641e-08	4.50908e-07	2.88419e-06	8.17022e-08		980	0	1.56078e-07	2.3964e-08	9.12921e-07	8.83788e-07	1.18716e-07	5.87157e-07	1.75123e-07	2.76071e-07	2.3489e-06	6.94865e-08
981	0	2.27751e-07	3.55154e-08	1.61044e-06	1.16456e-06	1.22547e-07	8.0221e-07	2.03266e-07	2.99767e-07	2.44983e-06	6.70444e-08		981	0	3.56253e-07	4.97836e-08	2.01581e-06	1.41558e-06	1.69281e-07	8.60304e-07	8.32562e-08	3.57183e-07	2.63508e-06	8.11337e-08
982	0	1.92748e-07	4.16651e-08	1.93188e-06	1.12746e-06	1.46788e-07	8.24292e-07	2.19176e-07	2.44853e-07	2.7773e-06	5.87109e-08		982	0	2.55559e-07	3.81206e-08	1.46319e-06	1.33352e-06	1.44923e-07	7.30288e-07	1.41753e-07	3.2285e-07	2.44815e-06	7.21198e-08
983	0	3.69308e-07	3.85988e-08	1.39049e-06	1.80771e-06	1.47725e-07	1.03249e-06	4.81771e-08	4.58822e-07	2.32097e-06	8.49137e-08		983	0	2.64018e-07	4.52738e-08	1.90096e-06	1.08523e-06	1.40156e-07	7.34112e-07	2.29761e-07	3.21579e-07	2.00356e-06	8.38383e-08
984	0	3.45166e-07	5.13316e-08	2.098e-06	1.73722e-06	1.77543e-07	1.04137e-06	9.89379e-08	3.79144e-07	3.03412e-06	7.4025e-08		984	0	2.98378e-07	5.50269e-08	1.84523e-06	1.60966e-06	1.95874e-07	1.02551e-06	1.0672e-07	3.82927e-07	2.87434e-06	7.89856e-08
985	0	2.11531e-07	4.0293e-08	1.88308e-06	1.24805e-06	1.38952e-07	8.2258e-07	2.02631e-07	2.77756e-07	2.74291e-06	6.37751e-08		985	0	2.06904e-07	6.84497e-08	3.37402e-06	2.14242e-06	2.01499e-07	1.05325e-06	1.22284e-07	4.01983e-07	2.2199e-06	1.07465e-07
986	0	1.80222e-07	2.92694e-08	1.3392e-06	1.00885e-06	1.05554e-07	7.48583e-07	7.6254e-08	3.26016e-07	2.16253e-06	7.18005e-08		986	0	4.48955e-07	5.08575e-08	2.01468e-06	1.25831e-06	1.72064e-07	8.64412e-07	5.96167e-08	3.62305e-07	2.63746e-06	7.61312e-08
987	0	4.15523e-07	4.93716e-08	1.8188e-06	1.80368e-06	1.6841e-07	1.10749e-06	6.5852e-08	4.49092e-07	2.72335e-06	8.21775e-08		987	0	1.2577e-07	3.06551e-08	1.516e-06	1.45097e-06	1.48213e-07	8.52176e-07	7.25072e-08	2.72336e-07	1.96914e-06	7.76717e-08
988	0	3.25598e-07	4.35459e-08	1.57834e-06	1.57434e-06	1.43448e-07	8.73421e-07	8.53291e-08	4.31292e-07	2.73478e-06	8.24678e-08		988	0	2.34381e-07	5.62316e-08	2.264e-06	1.73432e-06	1.88139e-07	9.98098e-07	1.14506e-07	3.80277e-07	2.53095e-06	8.83971e-08
989	0	3.29715e-07	3.43709e-08	1.30654e-06	1.43638e-06	1.28346e-07	9.16357e-07	5.52265e-08	4.0859e-07	2.15557e-06	8.31049e-08		989	0	2.02019e-07	4.41263e-08	2.27853e-06	1.6269e-06	1.53794e-07	8.39262e-07	1.62198e-07	3.27182e-07	1.59723e-06	9.87703e-08
990	0	3.08155e-07	5.07055e-08	2.17483e-06	1.6584e-06	1.77025e-07	9.8665e-07	1.3256e-07	3.38708e-07	3.12798e-06	6.97521e-08		990	0	1.75199e-07	3.99679e-08	1.66884e-06	1.39412e-06	1.56743e-07	8.28904e-07	1.09239e-07	3.31205e-07	2.42724e-06	8.01356e-08
991	0	2.36913e-07	3.5399e-08	1.59082e-06	1.17404e-06	1.22332e-07	8.05358e-07	2.07071e-07	3.04241e-07	2.43578e-06	6.78831e-08		991	0	2.40054e-07	6.1418e-08	2.35152e-06	1.86765e-06	2.04922e-07	1.0864e-06	1.09375e-07	3.98768e-07	2.68166e-06	8.89464e-08
992	0	5.39487e-07	5.77509e-08	1.94299e-06	2.18976e-06	1.95287e-07	1.30952e-06	2.82935e-08	5.24372e-07	2.9111e-06	9.0386e-08		992	0	2.65848e-07	3.83476e-08	1.2174e-06	1.31233e-06	1.50652e-07	7.49072e-07	7.74673e-08	3.30168e-07	2.90311e-06	6.97e-08
993	0	1.45869e-07	3.1314e-08	1.16635e-06	8.07507e-07	1.168e-07	7.16535e-07	1.10454e-07	2.26463e-07	2.68443e-06	5.41839e-08		993	0	8.80506e-08	4.42324e-08	2.09658e-06	1.69641e-06	1.5841e-07	8.88604e-07	8.43204e-08	3.40594e-07	2.15408e-06	8.65203e-08
994	0	2.45095e-07	4.17125e-08	1.86317e-06	1.34401e-06	1.44984e-07	8.6785e-07	1.63064e-07	3.08722e-07	2.74387e-06	6.68118e-08		994	0	3.33303e-07	4.72303e-08	1.72916e-06	1.35537e-06	1.67965e-07	8.67919e-07	8.58157e-08	3.55058e-07	2.68505e-06	7.7059e-08
995	0	2.50019e-07	2.15202e-08	1.1882e-06	1.30839e-06	1.26723e-07	6.09269e-07	1.17925e-07	3.80704e-07	2.03782e-06	7.12036e-08		995	0	3.14338e-07	5.36595e-08	2.42448e-06	1.5914e-06	1.74113e-07	8.83854e-07	1.11374e-07	3.61949e-07	2.47452e-06	8.92265e-08
996	0	1.87356e-07	3.4849e-08	1.61832e-06	1.07046e-06	1.20532e-07	7.69177e-07	1.40332e-07	2.92942e-07	2.42444e-06	6.5288e-08		996	0	2.88487e-07	4.35169e-08	1.08199e-06	1.17795e-06	1.73996e-07	8.55386e-07	2.01178e-07	3.41292e-07	2.98168e-06	6.74364e-08
997	0	2.39462e-07	4.51561e-08	2.06812e-06	1.40685e-06	1.5684e-07	8.77562e-07	1.88371e-07	2.87194e-07	2.9732e-06	6.45205e-08		997	0	2.16959e-07	6.56475e-08	2.80656e-06	1.9706e-06	1.76138e-07	1.09405e-06	1.23648e-07	3.7193e-07	2.18242e-06	1.00531e-07
998	0	2.82201e-07	4.34007e-08	1.69507e-06	1.40989e-06	1.39262e-07	9.26777e-07	8.85981e-08	3.45502e-07	2.41926e-06	6.9955e-08		998	0	2.56396e-07	5.35745e-08	2.37123e-06	1.64325e-06	1.74558e-07	9.12756e-07	1.19998e-07	3.65435e-07	2.3851e-06	9.02066e-08
999	0	6.89302e-08	2.52801e-08	1.4807e-06	6.76024e-07	9.04631e-08	5.76438e-07	1.99869e-07	2.23943e-07	2.16116e-06	5.58828e-08		999	0	1.78096e-07	7.91288e-08	3.27219e-06	1.97858e-06	1.77066e-07	9.89475e-07	1.16752e-07	4.42959e-07	2.53676e-06	1.114e-07
1000	0	3.75244e-07	4.91498e-08	1.89854e-06	1.73615e-06	1.67977e-07	1.06908e-06	7.68548e-08	4.17911e-07	2.79794e-06	7.83498e-08		1000	0	3.7188e-07	4.67972e-08	1.64539e-06	1.29836e-06	1.67883e-07	8.60654e-07	6.48907e-08	3.55427e-07	2.77883e-06	7.43487e-08
1001	0	3.72849e-07	4.37657e-08	1.65639e-06	1.60854e-06	1.51923e-07	1.01113e-06	8.97591e-08	4.17927e-07	2.56232e-06	7.94997e-08		1001	0	2.02944e-07	6.60079e-08	3.18113e-06	2.06874e-06	1.97278e-07	1.03875e-06	1.20725e-07	3.97514e-07	2.23269e-06	1.04542e-07
1002	0	2.99995e-07	4.83717e-08	2.09416e-06	1.69156e-06	1.76885e-07	9.73745e-07	7.9601e-08	3.53412e-07	3.13685e-06	7.52245e-08		1002	0	1.94285e-07	5.71344e-08	2.65316e-06	1.91832e-06	2.05296e-07	1.098e-06	6.5412e-08	3.83821e-07	2.29463e-06	9.32528e-08
1003	0	2.32209e-07	3.06869e-08	1.55294e-06	1.26347e-06	1.21377e-07	8.4143e-07	1.78708e-07	2.72018e-07	2.51192e-06	6.58307e-08		1003	0	3.2823e-07	4.79906e-08	1.95942e-06	1.25034e-06	1.4262e-07	7.14504e-07	1.95027e-07	3.59971e-07	2.32033e-06	8.42243e-08
1004	0	2.91862e-07	3.97221e-08	1.64218e-06	1.38382e-06	1.38303e-07	9.0541e-07	1.26055e-07	3.58754e-07	2.51722e-06	7.26288e-08		1004	0	3.22332e-07	4.96558e-08	1.62502e-06	1.42901e-06	1.81426e-07	9.43538e-07	9.53125e-08	3.66786e-07	2.84953e-06	7.50689e-08
1005	0	9.89931e-08	2.375e-08	1.07073e-06	7.05093e-07	9.63137e-08	7.10582e-07	1.91103e-07	3.38177e-07	1.92521e-06	5.97556e-08		1005	0	2.08889e-07	6.19293e-08	2.59249e-06	1.92469e-06	1.99258e-07	1.0619e-06	1.11059e-07	3.96378e-07	2.48056e-06	9.42297e-08
1006	0	4.22353e-07	5.31625e-08	1.98127e-06	1.89801e-06	1.79775e-07	1.14974e-06	5.9641e-08	4.50908e-07	2.88419e-06	8.17022e-08		1006	0	1.56078e-07	2.3964e-08	9.12921e-07	8.83788e-07	1.18716e-07	5.87157e-07	1.75123e-07	2.76071e-07	2.3489e-06	6.94865e-08
1007	0	2.27751e-07	3.55154e-08	1.61044e-06	1.16456e-06	1.22547e-07	8.0221e-07	2.03266e-07	2.99767e-07	2.44983e-06	6.70444e-08		1007	0	3.56253e-07	4.97836e-08	2.01581e-06	1.41558e-06	1.69281e-07	8.60304e-07	8.32562e-08	3.57183e-07	2.63508e-06	8.11337e-08
1008	0	1.92748e-07	4.16651e-08	1.93188e-06	1.12746e-06	1.46788e-07	8.24292e-07	2.19176e-07	2.44853e-07	2.7773e-06	5.87109e-08		1008	0	2.55559e-07	3.81206e-08	1.46319e-06	1.33352e-06	1.44923e-07	7.30288e-07	1.41753e-07	3.2285e-07	2.44815e-06	7.21198e-08
1009	0	3.69308e-07	3.85988e-08	1.39049e-06	1.80771e-06	1.47725e-07	1.03249e-06	4.81771e-08	4.58822e-07	2.32097e-06	8.49137e-08		1009	0	2.64018e-07	4.52738e-08	1.90096e-06	1.08523e-06	1.40156e-07	7.34112e-07	2.29761e-07	3.21579e-07	2.00356e-06	8.38383e-08
1010	0	3.45166e-07	5.13316e-08	2.098e-06	1.73722e-06	1.77543e-07	1.04137e-06	9.89379e-08	3.79144e-07	3.03412e-06	7.4025e-08		1010	0	2.98378e-07	5.50269e-08	1.84523e-06	1.60966e-06	1.95874e-07	1.02551e-06	1.0672e-07	3.82927e-07	2.87434e-06	7.89856e-08
1011	0	2.11531e-07	4.0293e-08	1.88308e-06	1.24805e-06	1.38952e-07	8.2258e-07	2.02631e-07	2.77756e-07	2.74291e-06	6.37751e-08		1011	0	2.06904e-07	6.84497e-08	3.37402e-06	2.14242e-06	2.01499e-07	1.05325e-06	1.22284e-07	4.01983e-07	2.2199e-06	1.07465e-07
1012	0	1.80222e-07	2.92694e-08	1.3392e-06	1.00885e-06	1.05554e-07	7.48583e-07	7.6254e-08	3.26016e-07	2.16253e-06	7.18005e-08		1012	0	4.48955e-07	5.08575e-08	2.01468e-06	1.25831e-06	1.72064e-07	8.64412e-07	5.96167e-08	3.62305e-07	2.63746e-06	7.61312e-08
1013	0	4.15523e-07	4.93716e-08	1.8188e-06	1.80368e-06	1.6841e-07	1.10749e-06	6.5852e-08	4.49092e-07	2.72335e-06	8.21775e-08		1013	0	1.2577e-07	3.06551e-08	1.516e-06	1.45097e-06	1.48213e-07	8.52176e-07	7.25072e-08	2.72336e-07	1.96914e-06	7.76717e-08
1014	0	3.25598e-07	4.35459e-08	1.57834e-06	1.57434e-06	1.43448e-07	8.73421e-07	8.53291e-08	4.31292e-07	2.73478e-06	8.24678e-08		1014	0	2.34381e-07	5.62316e-08	2.264e-06	1.73432e-06	1.88139e-07	9.98098e-07	1.14506e-07	3.80277e-07	2.53095e-06	8.83971e-08
1015	0	3.29715e-07	3.43709e-08	1.30654e-06	1.43638e-06	1.28346e-07	9.16357e-07	5.52265e-08	4.0859e-07	2.15557e-06	8.31049e-08		1015	0	2.02019e-07	4.41263e-08	2.27853e-06	1.6269e-06	1.53794e-07	8.39262e-07	1.62198e-07	3.27182e-07	1.59723e-06	9.87703e-08
1016	0	3.08155e-07	5.07055e-08	2.17483e-06	1.6584e-06	1.77025e-07	9.8665e-07	1.3256e-07	3.38708e-07	3.12798e-06	6.97521e-08		1016	0	1.75199e-07	3.99679e-08	1.66884e-06	1.39412e-06	1.56743e-07	8.28904e-07	1.09239e-07	3.31205e-07	2.42724e-06	8.01356e-08
1017	0	2.36913e-07	3.5399e-08	1.59082e-06	1.17404e-06	1.22332e-07	8.05358e-07	2.07071e-07	3.04241e-07	2.43578e-06	6.78831e-08		1017	0	2.40054e-07	6.1418e-08	2.35152e-06	1.86765e-06	2.04922e-07	1.0864e-06	1.09375e-07	3.98768e-07	2.68166e-06	8.89464e-08
1018	0	5.39487e-07	5.77509e-08	1.94299e-06	2.18976e-06	1.95287e-07	1.30952e-06	2.82935e-08	5.24372e-07	2.9111e-06	9.0386e-08		1018	0	2.65848e-07	3.83476e-08	1.2174e-06	1.31233e-06	1.50652e-07	7.49072e-07	7.74673e-08	3.30168e-07	2.90311e-06	6.97e-08
1019	0	1.45869e-07	3.1314e-08	1.16635e-06	8.07507e-07	1.168e-07	7.16535e-07	1.10454e-07	2.26463e-07	2.68443e-06	5.41839e-08		1019	0	8.80506e-08	4.42324e-08	2.09658e-06	1.69641e-06	1.5841e-07	8.88604e-07	8.43204e-08	3.40594e-07	2.15408e-06	8.65203e-08
1020	0	2.45095e-07	4.17125e-08	1.86317e-06	1.34401e-06	1.44984e-07	8.6785e-07	1.63064e-07	3.08722e-07	2.74387e-06	6.68118e-08		1020	0	3.33303e-07	4.72303e-08	1.72916e-06	1.35537e-06	1.67965e-07	8.67919e-07	8.58157e-08	3.55058e-07	2.68505e-06	7.7059e-08
1021	0	2.50019e-07	2.15202e-08	1.1882e-06	1.30839e-06	1.26723e-07	6.09269e-07	1.17925e-07	3.80704e-07	2.03782e-06	7.12036e-08		1021	0	3.14338e-07	5.36595e-08	2.42448e-06	1.5914e-06	1.74113e-07	8.83854e-07	1.11374e-07	3.61949e-07	2.47452e-06	8.92265e-08
1022	0	1.87356e-07	3.4849e-08	1.61832e-06	1.07046e-06	1.20532e-07	7.69177e-07	1.40332e-07	2.92942e-07	2.42444e-06	6.5288e-08		1022	0	2.88487e-07	4.35169e-08	1.08199e-06	1.17795e-06	1.73996e-07	8.55386e-07	2.01178e-07	3.41292e-07	2.98168e-06	6.74364e-08
1023	0	2.39462e-07	4.51561e-08	2.06812e-06	1.40685e-06	1.5684e-07	8.77562e-07	1.88371e-07	2.87194e-07	2.9732e-06	6.45205e-08		1023	0	2.16959e-07	6.56475e-08	2.80656e-06	1.9706e-06	1.76138e-07	1.09405e-06	1.23648e-07	3.7193e-07	2.18242e-06	1.00531e-07
1024	0	2.82201e-07	4.34007e-08	1.69507e-06	1.40989e-06	1.39262e-07	9.26777e-07	8.85981e-08	3.45502e-07	2.41926e-06	6.9955e-08		1024	0	2.56396e-07	5.35745e-08	2.37123e-06	1.64325e-06	1.74558e-07	9.12756e-07	1.19998e-07	3.65435e-07	2.3851e-06	9.02066e-08
1025	0	6.89302e-08	2.52801e-08	1.4807e-06	6.76024e-07	9.04631e-08	5.76438e-07	1.99869e-07	2.23943e-07	2.16116e-06	5.58828e-08		1025	0	1.78096e-07	7.91288e-08	3.27219e-06	1.97858e-06	1.77066e-07	9.89475e-07	1.16752e-07	4.42959e-07	2.53676e-06	1.114e-07
1026	0	3.75244e-07	4.91498e-08	1.89854e-06	1.73615e-06	1.67977e-07	1.06908e-06	7.68548e-08	4.17911e-07	2.79794e-06	7.83498e-08		1026	0	3.7188e-07	4.67972e-08	1.64539e-06	1.29836e-06	1.67883e-07	8.60654e-07	6.48907e-08	3.55427e-07	2.77883e-06	7.43487e-08
1027	0	3.72849e-07	4.37657e-08	1.65639e-06	1.60854e-06	1.51923e-07	1.01113e-06	8.97591e-08	4.17927e-07	2.56232e-06	7.94997e-08		1027	0	2.02944e-07	6.60079e-08	3.18113e-06	2.06874e-06	1.97278e-07	1.03875e-06	1.20725e-07	3.97514e-07	2.23269e-06	1.04542e-07
1028	0	2.99995e-07	4.83717e-08	2.09416e-06	1.69156e-06	1.76885e-07	9.73745e-07	7.9601e-08	3.53412e-07	3.13685e-06	7.52245e-08		1028	0	1.94285e-07	5.71344e-08	2.65316e-06	1.91832e-06	2.05296e-07	1.098e-06	6.5412e-08	3.83821e-07	2.29463e-06	9.32528e-08
1029	0	2.32209e-07	3.06869e-08	1.55294e-06	1.26347e-06	1.21377e-07	8.4143e-07	1.78708e-07	2.72018e-07	2.51192e-06	6.58307e-08		1029	0	3.2823e-07	4.79906e-08	1.95942e-06	1.25034e-06	1.4262e-07	7.14504e-07	1.95027e-07	3.59971e-07	2.32033e-06	8.42243e-08
1030	0	2.91862e-07	3.97221e-08	1.64218e-06	1.38382e-06	1.38303e-07	9.0541e-07	1.26055e-07	3.58754e-07	2.51722e-06	7.26288e-08		1030	0	3.22332e-07	4.96558e-08	1.62502e-06	1.42901e-06	1.81426e-07	9.43538e-07	9.53125e-08	3.66786e-07	2.84953e-06	7.50689e-08
1031	0	9.89931e-08	2.375e-08	1.07073e-06	7.05093e-07	9.63137e-08	7.10582e-07	1.91103e-07	3.38177e-07	1.92521e-06	5.97556e-08		1031	0	2.08889e-07	6.19293e-08	2.59249e-06	1.92469e-06	1.99258e-07	1.0619e-06	1.11059e-07	3.96378e-07	2.48056e-06	9.42297e-08
1032	0	4.22353e-07	5.31625e-08	1.98127e-06	1.89801e-06	1.79775e-07	1.14974e-06	5.9641e-08	4.50908e-07	2.88419e-06	8.17022e-08		1032	0	1.56078e-07	2.3964e-08	9.12921e-07	8.83788e-07	1.18716e-07	5.87157e-07	1.75123e-07	2.76071e-07	2.3489e-06	6.94865e-08
1033	0	2.27751e-07	3.55154e-08	1.61044e-06	1.16456e-06	1.22547e-07	8.0221e-07	2.03266e-07	2.99767e-07	2.44983e-06	6.70444e-08		1033	0	3.56253e-07	4.97836e-08	2.01581e-06	1.41558e-06	1.69281e-07	8.60304e-07	8.32562e-08	3.57183e-07	2.63508e-06	8.11337e-08
1034	0	1.92748e-07	4.16651e-08	1.93188e-06	1.12746e-06	1.46788e-07	8.24292e-07	2.19176e-07	2.44853e-07	2.7773e-06	5.87109e-08		1034	0	2.55559e-07	3.81206e-08	1.46319e-06	1.33352e-06	1.44923e-07	7.30288e-07	1.41753e-07	3.2285e-07	2.44815e-06	7.21198e-08
1035	0	3.69308e-07	3.85988e-08	1.39049e-06	1.80771e-06	1.47725e-07	1.03249e-06	4.81771e-08	4.58822e-07	2.32097e-06	8.49137e-08		1035	0	2.64018e-07	4.52738e-08	1.90096e-06	1.08523e-06	1.40156e-07	7.34112e-07	2.29761e-07	3.21579e-07	2.00356e-06	8.38383e-08
1036	0	3.45166e-07	5.13316e-08	2.098e-06	1.73722e-06	1.77543e-07	1.04137e-06	9.89379e-08	3.79144e-07	3.03412e-06	7.4025e-08		1036	0	2.98378e-07	5.50269e-08	1.84523e-06	1.60966e-06	1.95874e-07	1.02551e-06	1.0672e-07	3.82927e-07	2.87434e-06	7.89856e-08
1037	0	2.11531e-07	4.0293e-08	1.88308e-06	1.24805e-06	1.38952e-07	8.2258e-07	2.02631e-07	2.77756e-07	2.74291e-06	6.37751e-08		1037	0	2.06904e-07	6.84497e-08	3.37402e-06	2.14242e-06	2.01499e-07	1.05325e-06	1.22284e-07	4.01983e-07	2.2199e-06	1.07465e-07
1038	0	1.80222e-07	2.92694e-08	1.3392e-06	1.00885e-06	1.05554e-07	7.48583e-07	7.6254e-08	3.26016e-07	2.16253e-06	7.18005e-08		1038	0	4.48955e-07	5.08575e-08	2.01468e-06	1.25831e-06	1.72064e-07	8.64412e-07	5.96167e-08	3.62305e-07	2.63746e-06	7.61312e-08
1039	0	4.15523e-07	4.93716e-08	1.8188e-06	1.80368e-06	1.6841e-07	1.10749e-06	6.5852e-08	4.49092e-07	2.72335e-06	8.21775e-08		1039	0	1.2577e-07	3.06551e-08	1.516e-06	1.45097e-06	1.48213e-07	8.52176e-07	7.25072e-08	2.72336e-07	1.96914e-06	7.76717e-08
1040	0	3.25598e-07	4.35459e-08	1.57834e-06	1.57434e-06	1.43448e-07	8.73421e-07	8.53291e-08	4.31292e-07	2.73478e-06	8.24678e-08		1040	0	2.34381e-07	5.62316e-08	2.264e-06	1.73432e-06	1.88139e-07	9.98098e-07	1.14506e-07	3.80277e-07	2.53095e-06	8.83971e-08
1041	0	3.29715e-07	3.43709e-08	1.30654e-06	1.43638e-06	1.28346e-07	9.16357e-07	5.52265e-08	4.0859e-07	2.15557e-06	8.31049e-08		1041	0	2.02019e-07	4.41263e-08	2.27853e-06	1.6269e-06	1.53794e-07	8.39262e-07	1.62198e-07	3.27182e-07	1.59723e-06	9.87703e-08
1042	0	3.08155e-07	5.07055e-08	2.17483e-06	1.6584e-06	1.77025e-07	9.8665e-07	1.3256e-07	3.38708e-07	3.12798e-06	6.97521e-08		1042	0	1.75199e-07	3.99679e-08	1.66884e-06	1.39412e-06	1.56743e-07	8.28904e-07	1.09239e-07	3.31205e-07	2.42724e-06	8.01356e-08
1043	0	2.36913e-07	3.5399e-08	1.59082e-06	1.17404e-06	1.22332e-07	8.05358e-07	2.07071e-07	3.04241e-07	2.43578e-06	6.78831e-08		1043	0	2.40054e-07	6.1418e-08	2.35152e-06	1.86765e-06	2.04922e-07	1.0864e-06	1.09375e-07	3.98768e-07	2.68166e-06	8.89464e-08
1044	0	5.39487e-07	5.77509e-08	1.94299e-06	2.18976e-06	1.95287e-07	1.30952e-06	2.82935e-08	5.24372e-07	2.9111e-06	9.0386e-08		1044	0	2.65848e-07	3.83476e-08	1.2174e-06	1.31233e-06	1.50652e-07	7.49072e-07	7.74673e-08	3.30168e-07	2.90311e-06	6.97e-08
1045	0	1.45869e-07	3.1314e-08	1.16635e-06	8.07507e-07	1.168e-07	7.16535e-07	1.10454e-07	2.26463e-07	2.68443e-06	5.41839e-08		1045	0	8.80506e-08	4.42324e-08	2.09658e-06	1.69641e-06	1.5841e-07	8.88604e-07	8.43204e-08	3.40594e-07	2.15408e-06	8.65203e-08
1046	0	2.45095e-07	4.17125e-08	1.86317e-06	1.34401e-06	1.44984e-07	8.6785e-07	1.63064e-07	3.08722e-07	2.74387e-06	6.68118e-08		1046	0	3.33303e-07	4.72303e-08	1.72916e-06	1.35537e-06	1.67965e-07	8.67919e-07	8.58157e-08	3.55058e-07	2.68505e-06	7.7059e-08
1047	0	2.50019e-07	2.15202e-08	1.1882e-06	1.30839e-06	1.26723e-07	6.09269e-07	1.17925e-07	3.80704e-07	2.03782e-06	7.12036e-08		1047	0	3.14338e-07	5.36595e-08	2.42448e-06	1.5914e-06	1.74113e-07	8.83854e-07	1.11374e-07	3.61949e-07	2.47452e-06	8.92265e-08
1048	0	1.87356e-07	3.4849e-08	1.61832e-06	1.07046e-06	1.20532e-07	7.69177e-07	1.40332e-07	2.92942e-07	2.42444e-06	6.5288e-08		1048	0	2.88487e-07	4.35169e-08	1.08199e-06	1.17795e-06	1.73996e-07	8.55386e-07	2.01178e-07	3.41292e-07	2.98168e-06	6.74364e-08
1049	0	2.39462e-07	4.51561e-08	2.06812e-06	1.40685e-06	1.5684e-07	8.77562e-07	1.88371e-07	2.87194e-07	2.9732e-06	6.45205e-08		1049	0	2.16959e-07	6.56475e-08	2.80656e-06	1.9706e-06	1.76138e-07	1.09405e-06	1.23648e-07	3.7193e-07	2.18242e-06	1.00531e-07
1050	0	2.82201e-07	4.34007e-08	1.69507e-06	1.40989e-06	1.39262e-07	9.26777e-07	8.85981e-08	3.45502e-07	2.41926e-06	6.9955e-08		1050	0	2.56396e-07	5.35745e-08	2.37123e-06	1.64325e-06	1.74558e-07	9.12756e-07	1.19998e-07	3.65435e-07	2.3851e-06	9.02066e-08
1051	0	6.89302e-08	2.52801e-08	1.4807e-06	6.76024e-07	9.04631e-08	5.76438e-07	1.99869e-07	2.23943e-07	2.16116e-06	5.58828e-08		1051	0	1.78096e-07	7.91288e-08	3.27219e-06	1.97858e-06	1.77066e-07	9.89475e-07	1.16752e-07	4.42959e-07	2.53676e-06	1.114e-07
1052	0	3.75244e-07	4.91498e-08	1.89854e-06	1.73615e-06	1.67977e-07	1.06908e-06	7.68548e-08	4.17911e-07	2.79794e-06	7.83498e-08		1052	0	3.7188e-07	4.67972e-08	1.64539e-06	1.29836e-06	1.67883e-07	8.60654e-07	6.48907e-08	3.55427e-07	2.77883e-06	7.43487e-08
1053	0	3.72849e-07	4.37657e-08	1.65639e-06	1.60854e-06	1.51923e-07	1.01113e-06	8.97591e-08	4.17927e-07	2.56232e-06	7.94997e-08		1053	0	2.02944e-07	6.60079e-08	3.18113e-06	2.06874e-06	1.97278e-07	1.03875e-06	1.20725e-07	3.97514e-07	2.23269e-06	1.04542e-07
1054	0	2.99995e-07	4.83717e-08	2.09416e-06	1.69156e-06	1.76885e-07	9.73745e-07	7.9601e-08	3.53412e-07	3.13685e-06	7.52245e-08		1054	0	1.94285e-07	5.71344e-08	2.65316e-06	1.91832e-06	2.05296e-07	1.098e-06	6.5412e-08	3.83821e-07	2.29463e-06	9.32528e-08
1055	0	2.32209e-07	3.06869e-08	1.55294e-06	1.26347e-06	1.21377e-07	8.4143e-07	1.78708e-07	2.72018e-07	2.51192e-06	6.58307e-08		1055	0	3.2823e-07	4.79906e-08	1.95942e-06	1.25034e-06	1.4262e-07	7.14504e-07	1.95027e-07	3.59971e-07	2.32033e-06	8.42243e-08
1056	0	2.91862e-07	3.97221e-08	1.64218e-06	1.38382e-06	1.38303e-07	9.0541e-07	1.26055e-07	3.58754e-07	2.51722e-06	7.26288e-08		1056	0	3.22332e-07	4.96558e-08	1.62502e-06	1.42901e-06	1.81426e-07	9.43538e-07	9.53125e-08	3.66786e-07	2.84953e-06	7.50689e-08
1057	0	9.89931e-08	2.375e-08	1.07073e-06	7.05093e-07	9.63137e-08	7.10582e-07	1.91103e-07	3.38177e-07	1.92521e-06	5.97556e-08		1057	0	2.08889e-07	6.19293e-08	2.59249e-06	1.92469e-06	1.99258e-07	1.0619e-06	1.11059e-07	3.96378e-07	2.48056e-06	9.42297e-08
1058	0	4.22353e-07	5.31625e-08	1.98127e-06	1.89801e-06	1.79775e-07	1.14974e-06	5.9641e-08	4.50908e-07	2.88419e-06	8.17022e-08		1058	0	1.56078e-07	2.3964e-08	9.12921e-07	8.83788e-07	1.18716e-07	5.87157e-07	1.75123e-07	2.76071e-07	2.3489e-06	6.94865e-08
1059	0	2.27751e-07	3.55154e-08	1.61044e-06	1.16456e-06	1.22547e-07	8.0221e-07	2.03266e-07	2.99767e-07	2.44983e-06	6.70444e-08		1059	0	3.56253e-07	4.97836e-08	2.01581e-06	1.41558e-06	1.69281e-07	8.60304e-07	8.32562e-08	3.57183e-07	2.63508e-06	8.11337e-08
1060	0	1.92748e-07	4.16651e-08	1.93188e-06	1.12746e-06	1.46788e-07	8.24292e-07	2.19176e-07	2.44853e-07	2.7773e-06	5.87109e-08		1060	0	2.55559e-07	3.81206e-08	1.46319e-06	1.33352e-06	1.44923e-07	7.30288e-07	1.41753e-07	3.2285e-07	2.44815e-06	7.21198e-08
1061	0	3.69308e-07	3.85988e-08	1.39049e-06	1.80771e-06	1.47725e-07	1.03249e-06	4.81771e-08	4.58822e-07	2.32097e-06	8.49137e-08		1061	0	2.64018e-07	4.52738e-08	1.90096e-06	1.08523e-06	1.40156e-07	7.34112e-07	2.29761e-07	3.21579e-07	2.00356e-06	8.38383e-08
1062	0	3.45166e-07	5.13316e-08	2.098e-06	1.73722e-06	1.77543e-07	1.04137e-06	9.89379e-08	3.79144e-07	3.03412e-06	7.4025e-08		1062	0	2.98378e-07	5.50269e-08	1.84523e-06	1.60966e-06	1.95874e-07	1.02551e-06	1.0672e-07	3.82927e-07	2.87434e-06	7.89856e-08
1063	0	2.11531e-07	4.0293e-08	1.88308e-06	1.24805e-06	1.38952e-07	8.2258e-07	2.02631e-07	2.77756e-07	2.74291e-06	6.37751e-08		1063	0	2.06904e-07	6.84497e-08	3.37402e-06	2.14242e-06	2.01499e-07	1.05325e-06	1.22284e-07	4.01983e-07	2.2199e-06	1.07465e-07
1064	0	1.80222e-07	2.92694e-08	1.3392e-06	1.00885e-06	1.05554e-07	7.48583e-07	7.6254e-08	3.26016e-07	2.16253e-06	7.18005e-08		1064	0	4.48955e-07	5.08575e-08	2.01468e-06	1.25831e-06	1.72064e-07	8.64412e-07	5.96167e-08	3.62305e-07	2.63746e-06	7.61312e-08
1065	0	4.15523e-07	4.93716e-08	1.8188e-06	1.80368e-06	1.6841e-07	1.10749e-06	6.5852e-08	4.49092e-07	2.72335e-06	8.21775e-08		1065	0	1.2577e-07	3.06551e-08	1.516e-06	1.45097e-06	1.48213e-07	8.52176e-07	7.25072e-08	2.72336e-07	1.96914e-06	7.76717e-08
1066	0	3.25598e-07	4.35459e-08	1.57834e-06	1.57434e-06	1.43448e-07	8.73421e-07	8.53291e-08	4.31292e-07	2.73478e-06	8.24678e-08		1066	0	2.34381e-07	5.62316e-08	2.264e-06	1.73432e-06	1.88139e-07	9.98098e-07	1.14506e-07	3.80277e-07	2.53095e-06	8.83971e-08
1067	0	3.29715e-07	3.43709e-08	1.30654e-06	1.43638e-06	1.28346e-07	9.16357e-07	5.52265e-08	4.0859e-07	2.15557e-06	8.31049e-08		1067	0	2.02019e-07	4.41263e-08	2.27853e-06	1.6269e-06	1.53794e-07	8.39262e-07	1.62198e-07	3.27182e-07	1.59723e-06	9.87703e-08
1068	0	3.08155e-07	5.07055e-08	2.17483e-06	1.6584e-06	1.77025e-07	9.8665e-07	1.3256e-07	3.38708e-07	3.12798e-06	6.97521e-08		1068	0	1.75199e-07	3.99679e-08	1.66884e-06	1.39412e-06	1.56743e-07	8.28904e-07	1.09239e-07	3.31205e-07	2.42724e-06	8.01356e-08
1069	0	2.36913e-07	3.5399e-08	1.59082e-06	1.17404e-06	1.22332e-07	8.05358e-07	2.07071e-07	3.04241e-07	2.43578e-06	6.78831e-08		1069	0	2.40054e-07	6.1418e-08	2.35152e-06	1.86765e-06	2.04922e-07	1.0864e-06	1.09375e-07	3.98768e-07	2.68166e-06	8.89464e-08
1070	0	5.39487e-07	5.77509e-08	1.94299e-06	2.18976e-06	1.95287e-07	1.30952e-06	2.82935e-08	5.24372e-07	2.9111e-06	9.0386e-08		1070	0	2.65848e-07	3.83476e-08	1.2174e-06	1.31233e-06	1.50652e-07	7.49072e-07	7.74673e-08	3.30168e-07	2.90311e-06	6.97e-08
1071	0	1.45869e-07	3.1314e-08	1.16635e-06	8.07507e-07	1.168e-07	7.16535e-07	1.10454e-07	2.26463e-07	2.68443e-06	5.41839e-08		1071	0	8.80506e-08	4.42324e-08	2.09658e-06	1.69641e-06	1.5841e-07	8.88604e-07	8.43204e-08	3.40594e-07	2.15408e-06	8.65203e-08
1072	0	2.45095e-07	4.17125e-08	1.86317e-06	1.34401e-06	1.44984e-07	8.6785e-07	1.63064e-07	3.08722e-07	2.74387e-06	6.68118e-08		1072	0	3.33303e-07	4.72303e-08	1.72916e-06	1.35537e-06	1.67965e-07	8.67919e-07	8.58157e-08	3.55058e-07	2.68505e-06	7.7059e-08
1073	0	2.50019e-07	2.15202e-08	1.1882e-06	1.30839e-06	1.26723e-07	6.09269e-07	1.17925e-07	3.80704e-07	2.03782e-06	7.12036e-08		1073	0	3.14338e-07	5.36595e-08	2.42448e-06	1.5914e-06	1.74113e-07	8.83854e-07	1.11374e-07	3.61949e-07	2.47452e-06	8.92265e-08
1074	0	1.87356e-07	3.4849e-08	1.61832e-06	1.07046e-06	1.20532e-07	7.69177e-07	1.40332e-07	2.92942e-07	2.42444e-06	6.5288e-08		1074	0	2.88487e-07	4.35169e-08	1.08199e-06	1.17795e-06	1.73996e-07	8.55386e-07	2.01178e-07	3.41292e-07	2.98168e-06	6.74364e-08
1075	0	2.39462e-07	4.51561e-08	2.06812e-06	1.40685e-06	1.5684e-07	8.77562e-07	1.88371e-07	2.87194e-07	2.9732e-06	6.45205e-08		1075	0	2.16959e-07	6.56475e-08	2.80656e-06	1.9706e-06	1.76138e-07	1.09405e-06	1.23648e-07	3.7193e-07	2.18242e-06	1.00531e-07
1076	0	2.82201e-07	4.34007e-08	1.69507e-06	1.40989e-06	1.39262e-07	9.26777e-07	8.85981e-08	3.45502e-07	2.41926e-06	6.9955e-08		1076	0	2.56396e-07	5.35745e-08	2.37123e-06	1.64325e-06	1.74558e-07	9.12756e-07	1.19998e-07	3.65435e-07	2.3851e-06	9.02066e-08
1077	0	6.89302e-08	2.52801e-08	1.4807e-06	6.76024e-07	9.04631e-08	5.76438e-07	1.99869e-07	2.23943e-07	2.16116e-06	5.58828e-08		1077	0	1.78096e-07	7.91288e-08	3.27219e-06	1.97858e-06	1.77066e-07	9.89475e-07	1.16752e-07	4.42959e-07	2.53676e-06	1.114e-07
1078	0	3.75244e-07	4.91498e-08	1.89854e-06	1.73615e-06	1.67977e-07	1.06908e-06	7.68548e-08	4.17911e-07	2.79794e-06	7.83498e-08		1078	0	3.7188e-07	4.67972e-08	1.64539e-06	1.29836e-06	1.67883e-07	8.60654e-07	6.48907e-08	3.55427e-07	2.77883e-06	7.43487e-08
1079	0	3.72849e-07	4.37657e-08	1.65639e-06	1.60854e-06	1.51923e-07	1.01113e-06	8.97591e-08	4.17927e-07	2.56232e-06	7.94997e-08		1079	0	2.02944e-07	6.60079e-08	3.18113e-06	2.06874e-06	1.97278e-07	1.03875e-06	1.20725e-07	3.97514e-07	2.23269e-06	1.04542e-07
1080	0	2.99995e-07	4.83717e-08	2.09416e-06	1.69156e-06	1.76885e-07	9.73745e-07	7.9601e-08	3.53412e-07	3.13685e-06	7.52245e-08		1080	0	1.94285e-07	5.71344e-08	2.65316e-06	1.91832e-06	2.05296e-07	1.098e-06	6.5412e-08	3.83821e-07	2.29463e-06	9.32528e-08
1081	0	2.32209e-07	3.06869e-08	1.55294e-06	1.26347e-06	1.21377e-07	8.4143e-07	1.78708e-07	2.72018e-07	2.51192e-06	6.58307e-08		1081	0	3.2823e-07	4.79906e-08	1.95942e-06	1.25034e-06	1.4262e-07	7.14504e-07	1.95027e-07	3.59971e-07	2.32033e-06	8.42243e-08
1082	0	2.91862e-07	3.97221e-08	1.64218e-06	1.38382e-06	1.38303e-07	9.0541e-07	1.26055e-07	3.58754e-07	2.51722e-06	7.26288e-08		1082	0	3.22332e-07	4.96558e-08	1.62502e-06	1.42901e-06	1.81426e-07	9.43538e-07	9.53125e-08	3.66786e-07	2.84953e-06	7.50689e-08
1083	0	9.89931e-08	2.375e-08	1.07073e-06	7.05093e-07	9.63137e-08	7.10582e-07	1.91103e-07	3.38177e-07	1.92521e-06	5.97556e-08		1083	0	2.08889e-07	6.19293e-08	2.59249e-06	1.92469e-06	1.99258e-07	1.0619e-06	1.11059e-07	3.96378e-07	2.48056e-06	9.42297e-08
1084	0	4.22353e-07	5.31625e-08	1.98127e-06	1.89801e-06	1.79775e-07	1.14974e-06	5.9641e-08	4.50908e-07	2.88419e-06	8.17022e-08		1084	0	1.56078e-07	2.3964e-08	9.12921e-07	8.83788e-07	1.18716e-07	5.87157e-07	1.75123e-07	2.76071e-07	2.3489e-06	6.94865e-08
1085	0	2.27751e-07	3.55154e-08	1.61044e-06	1.16456e-06	1.22547e-07	8.0221e-07	2.03266e-07	2.99767e-07	2.44983e-06	6.70444e-08		1085	0	3.56253e-07	4.97836e-08	2.01581e-06	1.41558e-06	1.69281e-07	8.60304e-07	8.32562e-08	3.57183e-07	2.63508e-06	8.11337e-08
1086	0	1.92748e-07	4.16651e-08	1.93188e-06	1.12746e-06	1.46788e-07	8.24292e-07	2.19176e-07	2.44853e-07	2.7773e-06	5.87109e-08		1086	0	2.55559e-07	3.81206e-08	1.46319e-06	1.33352e-06	1.44923e-07	7.30288e-07	1.41753e-07	3.2285e-07	2.44815e-06	7.21198e-08
1087	0	3.69308e-07	3.85988e-08	1.39049e-06	1.80771e-06	1.47725e-07	1.03249e-06	4.81771e-08	4.58822e-07	2.32097e-06	8.49137e-08		1087	0	2.64018e-07	4.52738e-08	1.90096e-06	1.08523e-06	1.40156e-07	7.34112e-07	2.29761e-07	3.21579e-07	2.00356e-06	8.38383e-08
1088	0	3.45166e-07	5.13316e-08	2.098e-06	1.73722e-06	1.77543e-07	1.04137e-06	9.89379e-08	3.79144e-07	3.03412e-06	7.4025e-08		1088	0	2.98378e-07	5.50269e-08	1.84523e-06	1.60966e-06	1.95874e-07	1.02551e-06	1.0672e-07	3.82927e-07	2.87434e-06	7.89856e-08
1089	0	2.11531e-07	4.0293e-08	1.88308e-06	1.24805e-06	1.38952e-07	8.2258e-07	2.02631e-07	2.77756e-07	2.74291e-06	6.37751e-08		1089	0	2.06904e-07	6.84497e-08	3.37402e-06	2.14242e-06	2.01499e-07	1.05325e-06	1.22284e-07	4.01983e-07	2.2199e-06	1.07465e-07
1090	0	1.80222e-07	2.92694e-08	1.3392e-06	1.00885e-06	1.05554e-07	7.48583e-07	7.6254e-08	3.26016e-07	2.16253e-06	7.18005e-08		1090	0	4.48955e-07	5.08575e-08	2.01468e-06	1.25831e-06	1.72064e-07	8.64412e-07	5.96167e-08	3.62305e-07	2.63746e-06	7.61312e-08
1091	0	4.15523e-07	4.93716e-08	1.8188e-06	1.80368e-06	1.6841e-07	1.10749e-06	6.5852e-08	4.49092e-07	2.72335e-06	8.21775e-08		1091	0	1.2577e-07	3.06551e-08	1.516e-06	1.45097e-06	1.48213e-07	8.52176e-07	7.25072e-08	2.72336e-07	1.96914e-06	7.76717e-08
1092	0	3.25598e-07	4.35459e-08	1.57834e-06	1.57434e-06	1.43448e-07	8.73421e-07	8.53291e-08	4.31292e-07	2.73478e-06	8.24678e-08		1092	0	2.34381e-07	5.62316e-08	2.264e-06	1.73432e-06	1.88139e-07	9.98098e-07	1.14506e-07	3.80277e-07	2.53095e-06	8.83971e-08
1093	0	3.29715e-07	3.43709e-08	1.30654e-06	1.43638e-06	1.28346e-07	9.16357e-07	5.52265e-08	4.0859e-07	2.15557e-06	8.31049e-08		1093	0	2.02019e-07	4.41263e-08	2.27853e-06	1.6269e-06	1.53794e-07	8.39262e-07	1.62198e-07	3.27182e-07	1.59723e-06	9.87703e-08
1094	0	3.08155e-07	5.07055e-08	2.17483e-06	1.6584e-06	1.77025e-07	9.8665e-07	1.3256e-07	3.38708e-07	3.12798e-06	6.97521e-08		1094	0	1.75199e-07	3.99679e-08	1.66884e-06	1.39412e-06	1.56743e-07	8.28904e-07	1.09239e-07	3.31205e-07	2.42724e-06	8.01356e-08
1095	0	2.36913e-07	3.5399e-08	1.59082e-06	1.17404e-06	1.22332e-07	8.05358e-07	2.07071e-07	3.04241e-07	2.43578e-06	6.78831e-08		1095	0	2.40054e-07	6.1418e-08	2.35152e-06	1.86765e-06	2.04922e-07	1.0864e-06	1.09375e-07	3.98768e-07	2.68166e-06	8.89464e-08
1096	0	5.39487e-07	5.77509e-08	1.94299e-06	2.18976e-06	1.95287e-07	1.30952e-06	2.82935e-08	5.24372e-07	2.9111e-06	9.0386e-08		1096	0	2.65848e-07	3.83476e-08	1.2174e-06	1.31233e-06	1.50652e-07	7.49072e-07	7.74673e-08	3.30168e-07	2.90311e-06	6.97e-08
1097	0	1.45869e-07	3.1314e-08	1.16635e-06	8.07507e-07	1.168e-07	7.16535e-07	1.10454e-07	2.26463e-07	2.68443e-06	5.41839e-08		1097	0	8.80506e-08	4.42324e-08	2.09658e-06	1.69641e-06	1.5841e-07	8.88604e-07	8.43204e-08	3.40594e-07	2.15408e-06	8.65203e-08
1098	0	2.45095e-07	4.17125e-08	1.86317e-06	1.34401e-06	1.44984e-07	8.6785e-07	1.63064e-07	3.08722e-07	2.74387e-06	6.68118e-08		1098	0	3.33303e-07	4.72303e-08	1.72916e-06	1.35537e-06	1.67965e-07	8.67919e-07	8.58157e-08	3.55058e-07	2.68505e-06	7.7059e-08
1099	0	2.50019e-07	2.15202e-08	1.1882e-06	1.30839e-06	1.26723e-07	6.09269e-07	1.17925e-07	3.80704e-07	2.03782e-06	7.12036e-08		1099	0	3.14338e-07	5.36595e-08	2.42448e-06	1.5914e-06	1.74113e-07	8.83854e-07	1.11374e-07	3.61949e-07	2.47452e-06	8.92265e-08
1100	0	1.87356e-07	3.4849e-08	1.61832e-06	1.07046e-06	1.20532e-07	7.69177e-07	1.40332e-07	2.92942e-07	2.42444e-06	6.5288e-08		1100	0	2.88487e-07	4.35169e-08	1.08199e-06	1.17795e-06	1.73996e-07	8.55386e-07	2.01178e-07	3.41292e-07	2.98168e-06	6.74364e-08
1101	0	2.39462e-07	4.51561e-08	2.06812e-06	1.40685e-06	1.5684e-07	8.77562e-07	1.88371e-07	2.87194e-07	2.9732e-06	6.45205e-08		1101	0	2.16959e-07	6.56475e-08	2.80656e-06	1.9706e-06	1.76138e-07	1.09405e-06	1.23648e-07	3.7193e-07	2.18242e-06	1.00531e-07
1102	0	2.82201e-07	4.34007e-08	1.69507e-06	1.40989e-06	1.39262e-07	9.26777e-07	8.85981e-08	3.45502e-07	2.41926e-06	6.9955e-08		1102	0	2.56396e-07	5.35745e-08	2.37123e-06	1.64325e-06	1.74558e-07	9.12756e-07	1.19998e-07	3.65435e-07	2.3851e-06	9.02066e-08
1103	0	6.89302e-08	2.52801e-08	1.4807e-06	6.76024e-07	9.04631e-08	5.76438e-07	1.99869e-07	2.23943e-07	2.16116e-06	5.58828e-08		1103	0	1.78096e-07	7.91288e-08	3.27219e-06	1.97858e-06	1.77066e-07	9.89475e-07	1.16752e-07	4.42959e-07	2.53676e-06	1.114e-07
1104	0	3.75244e-07	4.91498e-08	1.89854e-06	1.73615e-06	1.67977e-07	1.06908e-06	7.68548e-08	4.17911e-07	2.79794e-06	7.83498e-08		1104	0	3.7188e-07	4.67972e-08	1.64539e-06	1.29836e-06	1.67883e-07	8.60654e-07	6.48907e-08	3.55427e-07	2.77883e-06	7.43487e-08
1105	0	3.72849e-07	4.37657e-08	1.65639e-06	1.60854e-06	1.51923e-07	1.01113e-06	8.97591e-08	4.17927e-07	2.56232e-06	7.94997e-08		1105	0	2.02944e-07	6.60079e-08	3.18113e-06	2.06874e-06	1.97278e-07	1.03875e-06	1.20725e-07	3.97514e-07	2.23269e-06	1.04542e-07
1106	0	2.99995e-07	4.83717e-08	2.09416e-06	1.69156e-06	1.76885e-07	9.73745e-07	7.9601e-08	3.53412e-07	3.13685e-06	7.52245e-08		1106	0	1.94285e-07	5.71344e-08	2.65316e-06	1.91832e-06	2.05296e-07	1.098e-06	6.5412e-08	3.83821e-07	2.29463e-06	9.32528e-08
1107	0	2.32209e-07	3.06869e-08	1.55294e-06	1.26347e-06	1.21377e-07	8.4143e-07	1.78708e-07	2.72018e-07	2.51192e-06	6.58307e-08		1107	0	3.2823e-07	4.79906e-08	1.95942e-06	1.25034e-06	1.4262e-07	7.14504e-07	1.95027e-07	3.59971e-07	2.32033e-06	8.42243e-08
1108	0	2.91862e-07	3.97221e-08	1.64218e-06	1.38382e-06	1.38303e-07	9.0541e-07	1.26055e-07	3.58754e-07	2.51722e-06	7.26288e-08		1108	0	3.22332e-07	4.96558e-08	1.62502e-06	1.42901e-06	1.81426e-07	9.43538e-07	9.53125e-08	3.66786e-07	2.84953e-06	7.50689e-08
1109	0	9.89931e-08	2.375e-08	1.07073e-06	7.05093e-07	9.63137e-08	7.10582e-07	1.91103e-07	3.38177e-07	1.92521e-06	5.97556e-08		1109	0	2.08889e-07	6.19293e-08	2.59249e-06	1.92469e-06	1.99258e-07	1.0619e-06	1.11059e-07	3.96378e-07	2.48056e-06	9.42297e-08
1110	0	4.22353e-07	5.31625e-08	1.98127e-06	1.89801e-06	1.79775e-07	1.14974e-06	5.9641e-08	4.50908e-07	2.88419e-06	8.17022e-08		1110	0	1.56078e-07	2.3964e-08	9.12921e-07	8.83788e-07	1.18716e-07	5.87157e-07	1.75123e-07	2.76071e-07	2.3489e-06	6.94865e-08
1111	0	2.27751e-07	3.55154e-08	1.61044e-06	1.16456e-06	1.22547e-07	8.0221e-07	2.03266e-07	2.99767e-07	2.44983e-06	6.70444e-08		1111	0	3.56253e-07	4.97836e-08	2.01581e-06	1.41558e-06	1.69281e-07	8.60304e-07	8.32562e-08	3.57183e-07	2.63508e-06	8.11337e-08
1112	0	1.92748e-07	4.16651e-08	1.93188e-06	1.12746e-06	1.46788e-07	8.24292e-07	2.19176e-07	2.44853e-07	2.7773e-06	5.87109e-08		1112	0	2.55559e-07	3.81206e-08	1.46319e-06	1.33352e-06	1.44923e-07	7.30288e-07	1.41753e-07	3.2285e-07	2.44815e-06	7.21198e-08
1113	0	3.69308e-07	3.85988e-08	1.39049e-06	1.80771e-06	1.47725e-07	1.03249e-06	4.81771e-08	4.58822e-07	2.32097e-06	8.49137e-08		1113	0	2.64018e-07	4.52738e-08	1.90096e-06	1.08523e-06	1.40156e-07	7.34112e-07	2.29761e-07	3.21579e-07	2.00356e-06	8.38383e-08
1114	0	3.45166e-07	5.13316e-08	2.098e-06	1.73722e-06	1.77543e-07	1.04137e-06	9.89379e-08	3.79144e-07	3.03412e-06	7.4025e-08		1114	0	2.98378e-07	5.50269e-08	1.84523e-06	1.60966e-06	1.95874e-07	1.02551e-06	1.0672e-07	3.82927e-07	2.87434e-06	7.89856e-08
1115	0	2.11531e-07	4.0293e-08	1.88308e-06	1.24805e-06	1.38952e-07	8.2258e-07	2.02631e-07	2.77756e-07	2.74291e-06	6.37751e-08		1115	0	2.06904e-07	6.84497e-08	3.37402e-06	2.14242e-06	2.01499e-07	1.05325e-06	1.22284e-07	4.01983e-07	2.2199e-06	1.07465e-07
1116	0	1.80222e-07	2.92694e-08	1.3392e-06	1.00885e-06	1.05554e-07	7.48583e-07	7.6254e-08	3.26016e-07	2.16253e-06	7.18005e-08		1116	0	4.48955e-07	5.08575e-08	2.01468e-06	1.25831e-06	1.72064e-07	8.64412e-07	5.96167e-08	3.62305e-07	2.63746e-06	7.61312e-08
1117	0	4.15523e-07	4.93716e-08	1.8188e-06	1.80368e-06	1.6841e-07	1.10749e-06	6.5852e-08	4.49092e-07	2.72335e-06	8.21775e-08		1117	0	1.2577e-07	3.06551e-08	1.516e-06	1.45097e-06	1.48213e-07	8.52176e-07	7.25072e-08	2.72336e-07	1.96914e-06	7.76717e-08
1118	0	3.25598e-07	4.35459e-08	1.57834e-06	1.57434e-06	1.43448e-07	8.73421e-07	8.53291e-08	4.31292e-07	2.73478e-06	8.24678e-08		1118	0	2.34381e-07	5.62316e-08	2.264e-06	1.73432e-06	1.88139e-07	9.98098e-07	1.14506e-07	3.80277e-07	2.53095e-06	8.83971e-08
1119	0	3.29715e-07	3.43709e-08	1.30654e-06	1.43638e-06	1.28346e-07	9.16357e-07	5.52265e-08	4.0859e-07	2.15557e-06	8.31049e-08		1119	0	2.02019e-07	4.41263e-08	2.27853e-06	1.6269e-06	1.53794e-07	8.39262e-07	1.62198e-07	3.27182e-07	1.59723e-06	9.87703e-08
1120	0	3.08155e-07	5.07055e-08	2.17483e-06	1.6584e-06	1.77025e-07	9.8665e-07	1.3256e-07	3.38708e-07	3.12798e-06	6.97521e-08		1120	0	1.75199e-07	3.99679e-08	1.66884e-06	1.39412e-06	1.56743e-07	8.28904e-07	1.09239e-07	3.31205e-07	2.42724e-06	8.01356e-08
1121	0	2.36913e-07	3.5399e-08	1.59082e-06	1.17404e-06	1.22332e-07	8.05358e-07	2.07071e-07	3.04241e-07	2.43578e-06	6.78831e-08		1121	0	2.40054e-07	6.1418e-08	2.35152e-06	1.86765e-06	2.04922e-07	1.0864e-06	1.09375e-07	3.98768e-07	2.68166e-06	8.89464e-08
1122	0	5.39487e-07	5.77509e-08	1.94299e-06	2.18976e-06	1.95287e-07	1.30952e-06	2.82935e-08	5.24372e-07	2.9111e-06	9.0386e-08		1122	0	2.65848e-07	3.83476e-08	1.2174e-06	1.31233e-06	1.50652e-07	7.49072e-07	7.74673e-08	3.30168e-07	2.90311e-06	6.97e-08
1123	0	1.45869e-07	3.1314e-08	1.16635e-06	8.07507e-07	1.168e-07	7.16535e-07	1.10454e-07	2.26463e-07	2.68443e-06	5.41839e-08		1123	0	8.80506e-08	4.42324e-08	2.09658e-06	1.69641e-06	1.5841e-07	8.88604e-07	8.43204e-08	3.40594e-07	2.15408e-06	8.65203e-08
1124	0	2.45095e-07	4.17125e-08	1.86317e-06	1.34401e-06	1.44984e-07	8.6785e-07	1.63064e-07	3.08722e-07	2.74387e-06	6.68118e-08		1124	0	3.33303e-07	4.72303e-08	1.72916e-06	1.35537e-06	1.67965e-07	8.67919e-07	8.58157e-08	3.55058e-07	2.68505e-06	7.7059e-08
1125	0	2.50019e-07	2.15202e-08	1.1882e-06	1.30839e-06	1.26723e-07	6.09269e-07	1.17925e-07	3.80704e-07	2.03782e-06	7.12036e-08		1125	0	3.14338e-07	5.36595e-08	2.42448e-06	1.5914e-06	1.74113e-07	8.83854e-07	1.11374e-07	3.61949e-07	2.47452e-06	8.92265e-08
1126	0	1.87356e-07	3.4849e-08	1.61832e-06	1.07046e-06	1.20532e-07	7.69177e-07	1.40332e-07	2.92942e-07	2.42444e-06	6.5288e-08		1126	0	2.88487e-07	4.35169e-08	1.08199e-06	1.17795e-06	1.73996e-07	8.55386e-07	2.01178e-07	3.41292e-07	2.98168e-06	6.74364e-08
1127	0	2.39462e-07	4.51561e-08	2.06812e-06	1.40685e-06	1.5684e-07	8.77562e-07	1.88371e-07	2.87194e-07	2.9732e-06	6.45205e-08		1127	0	2.16959e-07	6.56475e-08	2.80656e-06	1.9706e-06	1.76138e-07	1.09405e-06	1.23648e-07	3.7193e-07	2.18242e-06	1.00531e-07
1128	0	2.82201e-07	4.34007e-08	1.69507e-06	1.40989e-06	1.39262e-07	9.26777e-07	8.85981e-08	3.45502e-07	2.41926e-06	6.9955e-08		1128	0	2.56396e-07	5.35745e-08	2.37123e-06	1.64325e-06	1.74558e-07	9.12756e-07	1.19998e-07	3.65435e-07	2.3851e-06	9.02066e-08
1129	0	6.89302e-08	2.52801e-08	1.4807e-06	6.76024e-07	9.04631e-08	5.76438e-07	1.99869e-07	2.23943e-07	2.16116e-06	5.58828e-08		1129	0	1.78096e-07	7.91288e-08	3.27219e-06	1.97858e-06	1.77066e-07	9.89475e-07	1.16752e-07	4.42959e-07	2.53676e-06	1.114e-07
1130	0	3.75244e-07	4.91498e-08	1.89854e-06	1.73615e-06	1.67977e-07	1.06908e-06	7.68548e-08	4.17911e-07	2.79794e-06	7.83498e-08		1130	0	3.7188e-07	4.67972e-08	1.64539e-06	1.29836e-06	1.67883e-07	8.60654e-07	6.48907e-08	3.55427e-07	2.77883e-06	7.43487e-08
1131	0	3.72849e-07	4.37657e-08	1.65639e-06	1.60854e-06	1.51923e-07	1.01113e-06	8.97591e-08	4.17927e-07	2.56232e-06	7.94997e-08		1131	0	2.02944e-07	6.60079e-08	3.18113e-06	2.06874e-06	1.97278e-07	1.03875e-06	1.20725e-07	3.97514e-07	2.23269e-06	1.04542e-07
1132	0	2.99995e-07	4.83717e-08	2.09416e-06	1.69156e-06	1.76885e-07	9.73745e-07	7.9601e-08	3.53412e-07	3.13685e-06	7.52245e-08		1132	0	1.94285e-07	5.71344e-08	2.65316e-06	1.91832e-06	2.05296e-07	1.098e-06	6.5412e-08	3.83821e-07	2.29463e-06	9.32528e-08
1133	0	2.32209e-07	3.06869e-08	1.55294e-06	1.26347e-06	1.21377e-07	8.4143e-07	1.78708e-07	2.72018e-07	2.51192e-06	6.58307e-08		1133	0	3.2823e-07	4.79906e-08	1.95942e-06	1.25034e-06	1.4262e-07	7.14504e-07	1.95027e-07	3.59971e-07	2.32033e-06	8.42243e-08
1134	0	2.91862e-07	3.97221e-08	1.64218e-06	1.38382e-06	1.38303e-07	9.0541e-07	1.26055e-07	3.58754e-07	2.51722e-06	7.26288e-08		1134	0	3.22332e-07	4.96558e-08	1.62502e-06	1.42901e-06	1.81426e-07	9.43538e-07	9.53125e-08	3.66786e-07	2.84953e-06	7.50689e-08
1135	0	9.89931e-08	2.375e-08	1.07073e-06	7.05093e-07	9.63137e-08	7.10582e-07	1.91103e-07	3.38177e-07	1.92521e-06	5.97556e-08		1135	0	2.08889e-07	6.19293e-08	2.59249e-06	1.92469e-06	1.99258e-07	1.0619e-06	1.11059e-07	3.96378e-07	2.48056e-06	9.42297e-08
1136	0	4.22353e-07	5.31625e-08	1.98127e-06	1.89801e-06	1.79775e-07	1.14974e-06	5.9641e-08	4.50908e-07	2.88419e-06	8.17022e-08		1136	0	1.56078e-07	2.3964e-08	9.12921e-07	8.83788e-07	1.18716e-07	5.87157e-07	1.75123e-07	2.76071e-07	2.3489e-06	6.94865e-08
1137	0	2.27751e-07	3.55154e-08	1.61044e-06	1.16456e-06	1.22547e-07	8.0221e-07	2.03266e-07	2.99767e-07	2.44983e-06	6.70444e-08		1137	0	3.56253e-07	4.97836e-08	2.01581e-06	1.41558e-06	1.69281e-07	8.60304e-07	8.32562e-08	3.57183e-07	2.63508e-06	8.11337e-08
1138	0	1.92748e-07	4.16651e-08	1.93188e-06	1.12746e-06	1.46788e-07	8.24292e-07	2.19176e-07	2.44853e-07	2.7773e-06	5.87109e-08		1138	0	2.55559e-07	3.81206e-08	1.46319e-06	1.33352e-06	1.44923e-07	7.30288e-07	1.41753e-07	3.2285e-07	2.44815e-06	7.21198e-08
1139	0	3.69308e-07	3.85988e-08	1.39049e-06	1.80771e-06	1.47725e-07	1.03249e-06	4.81771e-08	4.58822e-07	2.32097e-06	8.49137e-08		1139	0	2.64018e-07	4.52738e-08	1.90096e-06	1.08523e-06	1.40156e-07	7.34112e-07	2.29761e-07	3.21579e-07	2.00356e-06	8.38383e-08
1140	0	3.45166e-07	5.13316e-08	2.098e-06	1.73722e-06	1.77543e-07	1.04137e-06	9.89379e-08	3.79144e-07	3.03412e-06	7.4025e-08		1140	0	2.98378e-07	5.50269e-08	1.84523e-06	1.60966e-06	1.95874e-07	1.02551e-06	1.0672e-07	3.82927e-07	2.87434e-06	7.89856e-08
1141	0	2.11531e-07	4.0293e-08	1.88308e-06	1.24805e-06	1.38952e-07	8.2258e-07	2.02631e-07	2.77756e-07	2.74291e-06	6.37751e-08		1141	0	2.06904e-07	6.84497e-08	3.37402e-06	2.14242e-06	2.01499e-07	1.05325e-06	1.22284e-07	4.01983e-07	2.2199e-06	1.07465e-07
1142	0	1.80222e-07	2.92694e-08	1.3392e-06	1.00885e-06	1.05554e-07	7.48583e-07	7.6254e-08	3.26016e-07	2.16253e-06	7.18005e-08		1142	0	4.48955e-07	5.08575e-08	2.01468e-06	1.25831e-06	1.72064e-07	8.64412e-07	5.96167e-08	3.62305e-07	2.63746e-06	7.61312e-08
1143	0	4.15523e-07	4.93716e-08	1.8188e-06	1.80368e-06	1.6841e-07	1.10749e-06	6.5852e-08	4.49092e-07	2.72335e-06	8.21775e-08		1143	0	1.2577e-07	3.06551e-08	1.516e-06	1.45097e-06	1.48213e-07	8.52176e-07	7.25072e-08	2.72336e-07	1.96914e-06	7.76717e-08
1144	0	3.25598e-07	4.35459e-08	1.57834e-06	1.57434e-06	1.43448e-07	8.73421e-07	8.53291e-08	4.31292e-07	2.73478e-06	8.24678e-08		1144	0	2.34381e-07	5.62316e-08	2.264e-06	1.73432e-06	1.88139e-07	9.98098e-07	1.14506e-07	3.80277e-07	2.53095e-06	8.83971e-08
1145	0	3.29715e-07	3.43709e-08	1.30654e-06	1.43638e-06	1.28346e-07	9.16357e-07	5.52265e-08	4.0859e-07	2.15557e-06	8.31049e-08		1145	0	2.02019e-07	4.41263e-08	2.27853e-06	1.6269e-06	1.53794e-07	8.39262e-07	1.62198e-07	3.27182e-07	1.59723e-06	9.87703e-08
1146	0	3.08155e-07	5.07055e-08	2.17483e-06	1.6584e-06	1.77025e-07	9.8665e-07	1.3256e-07	3.38708e-07	3.12798e-06	6.97521e-08		1146	0	1.75199e-07	3.99679e-08	1.66884e-06	1.39412e-06	1.56743e-07	8.28904e-07	1.09239e-07	3.31205e-07	2.42724e-06	8.01356e-08
1147	0	2.36913e-07	3.5399e-08	1.59082e-06	1.17404e-06	1.22332e-07	8.05358e-07	2.07071e-07	3.04241e-07	2.43578e-06	6.78831e-08		1147	0	2.40054e-07	6.1418e-08	2.35152e-06	1.86765e-06	2.04922e-07	1.0864e-06	1.09375e-07	3.98768e-07	2.68166e-06	8.89464e-08
1148	0	5.39487e-07	5.77509e-08	1.94299e-06	2.18976e-06	1.95287e-07	1.30952e-06	2.82935e-08	5.24372e-07	2.9111e-06	9.0386e-08		1148	0	2.65848e-07	3.83476e-08	1.2174e-06	1.31233e-06	1.50652e-07	7.49072e-07	7.74673e-08	3.30168e-07	2.90311e-06	6.97e-08
1149	0	1.45869e-07	3.1314e-08	1.16635e-06	8.07507e-07	1.168e-07	7.16535e-07	1.10454e-07	2.26463e-07	2.68443e-06	5.41839e-08		1149	0	8.80506e-08	4.42324e-08	2.09658e-06	1.69641e-06	1.5841e-07	8.88604e-07	8.43204e-08	3.40594e-07	2.15408e-06	8.65203e-08
1150	0	2.45095e-07	4.17125e-08	1.86317e-06	1.34401e-06	1.44984e-07	8.6785e-07	1.63064e-07	3.08722e-07	2.74387e-06	6.68118e-08		1150	0	3.33303e-07	4.72303e-08	1.72916e-06	1.35537e-06	1.67965e-07	8.67919e-07	8.58157e-08	3.55058e-07	2.68505e-06	7.7059e-08
1151	0	2.50019e-07	2.15202e-08	1.1882e-06	1.30839e-06	1.26723e-07	6.09269e-07	1.17925e-07	3.80704e-07	2.03782e-06	7.12036e-08		1151	0	3.14338e-07	5.36595e-08	2.42448e-06	1.5914e-06	1.74113e-07	8.83854e-07	1.11374e-07	3.61949e-07	2.47452e-06	8.92265e-08
1152	0	1.87356e-07	3.4849e-08	1.61832e-06	1.07046e-06	1.20532e-07	7.69177e-07	1.40332e-07	2.92942e-07	2.42444e-06	6.5288e-08		1152	0	2.88487e-07	4.35169e-08	1.08199e-06	1.17795e-06	1.73996e-07	8.55386e-07	2.01178e-07	3.41292e-07	2.98168e-06	6.74364e-08
1153	0	2.39462e-07	4.51561e-08	2.06812e-06	1.40685e-06	1.5684e-07	8.77562e-07	1.88371e-07	2.87194e-07	2.9732e-06	6.45205e-08		1153	0	2.16959e-07	6.56475e-08	2.80656e-06	1.9706e-06	1.76138e-07	1.09405e-06	1.23648e-07	3.7193e-07	2.18242e-06	1.00531e-07
1154	0	2.82201e-07	4.34007e-08	1.69507e-06	1.40989e-06	1.39262e-07	9.26777e-07	8.85981e-08	3.45502e-07	2.41926e-06	6.9955e-08		1154	0	2.56396e-07	5.35745e-08	2.37123e-06	1.64325e-06	1.74558e-07	9.12756e-07	1.19998e-07	3.65435e-07	2.3851e-06	9.02066e-08
1155	0	6.89302e-08	2.52801e-08	1.4807e-06	6.76024e-07	9.04631e-08	5.76438e-07	1.99869e-07	2.23943e-07	2.16116e-06	5.58828e-08		1155	0	1.78096e-07	7.91288e-08	3.27219e-06	1.97858e-06	1.77066e-07	9.89475e-07	1.16752e-07	4.42959e-07	2.53676e-06	1.114e-07
1156	0	3.75244e-07	4.91498e-08	1.89854e-06	1.73615e-06	1.67977e-07	1.06908e-06	7.68548e-08	4.17911e-07	2.79794e-06	7.83498e-08		1156	0	3.7188e-07	4.67972e-08	1.64539e-06	1.29836e-06	1.67883e-07	8.60654e-07	6.48907e-08	3.55427e-07	2.77883e-06	7.43487e-08
1157	0	3.72849e-07	4.37657e-08	1.65639e-06	1.60854e-06	1.51923e-07	1.01113e-06	8.97591e-08	4.17927e-07	2.56232e-06	7.94997e-08		1157	0	2.02944e-07	6.60079e-08	3.18113e-06	2.06874e-06	1.97278e-07	1.03875e-06	1.20725e-07	3.97514e-07	2.23269e-06	1.04542e-07
1158	0	2.99995e-07	4.83717e-08	2.09416e-06	1.69156e-06	1.76885e-07	9.73745e-07	7.9601e-08	3.53412e-07	3.13685e-06	7.52245e-08		1158	0	1.94285e-07	5.71344e-08	2.65316e-06	1.91832e-06	2.05296e-07	1.098e-06	6.5412e-08	3.83821e-07	2.29463e-06	9.32528e-08
1159	0	2.32209e-07	3.06869e-08	1.55294e-06	1.26347e-06	1.21377e-07	8.4143e-07	1.78708e-07	2.72018e-07	2.51192e-06	6.58307e-08		1159	0	3.2823e-07	4.79906e-08	1.95942e-06	1.25034e-06	1.4262e-07	7.14504e-07	1.95027e-07	3.59971e-07	2.32033e-06	8.42243e-08
1160	0	2.91862e-07	3.97221e-08	1.64218e-06	1.38382e-06	1.38303e-07	9.0541e-07	1.26055e-07	3.58754e-07	2.51722e-06	7.26288e-08		1160	0	3.22332e-07	4.96558e-08	1.62502e-06	1.42901e-06	1.81426e-07	9.43538e-07	9.53125e-08	3.66786e-07	2.84953e-06	7.50689e-08
1161	0	9.89931e-08	2.375e-08	1.07073e-06	7.05093e-07	9.63137e-08	7.10582e-07	1.91103e-07	3.38177e-07	1.92521e-06	5.97556e-08		1161	0	2.08889e-07	6.19293e-08	2.59249e-06	1.92469e-06	1.99258e-07	1.0619e-06	1.11059e-07	3.96378e-07	2.48056e-06	9.42297e-08
1162	0	4.22353e-07	5.31625e-08	1.98127e-06	1.89801e-06	1.79775e-07	1.14974e-06	5.9641e-08	4.50908e-07	2.88419e-06	8.17022e-08		1162	0	1.56078e-07	2.3964e-08	9.12921e-07	8.83788e-07	1.18716e-07	5.87157e-07	1.75123e-07	2.76071e-07	2.3489e-06	6.94865e-08
1163	0	2.27751e-07	3.55154e-08	1.61044e-06	1.16456e-06	1.22547e-07	8.0221e-07	2.03266e-07	2.99767e-07	2.44983e-06	6.70444e-08		1163	0	3.56253e-07	4.97836e-08	2.01581e-06	1.41558e-06	1.69281e-07	8.60304e-07	8.32562e-08	3.57183e-07	2.63508e-06	8.11337e-08
1164	0	1.92748e-07	4.16651e-08	1.93188e-06	1.12746e-06	1.46788e-07	8.24292e-07	2.19176e-07	2.44853e-07	2.7773e-06	5.87109e-08		1164	0	2.55559e-07	3.81206e-08	1.46319e-06	1.33352e-06	1.44923e-07	7.30288e-07	1.41753e-07	3.2285e-07	2.44815e-06	7.21198e-08
1165	0	3.69308e-07	3.85988e-08	1.39049e-06	1.80771e-06	1.47725e-07	1.03249e-06	4.81771e-08	4.58822e-07	2.32097e-06	8.49137e-08		1165	0	2.64018e-07	4.52738e-08	1.90096e-06	1.08523e-06	1.40156e-07	7.34112e-07	2.29761e-07	3.21579e-07	2.00356e-06	8.38383e-08
1166	0	3.45166e-07	5.13316e-08	2.098e-06	1.73722e-06	1.77543e-07	1.04137e-06	9.89379e-08	3.79144e-07	3.03412e-06	7.4025e-08		1166	0	2.98378e-07	5.50269e-08	1.84523e-06	1.60966e-06	1.95874e-07	1.02551e-06	1.0672e-07	3.82927e-07	2.87434e-06	7.89856e-08
1167	0	2.11531e-07	4.0293e-08	1.88308e-06	1.24805e-06	1.38952e-07	8.2258e-07	2.02631e-07	2.77756e-07	2.74291e-06	6.37751e-08		1167	0	2.06904e-07	6.84497e-08	3.37402e-06	2.14242e-06	2.01499e-07	1.05325e-06	1.22284e-07	4.01983e-07	2.2199e-06	1.07465e-07
1168	0	1.80222e-07	2.92694e-08	1.3392e-06	1.00885e-06	1.05554e-07	7.48583e-07	7.6254e-08	3.26016e-07	2.16253e-06	7.18005e-08		1168	0	4.48955e-07	5.08575e-08	2.01468e-06	1.25831e-06	1.72064e-07	8.64412e-07	5.96167e-08	3.62305e-07	2.63746e-06	7.61312e-08
1169	0	4.15523e-07	4.93716e-08	1.8188e-06	1.80368e-06	1.6841e-07	1.10749e-06	6.5852e-08	4.49092e-07	2.72335e-06	8.21775e-08		1169	0	1.2577e-07	3.06551e-08	1.516e-06	1.45097e-06	1.48213e-07	8.52176e-07	7.25072e-08	2.72336e-07	1.96914e-06	7.76717e-08
1170	0	3.25598e-07	4.35459e-08	1.57834e-06	1.57434e-06	1.43448e-07	8.73421e-07	8.53291e-08	4.31292e-07	2.73478e-06	8.24678e-08		1170	0	2.34381e-07	5.62316e-08	2.264e-06	1.73432e-06	1.88139e-07	9.98098e-07	1.14506e-07	3.80277e-07	2.53095e-06	8.83971e-08
1171	0	3.29715e-07	3.43709e-08	1.30654e-06	1.43638e-06	1.28346e-07	9.16357e-07	5.52265e-08	4.0859e-07	2.15557e-06	8.31049e-08		1171	0	2.02019e-07	4.41263e-08	2.27853e-06	1.6269e-06	1.53794e-07	8.39262e-07	1.62198e-07	3.27182e-07	1.59723e-06	9.87703e-08
1172	0	3.08155e-07	5.07055e-08	2.17483e-06	1.6584e-06	1.77025e-07	9.8665e-07	1.3256e-07	3.38708e-07	3.12798e-06	6.97521e-08		1172	0	1.75199e-07	3.99679e-08	1.66884e-06	1.39412e-06	1.56743e-07	8.28904e-07	1.09239e-07	3.31205e-07	2.42724e-06	8.01356e-08
1173	0	2.36913e-07	3.5399e-08	1.59082e-06	1.17404e-06	1.22332e-07	8.05358e-07	2.07071e-07	3.04241e-07	2.43578e-06	6.78831e-08		1173	0	2.40054e-07	6.1418e-08	2.35152e-06	1.86765e-06	2.04922e-07	1.0864e-06	1.09375e-07	3.98768e-07	2.68166e-06	8.89464e-08
1174	0	5.39487e-07	5.77509e-08	1.94299e-06	2.18976e-06	1.95287e-07	1.30952e-06	2.82935e-08	5.24372e-07	2.9111e-06	9.0386e-08		1174	0	2.65848e-07	3.83476e-08	1.2174e-06	1.31233e-06	1.50652e-07	7.49072e-07	7.74673e-08	3.30168e-07	2.90311e-06	6.97e-08
1175	0	1.45869e-07	3.1314e-08	1.16635e-06	8.07507e-07	1.168e-07	7.16535e-07	1.10454e-07	2.26463e-07	2.68443e-06	5.41839e-08		1175	0	8.80506e-08	4.42324e-08	2.09658e-06	1.69641e-06	1.5841e-07	8.88604e-07	8.43204e-08	3.40594e-07	2.15408e-06	8.65203e-08
1176	0	2.45095e-07	4.17125e-08	1.86317e-06	1.34401e-06	1.44984e-07	8.6785e-07	1.63064e-07	3.08722e-07	2.74387e-06	6.68118e-08		1176	0	3.33303e-07	4.72303e-08	1.72916e-06	1.35537e-06	1.67965e-07	8.67919e-07	8.58157e-08	3.55058e-07	2.68505e-06	7.7059e-08
1177	0	2.50019e-07	2.15202e-08	1.1882e-06	1.30839e-06	1.26723e-07	6.09269e-07	1.17925e-07	3.80704e-07	2.03782e-06	7.12036e-08		1177	0	3.14338e-07	5.36595e-08	2.42448e-06	1.5914e-06	1.74113e-07	8.83854e-07	1.11374e-07	3.61949e-07	2.47452e-06	8.92265e-08
1178	0	1.87356e-07	3.4849e-08	1.61832e-06	1.07046e-06	1.20532e-07	7.69177e-07	1.40332e-07	2.92942e-07	2.42444e-06	6.5288e-08		1178	0	2.88487e-07	4.35169e-08	1.08199e-06	1.17795e-06	1.73996e-07	8.55386e-07	2.01178e-07	3.41292e-07	2.98168e-06	6.74364e-08
1179	0	2.39462e-07	4.51561e-08	2.06812e-06	1.40685e-06	1.5684e-07	8.77562e-07	1.88371e-07	2.87194e-07	2.9732e-06	6.45205e-08		1179	0	2.16959e-07	6.56475e-08	2.80656e-06	1.9706e-06	1.76138e-07	1.09405e-06	1.23648e-07	3.7193e-07	2.18242e-06	1.00531e-07
1180	0	2.82201e-07	4.34007e-08	1.69507e-06	1.40989e-06	1.39262e-07	9.26777e-07	8.85981e-08	3.45502e-07	2.41926e-06	6.9955e-08		1180	0	2.56396e-07	5.35745e-08	2.37123e-06	1.64325e-06	1.74558e-07	9.12756e-07	1.19998e-07	3.65435e-07	2.3851e-06	9.02066e-08
1181	0	6.89302e-08	2.52801e-08	1.4807e-06	6.76024e-07	9.04631e-08	5.76438e-07	1.99869e-07	2.23943e-07	2.16116e-06	5.58828e-08		1181	0	1.78096e-07	7.91288e-08	3.27219e-06	1.97858e-06	1.77066e-07	9.89475e-07	1.16752e-07	4.42959e-07	2.53676e-06	1.114e-07
1182	0	3.75244e-07	4.91498e-08	1.89854e-06	1.73615e-06	1.67977e-07	1.06908e-06	7.68548e-08	4.17911e-07	2.79794e-06	7.83498e-08		1182	0	3.7188e-07	4.67972e-08	1.64539e-06	1.29836e-06	1.67883e-07	8.60654e-07	6.48907e-08	3.55427e-07	2.77883e-06	7.43487e-08
1183	0	3.72849e-07	4.37657e-08	1.65639e-06	1.60854e-06	1.51923e-07	1.01113e-06	8.97591e-08	4.17927e-07	2.56232e-06	7.94997e-08		1183	0	2.02944e-07	6.60079e-08	3.18113e-06	2.06874e-06	1.97278e-07	1.03875e-06	1.20725e-07	3.97514e-07	2.23269e-06	1.04542e-07
1184	0	2.99995e-07	4.83717e-08	2.09416e-06	1.69156e-06	1.76885e-07	9.73745e-07	7.9601e-08	3.53412e-07	3.13685e-06	7.52245e-08		1184	0	1.94285e-07	5.71344e-08	2.65316e-06	1.91832e-06	2.05296e-07	1.098e-06	6.5412e-08	3.83821e-07	2.29463e-06	9.32528e-08
1185	0	2.32209e-07	3.06869e-08	1.55294e-06	1.26347e-06	1.21377e-07	8.4143e-07	1.78708e-07	2.72018e-07	2.51192e-06	6.58307e-08		1185	0	3.2823e-07	4.79906e-08	1.95942e-06	1.25034e-06	1.4262e-07	7.14504e-07	1.95027e-07	3.59971e-07	2.32033e-06	8.42243e-08
1186	0	2.91862e-07	3.97221e-08	1.64218e-06	1.38382e-06	1.38303e-07	9.0541e-07	1.26055e-07	3.58754e-07	2.51722e-06	7.26288e-08		1186	0	3.22332e-07	4.96558e-08	1.62502e-06	1.42901e-06	1.81426e-07	9.43538e-07	9.53125e-08	3.66786e-07	2.84953e-06	7.50689e-08
1187	0	9.89931e-08	2.375e-08	1.07073e-06	7.05093e-07	9.63137e-08	7.10582e-07	1.91103e-07	3.38177e-07	1.92521e-06	5.97556e-08		1187	0	2.08889e-07	6.19293e-08	2.59249e-06	1.92469e-06	1.99258e-07	1.0619e-06	1.11059e-07	3.96378e-07	2.48056e-06	9.42297e-08
1188	0	4.22353e-07	5.31625e-08	1.98127e-06	1.89801e-06	1.79775e-07	1.14974e-06	5.9641e-08	4.50908e-07	2.88419e-06	8.17022e-08		1188	0	1.56078e-07	2.3964e-08	9.12921e-07	8.83788e-07	1.18716e-07	5.87157e-07	1.75123e-07	2.76071e-07	2.3489e-06	6.94865e-08
1189	0	2.27751e-07	3.55154e-08	1.61044e-06	1.16456e-06	1.22547e-07	8.0221e-07	2.03266e-07	2.99767e-07	2.44983e-06	6.70444e-08		1189	0	3.56253e-07	4.97836e-08	2.01581e-06	1.41558e-06	1.69281e-07	8.60304e-07	8.32562e-08	3.57183e-07	2.63508e-06	8.11337e-08
1190	0	1.92748e-07	4.16651e-08	1.93188e-06	1.12746e-06	1.46788e-07	8.24292e-07	2.19176e-07	2.44853e-07	2.7773e-06	5.87109e-08		1190	0	2.55559e-07	3.81206e-08	1.46319e-06	1.33352e-06	1.44923e-07	7.30288e-07	1.41753e-07	3.2285e-07	2.44815e-06	7.21198e-08
1191	0	3.69308e-07	3.85988e-08	1.39049e-06	1.80771e-06	1.47725e-07	1.03249e-06	4.81771e-08	4.58822e-07	2.32097e-06	8.49137e-08		1191	0	2.64018e-07	4.52738e-08	1.90096e-06	1.08523e-06	1.40156e-07	7.34112e-07	2.29761e-07	3.21579e-07	2.00356e-06	8.38383e-08
1192	0	3.45166e-07	5.13316e-08	2.098e-06	1.73722e-06	1.77543e-07	1.04137e-06	9.89379e-08	3.79144e-07	3.03412e-06	7.4025e-08		1192	0	2.98378e-07	5.50269e-08	1.84523e-06	1.60966e-06	1.95874e-07	1.02551e-06	1.0672e-07	3.82927e-07	2.87434e-06	7.89856e-08
1193	0	2.11531e-07	4.0293e-08	1.88308e-06	1.24805e-06	1.38952e-07	8.2258e-07	2.02631e-07	2.77756e-07	2.74291e-06	6.37751e-08		1193	0	2.06904e-07	6.84497e-08	3.37402e-06	2.14242e-06	2.01499e-07	1.05325e-06	1.22284e-07	4.01983e-07	2.2199e-06	1.07465e-07
1194	0	1.80222e-07	2.92694e-08	1.3392e-06	1.00885e-06	1.05554e-07	7.48583e-07	7.6254e-08	3.26016e-07	2.16253e-06	7.18005e-08		1194	0	4.48955e-07	5.08575e-08	2.01468e-06	1.25831e-06	1.72064e-07	8.64412e-07	5.96167e-08	3.62305e-07	2.63746e-06	7.61312e-08
1195	0	4.15523e-07	4.93716e-08	1.8188e-06	1.80368e-06	1.6841e-07	1.10749e-06	6.5852e-08	4.49092e-07	2.72335e-06	8.21775e-08		1195	0	1.2577e-07	3.06551e-08	1.516e-06	1.45097e-06	1.48213e-07	8.52176e-07	7.25072e-08	2.72336e-07	1.96914e-06	7.76717e-08
1196	0	3.25598e-07	4.35459e-08	1.57834e-06	1.57434e-06	1.43448e-07	8.73421e-07	8.53291e-08	4.31292e-07	2.73478e-06	8.24678e-08		1196	0	2.34381e-07	5.62316e-08	2.264e-06	1.73432e-06	1.88139e-07	9.98098e-07	1.14506e-07	3.80277e-07	2.53095e-06	8.83971e-08
1197	0	3.29715e-07	3.43709e-08	1.30654e-06	1.43638e-06	1.28346e-07	9.16357e-07	5.52265e-08	4.0859e-07	2.15557e-06	8.31049e-08		1197	0	2.02019e-07	4.41263e-08	2.27853e-06	1.6269e-06	1.53794e-07	8.39262e-07	1.62198e-07	3.27182e-07	1.59723e-06	9.87703e-08
1198	0	3.08155e-07	5.07055e-08	2.17483e-06	1.6584e-06	1.77025e-07	9.8665e-07	1.3256e-07	3.38708e-07	3.12798e-06	6.97521e-08		1198	0	1.75199e-07	3.99679e-08	1.66884e-06	1.39412e-06	1.56743e-07	8.28904e-07	1.09239e-07	3.31205e-07	2.42724e-06	8.01356e-08
1199	0	2.36913e-07	3.5399e-08	1.59082e-06	1.17404e-06	1.22332e-07	8.05358e-07	2.07071e-07	3.04241e-07	2.43578e-06	6.78831e-08		1199	0	2.40054e-07	6.1418e-08	2.35152e-06	1.86765e-06	2.04922e-07	1.0864e-06	1.09375e-07	3.98768e-07	2.68166e-06	8.89464e-08
1200	0	5.39487e-07	5.77509e-08	1.94299e-06	2.18976e-06	1.95287e-07	1.30952e-06	2.82935e-08	5.24372e-07	2.9111e-06	9.0386e-08		1200	0	2.65848e-07	3.83476e-08	1.2174e-06	1.31233e-06	1.50652e-07	7.49072e-07	7.74673e-08	3.30168e-07	2.90311e-06	6.97e-08
1201	0	1.45869e-07	3.1314e-08	1.16635e-06	8.07507e-07	1.168e-07	7.16535e-07	1.10454e-07	2.26463e-07	2.68443e-06	5.41839e-08		1201	0	8.80506e-08	4.42324e-08	2.09658e-06	1.69641e-06	1.5841e-07	8.88604e-07	8.43204e-08	3.40594e-07	2.15408e-06	8.65203e-08
1202	0	2.45095e-07	4.17125e-08	1.86317e-06	1.34401e-06	1.44984e-07	8.6785e-07	1.63064e-07	3.08722e-07	2.74387e-06	6.68118e-08		1202	0	3.33303e-07	4.72303e-08	1.72916e-06	1.35537e-06	1.67965e-07	8.67919e-07	8.58157e-08	3.55058e-07	2.68505e-06	7.7059e-08
1203	0	2.50019e-07	2.15202e-08	1.1882e-06	1.30839e-06	1.26723e-07	6.09269e-07	1.17925e-07	3.80704e-07	2.03782e-06	7.12036e-08		1203	0	3.14338e-07	5.36595e-08	2.42448e-06	1.5914e-06	1.74113e-07	8.83854e-07	1.11374e-07	3.61949e-07	2.47452e-06	8.92265e-08
1204	0	1.87356e-07	3.4849e-08	1.61832e-06	1.07046e-06	1.20532e-07	7.69177e-07	1.40332e-07	2.92942e-07	2.42444e-06	6.5288e-08		1204	0	2.88487e-07	4.35169e-08	1.08199e-06	1.17795e-06	1.73996e-07	8.55386e-07	2.01178e-07	3.41292e-07	2.98168e-06	6.74364e-08
1205	0	2.39462e-07	4.51561e-08	2.06812e-06	1.40685e-06	1.5684e-07	8.77562e-07	1.88371e-07	2.87194e-07	2.9732e-06	6.45205e-08		1205	0	2.16959e-07	6.56475e-08	2.80656e-06	1.9706e-06	1.76138e-07	1.09405e-06	1.23648e-07	3.7193e-07	2.18242e-06	1.00531e-07
1206	0	2.82201e-07	4.34007e-08	1.69507e-06	1.40989e-06	1.39262e-07	9.26777e-07	8.85981e-08	3.45502e-07	2.41926e-06	6.9955e-08		1206	0	2.56396e-07	5.35745e-08	2.37123e-06	1.64325e-06	1.74558e-07	9.12756e-07	1.19998e-07	3.65435e-07	2.3851e-06	9.02066e-08
1207	0	6.89302e-08	2.52801e-08	1.4807e-06	6.76024e-07	9.04631e-08	5.76438e-07	1.99869e-07	2.23943e-07	2.16116e-06	5.58828e-08		1207	0	1.78096e-07	7.91288e-08	3.27219e-06	1.97858e-06	1.77066e-07	9.89475e-07	1.16752e-07	4.42959e-07	2.53676e-06	1.114e-07
1208	0	3.75244e-07	4.91498e-08	1.89854e-06	1.73615e-06	1.67977e-07	1.06908e-06	7.68548e-08	4.17911e-07	2.79794e-06	7.83498e-08		1208	0	3.7188e-07	4.67972e-08	1.64539e-06	1.29836e-06	1.67883e-07	8.60654e-07	6.48907e-08	3.55427e-07	2.77883e-06	7.43487e-08
1209	0	3.72849e-07	4.37657e-08	1.65639e-06	1.60854e-06	1.51923e-07	1.01113e-06	8.97591e-08	4.17927e-07	2.56232e-06	7.94997e-08		1209	0	2.02944e-07	6.60079e-08	3.18113e-06	2.06874e-06	1.97278e-07	1.03875e-06	1.20725e-07	3.97514e-07	2.23269e-06	1.04542e-07
1210	0	2.99995e-07	4.83717e-08	2.09416e-06	1.69156e-06	1.76885e-07	9.73745e-07	7.9601e-08	3.53412e-07	3.13685e-06	7.52245e-08		1210	0	1.94285e-07	5.71344e-08	2.65316e-06	1.91832e-06	2.05296e-07	1.098e-06	6.5412e-08	3.83821e-07	2.29463e-06	9.32528e-08
1211	0	2.32209e-07	3.06869e-08	1.55294e-06	1.26347e-06	1.21377e-07	8.4143e-07	1.78708e-07	2.72018e-07	2.51192e-06	6.58307e-08		1211	0	3.2823e-07	4.79906e-08	1.95942e-06	1.25034e-06	1.4262e-07	7.14504e-07	1.95027e-07	3.59971e-07	2.32033e-06	8.42243e-08
1212	0	2.91862e-07	3.97221e-08	1.64218e-06	1.38382e-06	1.38303e-07	9.0541e-07	1.26055e-07	3.58754e-07	2.51722e-06	7.26288e-08		1212	0	3.22332e-07	4.96558e-08	1.62502e-06	1.42901e-06	1.81426e-07	9.43538e-07	9.53125e-08	3.66786e-07	2.84953e-06	7.50689e-08
1213	0	9.89931e-08	2.375e-08	1.07073e-06	7.05093e-07	9.63137e-08	7.10582e-07	1.91103e-07	3.38177e-07	1.92521e-06	5.97556e-08		1213	0	2.08889e-07	6.19293e-08	2.59249e-06	1.92469e-06	1.99258e-07	1.0619e-06	1.11059e-07	3.96378e-07	2.48056e-06	9.42297e-08
1214	0	4.22353e-07	5.31625e-08	1.98127e-06	1.89801e-06	1.79775e-07	1.14974e-06	5.9641e-08	4.50908e-07	2.88419e-06	8.17022e-08		1214	0	1.56078e-07	2.3964e-08	9.12921e-07	8.83788e-07	1.18716e-07	5.87157e-07	1.75123e-07	2.76071e-07	2.3489e-06	6.94865e-08
1215	0	2.27751e-07	3.55154e-08	1.61044e-06	1.16456e-06	1.22547e-07	8.0221e-07	2.03266e-07	2.99767e-07	2.44983e-06	6.70444e-08		1215	0	3.56253e-07	4.97836e-08	2.01581e-06	1.41558e-06	1.69281e-07	8.60304e-07	8.32562e-08	3.57183e-07	2.63508e-06	8.11337e-08
1216	0	1.92748e-07	4.16651e-08	1.93188e-06	1.12746e-06	1.46788e-07	8.24292e-07	2.19176e-07	2.44853e-07	2.7773e-06	5.87109e-08		1216	0	2.55559e-07	3.81206e-08	1.46319e-06	1.33352e-06	1.44923e-07	7.30288e-07	1.41753e-07	3.2285e-07	2.44815e-06	7.21198e-08
1217	0	3.69308e-07	3.85988e-08	1.39049e-06	1.80771e-06	1.47725e-07	1.03249e-06	4.81771e-08	4.58822e-07	2.32097e-06	8.49137e-08		1217	0	2.64018e-07	4.52738e-08	1.90096e-06	1.08523e-06	1.40156e-07	7.34112e-07	2.29761e-07	3.21579e-07	2.00356e-06	8.38383e-08
1218	0	3.45166e-07	5.13316e-08	2.098e-06	1.73722e-06	1.77543e-07	1.04137e-06	9.89379e-08	3.79144e-07	3.03412e-06	7.4025e-08		1218	0	2.98378e-07	5.50269e-08	1.84523e-06	1.60966e-06	1.95874e-07	1.02551e-06	1.0672e-07	3.82927e-07	2.87434e-06	7.89856e-08
1219	0	2.11531e-07	4.0293e-08	1.88308e-06	1.24805e-06	1.38952e-07	8.2258e-07	2.02631e-07	2.77756e-07	2.74291e-06	6.37751e-08		1219	0	2.06904e-07	6.84497e-08	3.37402e-06	2.14242e-06	2.01499e-07	1.05325e-06	1.22284e-07	4.01983e-07	2.2199e-06	1.07465e-07
1220	0	1.80222e-07	2.92694e-08	1.3392e-06	1.00885e-06	1.05554e-07	7.48583e-07	7.6254e-08	3.26016e-07	2.16253e-06	7.18005e-08		1220	0	4.48955e-07	5.08575e-08	2.01468e-06	1.25831e-06	1.72064e-07	8.64412e-07	5.96167e-08	3.62305e-07	2.63746e-06	7.61312e-08
1221	0	4.15523e-07	4.93716e-08	1.8188e-06	1.80368e-06	1.6841e-07	1.10749e-06	6.5852e-08	4.49092e-07	2.72335e-06	8.21775e-08		1221	0	1.2577e-07	3.06551e-08	1.516e-06	1.45097e-06	1.48213e-07	8.52176e-07	7.25072e-08	2.72336e-07	1.96914e-06	7.76717e-08
1222	0	3.25598e-07	4.35459e-08	1.57834e-06	1.57434e-06	1.43448e-07	8.73421e-07	8.53291e-08	4.31292e-07	2.73478e-06	8.24678e-08		1222	0	2.34381e-07	5.62316e-08	2.264e-06	1.73432e-06	1.88139e-07	9.98098e-07	1.14506e-07	3.80277e-07	2.53095e-06	8.83971e-08
1223	0	3.29715e-07	3.43709e-08	1.30654e-06	1.43638e-06	1.28346e-07	9.16357e-07	5.52265e-08	4.0859e-07	2.15557e-06	8.31049e-08		1223	0	2.02019e-07	4.41263e-08	2.27853e-06	1.6269e-06	1.53794e-07	8.39262e-07	1.62198e-07	3.27182e-07	1.59723e-06	9.87703e-08
1224	0	3.08155e-07	5.07055e-08	2.17483e-06	1.6584e-06	1.77025e-07	9.8665e-07	1.3256e-07	3.38708e-07	3.12798e-06	6.97521e-08		1224	0	1.75199e-07	3.99679e-08	1.66884e-06	1.39412e-06	1.56743e-07	8.28904e-07	1.09239e-07	3.31205e-07	2.42724e-06	8.01356e-08
1225	0	2.36913e-07	3.5399e-08	1.59082e-06	1.17404e-06	1.22332e-07	8.05358e-07	2.07071e-07	3.04241e-07	2.43578e-06	6.78831e-08		1225	0	2.40054e-07	6.1418e-08	2.35152e-06	1.86765e-06	2.04922e-07	1.0864e-06	1.09375e-07	3.98768e-07	2.68166e-06	8.89464e-08
1226	0	5.39487e-07	5.77509e-08	1.94299e-06	2.18976e-06	1.95287e-07	1.30952e-06	2.82935e-08	5.24372e-07	2.9111e-06	9.0386e-08		1226	0	2.65848e-07	3.83476e-08	1.2174e-06	1.31233e-06	1.50652e-07	7.49072e-07	7.74673e-08	3.30168e-07	2.90311e-06	6.97e-08
1227	0	1.45869e-07	3.1314e-08	1.16635e-06	8.07507e-07	1.168e-07	7.16535e-07	1.10454e-07	2.26463e-07	2.68443e-06	5.41839e-08		1227	0	8.80506e-08	4.42324e-08	2.09658e-06	1.69641e-06	1.5841e-07	8.88604e-07	8.43204e-08	3.40594e-07	2.15408e-06	8.65203e-08
1228	0	2.45095e-07	4.17125e-08	1.86317e-06	1.34401e-06	1.44984e-07	8.6785e-07	1.63064e-07	3.08722e-07	2.74387e-06	6.68118e-08		1228	0	3.33303e-07	4.72303e-08	1.72916e-06	1.35537e-06	1.67965e-07	8.67919e-07	8.58157e-08	3.55058e-07	2.68505e-06	7.7059e-08
1229	0	2.50019e-07	2.15202e-08	1.1882e-06	1.30839e-06	1.26723e-07	6.09269e-07	1.17925e-07	3.80704e-07	2.03782e-06	7.12036e-08		1229	0	3.14338e-07	5.36595e-08	2.42448e-06	1.5914e-06	1.74113e-07	8.83854e-07	1.11374e-07	3.61949e-07	2.47452e-06	8.92265e-08
1230	0	1.87356e-07	3.4849e-08	1.61832e-06	1.07046e-06	1.20532e-07	7.69177e-07	1.40332e-07	2.92942e-07	2.42444e-06	6.5288e-08		1230	0	2.88487e-07	4.35169e-08	1.08199e-06	1.17795e-06	1.73996e-07	8.55386e-07	2.01178e-07	3.41292e-07	2.98168e-06	6.74364e-08
1231	0	2.39462e-07	4.51561e-08	2.06812e-06	1.40685e-06	1.5684e-07	8.77562e-07	1.88371e-07	2.87194e-07	2.9732e-06	6.45205e-08		1231	0	2.16959e-07	6.56475e-08	2.80656e-06	1.9706e-06	1.76138e-07	1.09405e-06	1.23648e-07	3.7193e-07	2.18242e-06	1.00531e-07
1232	0	2.82201e-07	4.34007e-08	1.69507e-06	1.40989e-06	1.39262e-07	9.26777e-07	8.85981e-08	3.45502e-07	2.41926e-06	6.9955e-08		1232	0	2.56396e-07	5.35745e-08	2.37123e-06	1.64325e-06	1.74558e-07	9.12756e-07	1.19998e-07	3.65435e-07	2.3851e-06	9.02066e-08
1233	0	6.89302e-08	2.52801e-08	1.4807e-06	6.76024e-07	9.04631e-08	5.76438e-07	1.99869e-07	2.23943e-07	2.16116e-06	5.58828e-08		1233	0	1.78096e-07	7.91288e-08	3.27219e-06	1.97858e-06	1.77066e-07	9.89475e-07	1.16752e-07	4.42959e-07	2.53676e-06	1.114e-07
1234	0	3.75244e-07	4.91498e-08	1.89854e-06	1.73615e-06	1.67977e-07	1.06908e-06	7.68548e-08	4.17911e-07	2.79794e-06	7.83498e-08		1234	0	3.7188e-07	4.67972e-08	1.64539e-06	1.29836e-06	1.67883e-07	8.60654e-07	6.48907e-08	3.55427e-07	2.77883e-06	7.43487e-08
1235	0	3.72849e-07	4.37657e-08	1.65639e-06	1.60854e-06	1.51923e-07	1.01113e-06	8.97591e-08	4.17927e-07	2.56232e-06	7.94997e-08		1235	0	2.02944e-07	6.60079e-08	3.18113e-06	2.06874e-06	1.97278e-07	1.03875e-06	1.20725e-07	3.97514e-07	2.23269e-06	1.04542e-07
1236	0	2.99995e-07	4.83717e-08	2.09416e-06	1.69156e-06	1.76885e-07	9.73745e-07	7.9601e-08	3.53412e-07	3.13685e-06	7.52245e-08		1236	0	1.94285e-07	5.71344e-08	2.65316e-06	1.91832e-06	2.05296e-07	1.098e-06	6.5412e-08	3.83821e-07	2.29463e-06	9.32528e-08
1237	0	2.32209e-07	3.06869e-08	1.55294e-06	1.26347e-06	1.21377e-07	8.4143e-07	1.78708e-07	2.72018e-07	2.51192e-06	6.58307e-08		1237	0	3.2823e-07	4.79906e-08	1.95942e-06	1.25034e-06	1.4262e-07	7.14504e-07	1.95027e-07	3.59971e-07	2.32033e-06	8.42243e-08
1238	0	2.91862e-07	3.97221e-08	1.64218e-06	1.38382e-06	1.38303e-07	9.0541e-07	1.26055e-07	3.58754e-07	2.51722e-06	7.26288e-08		1238	0	3.22332e-07	4.96558e-08	1.62502e-06	1.42901e-06	1.81426e-07	9.43538e-07	9.53125e-08	3.66786e-07	2.84953e-06	7.50689e-08
1239	0	9.89931e-08	2.375e-08	1.07073e-06	7.05093e-07	9.63137e-08	7.10582e-07	1.91103e-07	3.38177e-07	1.92521e-06	5.97556e-08		1239	0	2.08889e-07	6.19293e-08	2.59249e-06	1.92469e-06	1.99258e-07	1.0619e-06	1.11059e-07	3.96378e-07	2.48056e-06	9.42297e-08
1240	0	4.22353e-07	5.31625e-08	1.98127e-06	1.89801e-06	1.79775e-07	1.14974e-06	5.9641e-08	4.50908e-07	2.88419e-06	8.17022e-08		1240	0	1.56078e-07	2.3964e-08	9.12921e-07	8.83788e-07	1.18716e-07	5.87157e-07	1.75123e-07	2.76071e-07	2.3489e-06	6.94865e-08
1241	0	2.27751e-07	3.55154e-08	1.61044e-06	1.16456e-06	1.22547e-07	8.0221e-07	2.03266e-07	2.99767e-07	2.44983e-06	6.70444e-08		1241	0	3.56253e-07	4.97836e-08	2.01581e-06	1.41558e-06	1.69281e-07	8.60304e-07	8.32562e-08	3.57183e-07	2.63508e-06	8.11337e-08
1242	0	1.92748e-07	4.16651e-08	1.93188e-06	1.12746e-06	1.46788e-07	8.24292e-07	2.19176e-07	2.44853e-07	2.7773e-06	5.87109e-08		1242	0	2.55559e-07	3.81206e-08	1.46319e-06	1.33352e-06	1.44923e-07	7.30288e-07	1.41753e-07	3.2285e-07	2.44815e-06	7.21198e-08
1243	0	3.69308e-07	3.85988e-08	1.39049e-06	1.80771e-06	1.47725e-07	1.03249e-06	4.81771e-08	4.58822e-07	2.32097e-06	8.49137e-08		1243	0	2.64018e-07	4.52738e-08	1.90096e-06	1.08523e-06	1.40156e-07	7.34112e-07	2.29761e-07	3.21579e-07	2.00356e-06	8.38383e-08
1244	0	3.45166e-07	5.13316e-08	2.098e-06	1.73722e-06	1.77543e-07	1.04137e-06	9.89379e-08	3.79144e-07	3.03412e-06	7.4025e-08		1244	0	2.98378e-07	5.50269e-08	1.84523e-06	1.60966e-06	1.95874e-07	1.02551e-06	1.0672e-07	3.82927e-07	2.87434e-06	7.89856e-08
1245	0	2.11531e-07	4.0293e-08	1.88308e-06	1.24805e-06	1.38952e-07	8.2258e-07	2.02631e-07	2.77756e-07	2.74291e-06	6.37751e-08		1245	0	2.06904e-07	6.84497e-08	3.37402e-06	2.14242e-06	2.01499e-07	1.05325e-06	1.22284e-07	4.01983e-07	2.2199e-06	1.07465e-07
1246	0	1.80222e-07	2.92694e-08	1.3392e-06	1.00885e-06	1.05554e-07	7.48583e-07	7.6254e-08	3.26016e-07	2.16253e-06	7.18005e-08		1246	0	4.48955e-07	5.08575e-08	2.01468e-06	1.25831e-06	1.72064e-07	8.64412e-07	5.96167e-08	3.62305e-07	2.63746e-06	7.61312e-08
1247	0	4.15523e-07	4.93716e-08	1.8188e-06	1.80368e-06	1.6841e-07	1.10749e-06	6.5852e-08	4.49092e-07	2.72335e-06	8.21775e-08		1247	0	1.2577e-07	3.06551e-08	1.516e-06	1.45097e-06	1.48213e-07	8.52176e-07	7.25072e-08	2.72336e-07	1.96914e-06	7.76717e-08
1248	0	3.25598e-07	4.35459e-08	1.57834e-06	1.57434e-06	1.43448e-07	8.73421e-07	8.53291e-08	4.31292e-07	2.73478e-06	8.24678e-08		1248	0	2.34381e-07	5.62316e-08	2.264e-06	1.73432e-06	1.88139e-07	9.98098e-07	1.14506e-07	3.80277e-07	2.53095e-06	8.83971e-08
1249	0	3.29715e-07	3.43709e-08	1.30654e-06	1.43638e-06	1.28346e-07	9.16357e-07	5.52265e-08	4.0859e-07	2.15557e-06	8.31049e-08		1249	0	2.02019e-07	4.41263e-08	2.27853e-06	1.6269e-06	1.53794e-07	8.39262e-07	1.62198e-07	3.27182e-07	1.59723e-06	9.87703e-08
1250	0	3.08155e-07	5.07055e-08	2.17483e-06	1.6584e-06	1.77025e-07	9.8665e-07	1.3256e-07	3.38708e-07	3.12798e-06	6.97521e-08		1250	0	1.75199e-07	3.99679e-08	1.66884e-06	1.39412e-06	1.56743e-07	8.28904e-07	1.09239e-07	3.31205e-07	2.42724e-06	8.01356e-08
1251	0	2.36913e-07	3.5399e-08	1.59082e-06	1.17404e-06	1.22332e-07	8.05358e-07	2.07071e-07	3.04241e-07	2.43578e-06	6.78831e-08		1251	0	2.40054e-07	6.1418e-08	2.35152e-06	1.86765e-06	2.04922e-07	1.0864e-06	1.09375e-07	3.98768e-07	2.68166e-06	8.89464e-08
1252	0	5.39487e-07	5.77509e-08	1.94299e-06	2.18976e-06	1.95287e-07	1.30952e-06	2.82935e-08	5.24372e-07	2.9111e-06	9.0386e-08		1252	0	2.65848e-07	3.83476e-08	1.2174e-06	1.31233e-06	1.50652e-07	7.49072e-07	7.74673e-08	3.30168e-07	2.90311e-06	6.97e-08
1253	0	1.45869e-07	3.1314e-08	1.16635e-06	8.07507e-07	1.168e-07	7.16535e-07	1.10454e-07	2.26463e-07	2.68443e-06	5.41839e-08		1253	0	8.80506e-08	4.42324e-08	2.09658e-06	1.69641e-06	1.5841e-07	8.88604e-07	8.43204e-08	3.40594e-07	2.15408e-06	8.65203e-08
1254	0	2.45095e-07	4.17125e-08	1.86317e-06	1.34401e-06	1.44984e-07	8.6785e-07	1.63064e-07	3.08722e-07	2.74387e-06	6.68118e-08		1254	0	3.33303e-07	4.72303e-08	1.72916e-06	1.35537e-06	1.67965e-07	8.67919e-07	8.58157e-08	3.55058e-07	2.68505e-06	7.7059e-08
1255	0	2.50019e-07	2.15202e-08	1.1882e-06	1.30839e-06	1.26723e-07	6.09269e-07	1.17925e-07	3.80704e-07	2.03782e-06	7.12036e-08		1255	0	3.14338e-07	5.36595e-08	2.42448e-06	1.5914e-06	1.74113e-07	8.83854e-07	1.11374e-07	3.61949e-07	2.47452e-06	8.92265e-08
1256	0	1.87356e-07	3.4849e-08	1.61832e-06	1.07046e-06	1.20532e-07	7.69177e-07	1.40332e-07	2.92942e-07	2.42444e-06	6.5288e-08		1256	0	2.88487e-07	4.35169e-08	1.08199e-06	1.17795e-06	1.73996e-07	8.55386e-07	2.01178e-07	3.41292e-07	2.98168e-06	6.74364e-08
1257	0	2.39462e-07	4.51561e-08	2.06812e-06	1.40685e-06	1.5684e-07	8.77562e-07	1.88371e-07	2.87194e-07	2.9732e-06	6.45205e-08		1257	0	2.16959e-07	6.56475e-08	2.80656e-06	1.9706e-06	1.76138e-07	1.09405e-06	1.23648e-07	3.7193e-07	2.18242e-06	1.00531e-07
1258	0	2.82201e-07	4.34007e-08	1.69507e-06	1.40989e-06	1.39262e-07	9.26777e-07	8.85981e-08	3.45502e-07	2.41926e-06	6.9955e-08		1258	0	2.56396e-07	5.35745e-08	2.37123e-06	1.64325e-06	1.74558e-07	9.12756e-07	1.19998e-07	3.65435e-07	2.3851e-06	9.02066e-08
1259	0	6.89302e-08	2.52801e-08	1.4807e-06	6.76024e-07	9.04631e-08	5.76438e-07	1.99869e-07	2.23943e-07	2.16116e-06	5.58828e-08		1259	0	1.78096e-07	7.91288e-08	3.27219e-06	1.97858e-06	1.77066e-07	9.89475e-07	1.16752e-07	4.42959e-07	2.53676e-06	1.114e-07
1260	0	3.75244e-07	4.91498e-08	1.89854e-06	1.73615e-06	1.67977e-07	1.06908e-06	7.68548e-08	4.17911e-07	2.79794e-06	7.83498e-08		1260	0	3.7188e-07	4.67972e-08	1.64539e-06	1.29836e-06	1.67883e-07	8.60654e-07	6.48907e-08	3.55427e-07	2.77883e-06	7.43487e-08
1261	0	3.72849e-07	4.37657e-08	1.65639e-06	1.60854e-06	1.51923e-07	1.01113e-06	8.97591e-08	4.17927e-07	2.56232e-06	7.94997e-08		1261	0	2.02944e-07	6.60079e-08	3.18113e-06	2.06874e-06	1.97278e-07	1.03875e-06	1.20725e-07	3.97514e-07	2.23269e-06	1.04542e-07
1262	0	2.99995e-07	4.83717e-08	2.09416e-06	1.69156e-06	1.76885e-07	9.73745e-07	7.9601e-08	3.53412e-07	3.13685e-06	7.52245e-08		1262	0	1.94285e-07	5.71344e-08	2.65316e-06	1.91832e-06	2.05296e-07	1.098e-06	6.5412e-08	3.83821e-07	2.29463e-06	9.32528e-08
1263	0	2.32209e-07	3.06869e-08	1.55294e-06	1.26347e-06	1.21377e-07	8.4143e-07	1.78708e-07	2.72018e-07	2.51192e-06	6.58307e-08		1263	0	3.2823e-07	4.79906e-08	1.95942e-06	1.25034e-06	1.4262e-07	7.14504e-07	1.95027e-07	3.59971e-07	2.32033e-06	8.42243e-08
1264	0	2.91862e-07	3.97221e-08	1.64218e-06	1.38382e-06	1.38303e-07	9.0541e-07	1.26055e-07	3.58754e-07	2.51722e-06	7.26288e-08		1264	0	3.22332e-07	4.96558e-08	1.62502e-06	1.42901e-06	1.81426e-07	9.43538e-07	9.53125e-08	3.66786e-07	2.84953e-06	7.50689e-08
1265	0	9.89931e-08	2.375e-08	1.07073e-06	7.05093e-07	9.63137e-08	7.10582e-07	1.91103e-07	3.38177e-07	1.92521e-06	5.97556e-08		1265	0	2.08889e-07	6.19293e-08	2.59249e-06	1.92469e-06	1.99258e-07	1.0619e-06	1.11059e-07	3.96378e-07	2.48056e-06	9.42297e-08
1266	0	4.22353e-07	5.31625e-08	1.98127e-06	1.89801e-06	1.79775e-07	1.14974e-06	5.9641e-08	4.50908e-07	2.88419e-06	8.17022e-08		1266	0	1.56078e-07	2.3964e-08	9.12921e-07	8.83788e-07	1.18716e-07	5.87157e-07	1.75123e-07	2.76071e-07	2.3489e-06	6.94865e-08
1267	0	2.27751e-07	3.55154e-08	1.61044e-06	1.16456e-06	1.22547e-07	8.0221e-07	2.03266e-07	2.99767e-07	2.44983e-06	6.70444e-08		1267	0	3.56253e-07	4.97836e-08	2.01581e-06	1.41558e-06	1.69281e-07	8.60304e-07	8.32562e-08	3.57183e-07	2.63508e-06	8.11337e-08
1268	0	1.92748e-07	4.16651e-08	1.93188e-06	1.12746e-06	1.46788e-07	8.24292e-07	2.19176e-07	2.44853e-07	2.7773e-06	5.87109e-08		1268	0	2.55559e-07	3.81206e-08	1.46319e-06	1.33352e-06	1.44923e-07	7.30288e-07	1.41753e-07	3.2285e-07	2.44815e-06	7.21198e-08
1269	0	3.69308e-07	3.85988e-08	1.39049e-06	1.80771e-06	1.47725e-07	1.03249e-06	4.81771e-08	4.58822e-07	2.32097e-06	8.49137e-08		1269	0	2.64018e-07	4.52738e-08	1.90096e-06	1.08523e-06	1.40156e-07	7.34112e-07	2.29761e-07	3.21579e-07	2.00356e-06	8.38383e-08
1270	0	3.45166e-07	5.13316e-08	2.098e-06	1.73722e-06	1.77543e-07	1.04137e-06	9.89379e-08	3.79144e-07	3.03412e-06	7.4025e-08		1270	0	2.98378e-07	5.50269e-08	1.84523e-06	1.60966e-06	1.95874e-07	1.02551e-06	1.0672e-07	3.82927e-07	2.87434e-06	7.89856e-08
1271	0	2.11531e-07	4.0293e-08	1.88308e-06	1.24805e-06	1.38952e-07	8.2258e-07	2.02631e-07	2.77756e-07	2.74291e-06	6.37751e-08		1271	0	2.06904e-07	6.84497e-08	3.37402e-06	2.14242e-06	2.01499e-07	1.05325e-06	1.22284e-07	4.01983e-07	2.2199e-06	1.07465e-07
1272	0	1.80222e-07	2.92694e-08	1.3392e-06	1.00885e-06	1.05554e-07	7.48583e-07	7.6254e-08	3.26016e-07	2.16253e-06	7.18005e-08		1272	0	4.48955e-07	5.08575e-08	2.01468e-06	1.25831e-06	1.72064e-07	8.64412e-07	5.96167e-08	3.62305e-07	2.63746e-06	7.61312e-08
1273	0	4.15523e-07	4.93716e-08	1.8188e-06	1.80368e-06	1.6841e-07	1.10749e-06	6.5852e-08	4.49092e-07	2.72335e-06	8.21775e-08		1273	0	1.2577e-07	3.06551e-08	1.516e-06	1.45097e-06	1.48213e-07	8.52176e-07	7.25072e-08	2.72336e-07	1.96914e-06	7.76717e-08
1274	0	3.25598e-07	4.35459e-08	1.57834e-06	1.57434e-06	1.43448e-07	8.73421e-07	8.53291e-08	4.31292e-07	2.73478e-06	8.24678e-08		1274	0	2.34381e-07	5.62316e-08	2.264e-06	1.73432e-06	1.88139e-07	9.98098e-07	1.14506e-07	3.80277e-07	2.53095e-06	8.83971e-08
1275	0	3.29715e-07	3.43709e-08	1.30654e-06	1.43638e-06	1.28346e-07	9.16357e-07	5.52265e-08	4.0859e-07	2.15557e-06	8.31049e-08		1275	0	2.02019e-07	4.41263e-08	2.27853e-06	1.6269e-06	1.53794e-07	8.39262e-07	1.62198e-07	3.27182e-07	1.59723e-06	9.87703e-08
1276	0	3.08155e-07	5.07055e-08	2.17483e-06	1.6584e-06	1.77025e-07	9.8665e-07	1.3256e-07	3.38708e-07	3.12798e-06	6.97521e-08		1276	0	1.75199e-07	3.99679e-08	1.66884e-06	1.39412e-06	1.56743e-07	8.28904e-07	1.09239e-07	3.31205e-07	2.42724e-06	8.01356e-08
1277	0	2.36913e-07	3.5399e-08	1.59082e-06	1.17404e-06	1.22332e-07	8.05358e-07	2.07071e-07	3.04241e-07	2.43578e-06	6.78831e-08		1277	0	2.40054e-07	6.1418e-08	2.35152e-06	1.86765e-06	2.04922e-07	1.0864e-06	1.09375e-07	3.98768e-07	2.68166e-06	8.89464e-08
1278	0	5.39487e-07	5.77509e-08	1.94299e-06	2.18976e-06	1.95287e-07	1.30952e-06	2.82935e-08	5.24372e-07	2.9111e-06	9.0386e-08		1278	0	2.65848e-07	3.83476e-08	1.2174e-06	1.31233e-06	1.50652e-07	7.49072e-07	7.74673e-08	3.30168e-07	2.90311e-06	6.97e-08
1279	0	1.45869e-07	3.1314e-08	1.16635e-06	8.07507e-07	1.168e-07	7.16535e-07	1.10454e-07	2.26463e-07	2.68443e-06	5.41839e-08		1279	0	8.80506e-08	4.42324e-08	2.09658e-06	1.69641e-06	1.5841e-07	8.88604e-07	8.43204e-08	3.40594e-07	2.15408e-06	8.65203e-08
1280	0	2.45095e-07	4.17125e-08	1.86317e-06	1.34401e-06	1.44984e-07	8.6785e-07	1.63064e-07	3.08722e-07	2.74387e-06	6.68118e-08		1280	0	3.33303e-07	4.72303e-08	1.72916e-06	1.35537e-06	1.67965e-07	8.67919e-07	8.58157e-08	3.55058e-07	2.68505e-06	7.7059e-08
1281	0	2.50019e-07	2.15202e-08	1.1882e-06	1.30839e-06	1.26723e-07	6.09269e-07	1.17925e-07	3.80704e-07	2.03782e-06	7.12036e-08		1281	0	3.14338e-07	5.36595e-08	2.42448e-06	1.5914e-06	1.74113e-07	8.83854e-07	1.11374e-07	3.61949e-07	2.47452e-06	8.92265e-08
1282	0	1.87356e-07	3.4849e-08	1.61832e-06	1.07046e-06	1.20532e-07	7.69177e-07	1.40332e-07	2.92942e-07	2.42444e-06	6.5288e-08		1282	0	2.88487e-07	4.35169e-08	1.08199e-06	1.17795e-06	1.73996e-07	8.55386e-07	2.01178e-07	3.41292e-07	2.98168e-06	6.74364e-08
1283	0	2.39462e-07	4.51561e-08	2.06812e-06	1.40685e-06	1.5684e-07	8.77562e-07	1.88371e-07	2.87194e-07	2.9732e-06	6.45205e-08		1283	0	2.16959e-07	6.56475e-08	2.80656e-06	1.9706e-06	1.76138e-07	1.09405e-06	1.23648e-07	3.7193e-07	2.18242e-06	1.00531e-07
1284	0	2.82201e-07	4.34007e-08	1.69507e-06	1.40989e-06	1.39262e-07	9.26777e-07	8.85981e-08	3.45502e-07	2.41926e-06	6.9955e-08		1284	0	2.56396e-07	5.35745e-08	2.37123e-06	1.64325e-06	1.74558e-07	9.12756e-07	1.19998e-07	3.65435e-07	2.3851e-06	9.02066e-08
1285	0	6.89302e-08	2.52801e-08	1.4807e-06	6.76024e-07	9.04631e-08	5.76438e-07	1.99869e-07	2.23943e-07	2.16116e-06	5.58828e-08		1285	0	1.78096e-07	7.91288e-08	3.27219e-06	1.97858e-06	1.77066e-07	9.89475e-07	1.16752e-07	4.42959e-07	2.53676e-06	1.114e-07
1286	0	3.75244e-07	4.91498e-08	1.89854e-06	1.73615e-06	1.67977e-07	1.06908e-06	7.68548e-08	4.17911e-07	2.79794e-06	7.83498e-08		1286	0	3.7188e-07	4.67972e-08	1.64539e-06	1.29836e-06	1.67883e-07	8.60654e-07	6.48907e-08	3.55427e-07	2.77883e-06	7.43487e-08
1287	0	3.72849e-07	4.37657e-08	1.65639e-06	1.60854e-06	1.51923e-07	1.01113e-06	8.97591e-08	4.17927e-07	2.56232e-06	7.94997e-08		1287	0	2.02944e-07	6.60079e-08	3.18113e-06	2.06874e-06	1.97278e-07	1.03875e-06	1.20725e-07	3.97514e-07	2.23269e-06	1.04542e-07
1288	0	2.99995e-07	4.83717e-08	2.09416e-06	1.69156e-06	1.76885e-07	9.73745e-07	7.9601e-08	3.53412e-07	3.13685e-06	7.52245e-08		1288	0	1.94285e-07	5.71344e-08	2.65316e-06	1.91832e-06	2.05296e-07	1.098e-06	6.5412e-08	3.83821e-07	2.29463e-06	9.32528e-08
1289	0	2.32209e-07	3.06869e-08	1.55294e-06	1.26347e-06	1.21377e-07	8.4143e-07	1.78708e-07	2.72018e-07	2.51192e-06	6.58307e-08		1289	0	3.2823e-07	4.79906e-08	1.95942e-06	1.25034e-06	1.4262e-07	7.14504e-07	1.95027e-07	3.59971e-07	2.32033e-06	8.42243e-08
1290	0	2.91862e-07	3.97221e-08	1.64218e-06	1.38382e-06	1.38303e-07	9.0541e-07	1.26055e-07	3.58754e-07	2.51722e-06	7.26288e-08		1290	0	3.22332e-07	4.96558e-08	1.62502e-06	1.42901e-06	1.81426e-07	9.43538e-07	9.53125e-08	3.66786e-07	2.84953e-06	7.50689e-08
1291	0	9.89931e-08	2.375e-08	1.07073e-06	7.05093e-07	9.63137e-08	7.10582e-07	1.91103e-07	3.38177e-07	1.92521e-06	5.97556e-08		1291	0	2.08889e-07	6.19293e-08	2.59249e-06	1.92469e-06	1.99258e-07	1.0619e-06	1.11059e-07	3.96378e-07	2.48056e-06	9.42297e-08
1292	0	4.22353e-07	5.31625e-08	1.98127e-06	1.89801e-06	1.79775e-07	1.14974e-06	5.9641e-08	4.50908e-07	2.88419e-06	8.17022e-08		1292	0	1.56078e-07	2.3964e-08	9.12921e-07	8.83788e-07	1.18716e-07	5.87157e-07	1.75123e-07	2.76071e-07	2.3489e-06	6.94865e-08
1293	0	2.27751e-07	3.55154e-08	1.61044e-06	1.16456e-06	1.22547e-07	8.0221e-07	2.03266e-07	2.99767e-07	2.44983e-06	6.70444e-08		1293	0	3.56253e-07	4.97836e-08	2.01581e-06	1.41558e-06	1.69281e-07	8.60304e-07	8.32562e-08	3.57183e-07	2.63508e-06	8.11337e-08
1294	0	1.92748e-07	4.16651e-08	1.93188e-06	1.12746e-06	1.46788e-07	8.24292e-07	2.19176e-07	2.44853e-07	2.7773e-06	5.87109e-08		1294	0	2.55559e-07	3.81206e-08	1.46319e-06	1.33352e-06	1.44923e-07	7.30288e-07	1.41753e-07	3.2285e-07	2.44815e-06	7.21198e-08
1295	0	3.69308e-07	3.85988e-08	1.39049e-06	1.80771e-06	1.47725e-07	1.03249e-06	4.81771e-08	4.58822e-07	2.32097e-06	8.49137e-08		1295	0	2.64018e-07	4.52738e-08	1.90096e-06	1.08523e-06	1.40156e-07	7.34112e-07	2.29761e-07	3.21579e-07	2.00356e-06	8.38383e-08
1296	0	3.45166e-07	5.13316e-08	2.098e-06	1.73722e-06	1.77543e-07	1.04137e-06	9.89379e-08	3.79144e-07	3.03412e-06	7.4025e-08		1296	0	2.98378e-07	5.50269e-08	1.84523e-06	1.60966e-06	1.95874e-07	1.02551e-06	1.0672e-07	3.82927e-07	2.87434e-06	7.89856e-08
1297	0	2.11531e-07	4.0293e-08	1.88308e-06	1.24805e-06	1.38952e-07	8.2258e-07	2.02631e-07	2.77756e-07	2.74291e-06	6.37751e-08		1297	0	2.06904e-07	6.84497e-08	3.37402e-06	2.14242e-06	2.01499e-07	1.05325e-06	1.22284e-07	4.01983e-07	2.2199e-06	1.07465e-07
1298	0	1.80222e-07	2.92694e-08	1.3392e-06	1.00885e-06	1.05554e-07	7.48583e-07	7.6254e-08	3.26016e-07	2.16253e-06	7.18005e-08		1298	0	4.48955e-07	5.08575e-08	2.01468e-06	1.25831e-06	1.72064e-07	8.64412e-07	5.96167e-08	3.62305e-07	2.63746e-06	7.61312e-08
1299	0	4.15523e-07	4.93716e-08	1.8188e-06	1.80368e-06	1.6841e-07	1.10749e-06	6.5852e-08	4.49092e-07	2.72335e-06	8.21775e-08		1299	0	1.2577e-07	3.06551e-08	1.516e-06	1.45097e-06	1.48213e-07	8.52176e-07	7.25072e-08	2.72336e-07	1.96914e-06	7.76717e-08
1300	0	3.25598e-07	4.35459e-08	1.57834e-06	1.57434e-06	1.43448e-07	8.73421e-07	8.53291e-08	4.31292e-07	2.73478e-06	8.24678e-08		1300	0	2.34381e-07	5.62316e-08	2.264e-06	1.73432e-06	1.88139e-07	9.98098e-07	1.14506e-07	3.80277e-07	2.53095e-06	8.83971e-08
1301	0	3.29715e-07	3.43709e-08	1.30654e-06	1.43638e-06	1.28346e-07	9.16357e-07	5.52265e-08	4.0859e-07	2.15557e-06	8.31049e-08		1301	0	2.02019e-07	4.41263e-08	2.27853e-06	1.6269e-06	1.53794e-07	8.39262e-07	1.62198e-07	3.27182e-07	1.59723e-06	9.87703e-08
1302	0	3.08155e-07	5.07055e-08	2.17483e-06	1.6584e-06	1.77025e-07	9.8665e-07	1.3256e-07	3.38708e-07	3.12798e-06	6.97521e-08		1302	0	1.75199e-07	3.99679e-08	1.66884e-06	1.39412e-06	1.56743e-07	8.28904e-07	1.09239e-07	3.31205e-07	2.42724e-06	8.01356e-08
1303	0	2.36913e-07	3.5399e-08	1.59082e-06	1.17404e-06	1.22332e-07	8.05358e-07	2.07071e-07	3.04241e-07	2.43578e-06	6.78831e-08		1303	0	2.40054e-07	6.1418e-08	2.35152e-06	1.86765e-06	2.04922e-07	1.0864e-06	1.09375e-07	3.98768e-07	2.68166e-06	8.89464e-08
1304	0	5.39487e-07	5.77509e-08	1.94299e-06	2.18976e-06	1.95287e-07	1.30952e-06	2.82935e-08	5.24372e-07	2.9111e-06	9.0386e-08		1304	0	2.65848e-07	3.83476e-08	1.2174e-06	1.31233e-06	1.50652e-07	7.49072e-07	7.74673e-08	3.30168e-07	2.90311e-06	6.97e-08
1305	0	1.45869e-07	3.1314e-08	1.16635e-06	8.07507e-07	1.168e-07	7.16535e-07	1.10454e-07	2.26463e-07	2.68443e-06	5.41839e-08		1305	0	8.80506e-08	4.42324e-08	2.09658e-06	1.69641e-06	1.5841e-07	8.88604e-07	8.43204e-08	3.40594e-07	2.15408e-06	8.65203e-08
1306	0	2.45095e-07	4.17125e-08	1.86317e-06	1.34401e-06	1.44984e-07	8.6785e-07	1.63064e-07	3.08722e-07	2.74387e-06	6.68118e-08		1306	0	3.33303e-07	4.72303e-08	1.72916e-06	1.35537e-06	1.67965e-07	8.67919e-07	8.58157e-08	3.55058e-07	2.68505e-06	7.7059e-08
1307	0	2.50019e-07	2.15202e-08	1.1882e-06	1.30839e-06	1.26723e-07	6.09269e-07	1.17925e-07	3.80704e-07	2.03782e-06	7.12036e-08		1307	0	3.14338e-07	5.36595e-08	2.42448e-06	1.5914e-06	1.74113e-07	8.83854e-07	1.11374e-07	3.61949e-07	2.47452e-06	8.92265e-08
1308	0	1.87356e-07	3.4849e-08	1.61832e-06	1.07046e-06	1.20532e-07	7.69177e-07	1.40332e-07	2.92942e-07	2.42444e-06	6.5288e-08		1308	0	2.88487e-07	4.35169e-08	1.08199e-06	1.17795e-06	1.73996e-07	8.55386e-07	2.01178e-07	3.41292e-07	2.98168e-06	6.74364e-08
1309	0	2.39462e-07	4.51561e-08	2.06812e-06	1.40685e-06	1.5684e-07	8.77562e-07	1.88371e-07	2.87194e-07	2.9732e-06	6.45205e-08		1309	0	2.16959e-07	6.56475e-08	2.80656e-06	1.9706e-06	1.76138e-07	1.09405e-06	1.23648e-07	3.7193e-07	2.18242e-06	1.00531e-07
1310	0	2.82201e-07	4.34007e-08	1.69507e-06	1.40989e-06	1.39262e-07	9.26777e-07	8.85981e-08	3.45502e-07	2.41926e-06	6.9955e-08		1310	0	2.56396e-07	5.35745e-08	2.37123e-06	1.64325e-06	1.74558e-07	9.12756e-07	1.19998e-07	3.65435e-07	2.3851e-06	9.02066e-08
1311	0	6.89302e-08	2.52801e-08	1.4807e-06	6.76024e-07	9.04631e-08	5.76438e-07	1.99869e-07	2.23943e-07	2.16116e-06	5.58828e-08		1311	0	1.78096e-07	7.91288e-08	3.27219e-06	1.97858e-06	1.77066e-07	9.89475e-07	1.16752e-07	4.42959e-07	2.53676e-06	1.114e-07
1312	0	3.75244e-07	4.91498e-08	1.89854e-06	1.73615e-06	1.67977e-07	1.06908e-06	7.68548e-08	4.17911e-07	2.79794e-06	7.83498e-08		1312	0	3.7188e-07	4.67972e-08	1.64539e-06	1.29836e-06	1.67883e-07	8.60654e-07	6.48907e-08	3.55427e-07	2.77883e-06	7.43487e-08
1313	0	3.72849e-07	4.37657e-08	1.65639e-06	1.60854e-06	1.51923e-07	1.01113e-06	8.97591e-08	4.17927e-07	2.56232e-06	7.94997e-08		1313	0	2.02944e-07	6.60079e-08	3.18113e-06	2.06874e-06	1.97278e-07	1.03875e-06	1.20725e-07	3.97514e-07	2.23269e-06	1.04542e-07
1314	0	2.99995e-07	4.83717e-08	2.09416e-06	1.69156e-06	1.76885e-07	9.73745e-07	7.9601e-08	3.53412e-07	3.13685e-06	7.52245e-08		1314	0	1.94285e-07	5.71344e-08	2.65316e-06	1.91832e-06	2.05296e-07	1.098e-06	6.5412e-08	3.83821e-07	2.29463e-06	9.32528e-08
1315	0	2.32209e-07	3.06869e-08	1.55294e-06	1.26347e-06	1.21377e-07	8.4143e-07	1.78708e-07	2.72018e-07	2.51192e-06	6.58307e-08		1315	0	3.2823e-07	4.79906e-08	1.95942e-06	1.25034e-06	1.4262e-07	7.14504e-07	1.95027e-07	3.59971e-07	2.32033e-06	8.42243e-08
1316	0	2.91862e-07	3.97221e-08	1.64218e-06	1.38382e-06	1.38303e-07	9.0541e-07	1.26055e-07	3.58754e-07	2.51722e-06	7.26288e-08		1316	0	3.22332e-07	4.96558e-08	1.62502e-06	1.42901e-06	1.81426e-07	9.43538e-07	9.53125e-08	3.66786e-07	2.84953e-06	7.50689e-08
1317	0	9.89931e-08	2.375e-08	1.07073e-06	7.05093e-07	9.63137e-08	7.10582e-07	1.91103e-07	3.38177e-07	1.92521e-06	5.97556e-08		1317	0	2.08889e-07	6.19293e-08	2.59249e-06	1.92469e-06	1.99258e-07	1.0619e-06	1.11059e-07	3.96378e-07	2.48056e-06	9.42297e-08
1318	0	4.22353e-07	5.31625e-08	1.98127e-06	1.89801e-06	1.79775e-07	1.14974e-06	5.9641e-08	4.50908e-07	2.88419e-06	8.17022e-08		1318	0	1.56078e-07	2.3964e-08	9.12921e-07	8.83788e-07	1.18716e-07	5.87157e-07	1.75123e-07	2.76071e-07	2.3489e-06	6.94865e-08
1319	0	2.27751e-07	3.55154e-08	1.61044e-06	1.16456e-06	1.22547e-07	8.0221e-07	2.03266e-07	2.99767e-07	2.44983e-06	6.70444e-08		1319	0	3.56253e-07	4.97836e-08	2.01581e-06	1.41558e-06	1.69281e-07	8.60304e-07	8.32562e-08	3.57183e-07	2.63508e-06	8.11337e-08
1320	0	1.92748e-07	4.16651e-08	1.93188e-06	1.12746e-06	1.46788e-07	8.24292e-07	2.19176e-07	2.44853e-07	2.7773e-06	5.87109e-08		1320	0	2.55559e-07	3.81206e-08	1.46319e-06	1.33352e-06	1.44923e-07	7.30288e-07	1.41753e-07	3.2285e-07	2.44815e-06	7.21198e-08
1321	0	3.69308e-07	3.85988e-08	1.39049e-06	1.80771e-06	1.47725e-07	1.03249e-06	4.81771e-08	4.58822e-07	2.32097e-06	8.49137e-08		1321	0	2.64018e-07	4.52738e-08	1.90096e-06	1.08523e-06	1.40156e-07	7.34112e-07	2.29761e-07	3.21579e-07	2.00356e-06	8.38383e-08
1322	0	3.45166e-07	5.13316e-08	2.098e-06	1.73722e-06	1.77543e-07	1.04137e-06	9.89379e-08	3.79144e-07	3.03412e-06	7.4025e-08		1322	0	2.98378e-07	5.50269e-08	1.84523e-06	1.60966e-06	1.95874e-07	1.02551e-06	1.0672e-07	3.82927e-07	2.87434e-06	7.89856e-08
1323	0	2.11531e-07	4.0293e-08	1.88308e-06	1.24805e-06	1.38952e-07	8.2258e-07	2.02631e-07	2.77756e-07	2.74291e-06	6.37751e-08		1323	0	2.06904e-07	6.84497e-08	3.37402e-06	2.14242e-06	2.01499e-07	1.05325e-06	1.22284e-07	4.01983e-07	2.2199e-06	1.07465e-07
1324	0	1.80222e-07	2.92694e-08	1.3392e-06	1.00885e-06	1.05554e-07	7.48583e-07	7.6254e-08	3.26016e-07	2.16253e-06	7.18005e-08		1324	0	4.48955e-07	5.08575e-08	2.01468e-06	1.25831e-06	1.72064e-07	8.64412e-07	5.96167e-08	3.62305e-07	2.63746e-06	7.61312e-08
1325	0	4.15523e-07	4.93716e-08	1.8188e-06	1.80368e-06	1.6841e-07	1.10749e-06	6.5852e-08	4.49092e-07	2.72335e-06	8.21775e-08		1325	0	1.2577e-07	3.06551e-08	1.516e-06	1.45097e-06	1.48213e-07	8.52176e-07	7.25072e-08	2.72336e-07	1.96914e-06	7.76717e-08
1326	0	3.25598e-07	4.35459e-08	1.57834e-06	1.57434e-06	1.43448e-07	8.73421e-07	8.53291e-08	4.31292e-07	2.73478e-06	8.24678e-08		1326	0	2.34381e-07	5.62316e-08	2.264e-06	1.73432e-06	1.88139e-07	9.98098e-07	1.14506e-07	3.80277e-07	2.53095e-06	8.83971e-08
1327	0	3.29715e-07	3.43709e-08	1.30654e-06	1.43638e-06	1.28346e-07	9.16357e-07	5.52265e-08	4.0859e-07	2.15557e-06	8.31049e-08		1327	0	2.02019e-07	4.41263e-08	2.27853e-06	1.6269e-06	1.53794e-07	8.39262e-07	1.62198e-07	3.27182e-07	1.59723e-06	9.87703e-08
1328	0	3.08155e-07	5.07055e-08	2.17483e-06	1.6584e-06	1.77025e-07	9.8665e-07	1.3256e-07	3.38708e-07	3.12798e-06	6.97521e-08		1328	0	1.75199e-07	3.99679e-08	1.66884e-06	1.39412e-06	1.56743e-07	8.28904e-07	1.09239e-07	3.31205e-07	2.42724e-06	8.01356e-08
1329	0	2.36913e-07	3.5399e-08	1.59082e-06	1.17404e-06	1.22332e-07	8.05358e-07	2.07071e-07	3.04241e-07	2.43578e-06	6.78831e-08		1329	0	2.40054e-07	6.1418e-08	2.35152e-06	1.86765e-06	2.04922e-07	1.0864e-06	1.09375e-07	3.98768e-07	2.68166e-06	8.89464e-08
1330	0	5.39487e-07	5.77509e-08	1.94299e-06	2.18976e-06	1.95287e-07	1.30952e-06	2.82935e-08	5.24372e-07	2.9111e-06	9.0386e-08		1330	0	2.65848e-07	3.83476e-08	1.2174e-06	1.31233e-06	1.50652e-07	7.49072e-07	7.74673e-08	3.30168e-07	2.90311e-06	6.97e-08
1331	0	1.45869e-07	3.1314e-08	1.16635e-06	8.07507e-07	1.168e-07	7.16535e-07	1.10454e-07	2.26463e-07	2.68443e-06	5.41839e-08		1331	0	8.80506e-08	4.42324e-08	2.09658e-06	1.69641e-06	1.5841e-07	8.88604e-07	8.43204e-08	3.40594e-07	2.15408e-06	8.65203e-08
1332	0	2.45095e-07	4.17125e-08	1.86317e-06	1.34401e-06	1.44984e-07	8.6785e-07	1.63064e-07	3.08722e-07	2.74387e-06	6.68118e-08		1332	0	3.33303e-07	4.72303e-08	1.72916e-06	1.35537e-06	1.67965e-07	8.67919e-07	8.58157e-08	3.55058e-07	2.68505e-06	7.7059e-08
1333	0	2.50019e-07	2.15202e-08	1.1882e-06	1.30839e-06	1.26723e-07	6.09269e-07	1.17925e-07	3.80704e-07	2.03782e-06	7.12036e-08		1333	0	3.14338e-07	5.36595e-08	2.42448e-06	1.5914e-06	1.74113e-07	8.83854e-07	1.11374e-07	3.61949e-07	2.47452e-06	8.92265e-08
1334	0	1.87356e-07	3.4849e-08	1.61832e-06	1.07046e-06	1.20532e-07	7.69177e-07	1.40332e-07	2.92942e-07	2.42444e-06	6.5288e-08		1334	0	2.88487e-07	4.35169e-08	1.08199e-06	1.17795e-06	1.73996e-07	8.55386e-07	2.01178e-07	3.41292e-07	2.98168e-06	6.74364e-08
1335	0	2.39462e-07	4.51561e-08	2.06812e-06	1.40685e-06	1.5684e-07	8.77562e-07	1.88371e-07	2.87194e-07	2.9732e-06	6.45205e-08		1335	0	2.16959e-07	6.56475e-08	2.80656e-06	1.9706e-06	1.76138e-07	1.09405e-06	1.23648e-07	3.7193e-07	2.18242e-06	1.00531e-07
1336	0	2.82201e-07	4.34007e-08	1.69507e-06	1.40989e-06	1.39262e-07	9.26777e-07	8.85981e-08	3.45502e-07	2.41926e-06	6.9955e-08		1336	0	2.56396e-07	5.35745e-08	2.37123e-06	1.64325e-06	1.74558e-07	9.12756e-07	1.19998e-07	3.65435e-07	2.3851e-06	9.02066e-08
1337	0	6.89302e-08	2.52801e-08	1.4807e-06	6.76024e-07	9.04631e-08	5.76438e-07	1.99869e-07	2.23943e-07	2.16116e-06	5.58828e-08		1337	0	1.78096e-07	7.91288e-08	3.27219e-06	1.97858e-06	1.77066e-07	9.89475e-07	1.16752e-07	4.42959e-07	2.53676e-06	1.114e-07
1338	0	3.75244e-07	4.91498e-08	1.89854e-06	1.73615e-06	1.67977e-07	1.06908e-06	7.68548e-08	4.17911e-07	2.79794e-06	7.83498e-08		1338	0	3.7188e-07	4.67972e-08	1.64539e-06	1.29836e-06	1.67883e-07	8.60654e-07	6.48907e-08	3.55427e-07	2.77883e-06	7.43487e-08
1339	0	3.72849e-07	4.37657e-08	1.65639e-06	1.60854e-06	1.51923e-07	1.01113e-06	8.97591e-08	4.17927e-07	2.56232e-06	7.94997e-08		1339	0	2.02944e-07	6.60079e-08	3.18113e-06	2.06874e-06	1.97278e-07	1.03875e-06	1.20725e-07	3.97514e-07	2.23269e-06	1.04542e-07
1340	0	2.99995e-07	4.83717e-08	2.09416e-06	1.69156e-06	1.76885e-07	9.73745e-07	7.9601e-08	3.53412e-07	3.13685e-06	7.52245e-08		1340	0	1.94285e-07	5.71344e-08	2.65316e-06	1.91832e-06	2.05296e-07	1.098e-06	6.5412e-08	3.83821e-07	2.29463e-06	9.32528e-08
1341	0	2.32209e-07	3.06869e-08	1.55294e-06	1.26347e-06	1.21377e-07	8.4143e-07	1.78708e-07	2.72018e-07	2.51192e-06	6.58307e-08		1341	0	3.2823e-07	4.79906e-08	1.95942e-06	1.25034e-06	1.4262e-07	7.14504e-07	1.95027e-07	3.59971e-07	2.32033e-06	8.42243e-08
1342	0	2.91862e-07	3.97221e-08	1.64218e-06	1.38382e-06	1.38303e-07	9.0541e-07	1.26055e-07	3.58754e-07	2.51722e-06	7.26288e-08		1342	0	3.22332e-07	4.96558e-08	1.62502e-06	1.42901e-06	1.81426e-07	9.43538e-07	9.53125e-08	3.66786e-07	2.84953e-06	7.50689e-08
1343	0	9.89931e-08	2.375e-08	1.07073e-06	7.05093e-07	9.63137e-08	7.10582e-07	1.91103e-07	3.38177e-07	1.92521e-06	5.97556e-08		1343	0	2.08889e-07	6.19293e-08	2.59249e-06	1.92469e-06	1.99258e-07	1.0619e-06	1.11059e-07	3.96378e-07	2.48056e-06	9.42297e-08
1344	0	4.22353e-07	5.31625e-08	1.98127e-06	1.89801e-06	1.79775e-07	1.14974e-06	5.9641e-08	4.50908e-07	2.88419e-06	8.17022e-08		1344	0	1.56078e-07	2.3964e-08	9.12921e-07	8.83788e-07	1.18716e-07	5.87157e-07	1.75123e-07	2.76071e-07	2.3489e-06	6.94865e-08
1345	0	2.27751e-07	3.55154e-08	1.61044e-06	1.16456e-06	1.22547e-07	8.0221e-07	2.03266e-07	2.99767e-07	2.44983e-06	6.70444e-08		1345	0	3.56253e-07	4.97836e-08	2.01581e-06	1.41558e-06	1.69281e-07	8.60304e-07	8.32562e-08	3.57183e-07	2.63508e-06	8.11337e-08
1346	0	1.92748e-07	4.16651e-08	1.93188e-06	1.12746e-06	1.46788e-07	8.24292e-07	2.19176e-07	2.44853e-07	2.7773e-06	5.87109e-08		1346	0	2.55559e-07	3.81206e-08	1.46319e-06	1.33352e-06	1.44923e-07	7.30288e-07	1.41753e-07	3.2285e-07	2.44815e-06	7.21198e-08
1347	0	3.69308e-07	3.85988e-08	1.39049e-06	1.80771e-06	1.47725e-07	1.03249e-06	4.81771e-08	4.58822e-07	2.32097e-06	8.49137e-08		1347	0	2.64018e-07	4.52738e-08	1.90096e-06	1.08523e-06	1.40156e-07	7.34112e-07	2.29761e-07	3.21579e-07	2.00356e-06	8.38383e-08
1348	0	3.45166e-07	5.13316e-08	2.098e-06	1.73722e-06	1.77543e-07	1.04137e-06	9.89379e-08	3.79144e-07	3.03412e-06	7.4025e-08		1348	0	2.98378e-07	5.50269e-08	1.84523e-06	1.60966e-06	1.95874e-07	1.02551e-06	1.0672e-07	3.82927e-07	2.87434e-06	7.89856e-08
1349	0	2.11531e-07	4.0293e-08	1.88308e-06	1.24805e-06	1.38952e-07	8.2258e-07	2.02631e-07	2.77756e-07	2.74291e-06	6.37751e-08		1349	0	2.06904e-07	6.84497e-08	3.37402e-06	2.14242e-06	2.01499e-07	1.05325e-06	1.22284e-07	4.01983e-07	2.2199e-06	1.07465e-07
1350	0	1.80222e-07	2.92694e-08	1.3392e-06	1.00885e-06	1.05554e-07	7.48583e-07	7.6254e-08	3.26016e-07	2.16253e-06	7.18005e-08		1350	0	4.48955e-07	5.08575e-08	2.01468e-06	1.25831e-06	1.72064e-07	8.64412e-07	5.96167e-08	3.62305e-07	2.63746e-06	7.61312e-08
1351	0	4.15523e-07	4.93716e-08	1.8188e-06	1.80368e-06	1.6841e-07	1.10749e-06	6.5852e-08	4.49092e-07	2.72335e-06	8.21775e-08		1351	0	1.2577e-07	3.06551e-08	1.516e-06	1.45097e-06	1.48213e-07	8.52176e-07	7.25072e-08	2.72336e-07	1.96914e-06	7.76717e-08
1352	0	3.25598e-07	4.35459e-08	1.57834e-06	1.57434e-06	1.43448e-07	8.73421e-07	8.53291e-08	4.31292e-07	2.73478e-06	8.24678e-08		1352	0	2.34381e-07	5.62316e-08	2.264e-06	1.73432e-06	1.88139e-07	9.98098e-07	1.14506e-07	3.80277e-07	2.53095e-06	8.83971e-08
1353	0	3.29715e-07	3.43709e-08	1.30654e-06	1.43638e-06	1.28346e-07	9.16357e-07	5.52265e-08	4.0859e-07	2.15557e-06	8.31049e-08		1353	0	2.02019e-07	4.41263e-08	2.27853e-06	1.6269e-06	1.53794e-07	8.39262e-07	1.62198e-07	3.27182e-07	1.59723e-06	9.87703e-08
1354	0	3.08155e-07	5.07055e-08	2.17483e-06	1.6584e-06	1.77025e-07	9.8665e-07	1.3256e-07	3.38708e-07	3.12798e-06	6.97521e-08		1354	0	1.75199e-07	3.99679e-08	1.66884e-06	1.39412e-06	1.56743e-07	8.28904e-07	1.09239e-07	3.31205e-07	2.42724e-06	8.01356e-08
1355	0	2.36913e-07	3.5399e-08	1.59082e-06	1.17404e-06	1.22332e-07	8.05358e-07	2.07071e-07	3.04241e-07	2.43578e-06	6.78831e-08		1355	0	2.40054e-07	6.1418e-08	2.35152e-06	1.86765e-06	2.04922e-07	1.0864e-06	1.09375e-07	3.98768e-07	2.68166e-06	8.89464e-08
1356	0	5.39487e-07	5.77509e-08	1.94299e-06	2.18976e-06	1.95287e-07	1.30952e-06	2.82935e-08	5.24372e-07	2.9111e-06	9.0386e-08		1356	0	2.65848e-07	3.83476e-08	1.2174e-06	1.31233e-06	1.50652e-07	7.49072e-07	7.74673e-08	3.30168e-07	2.90311e-06	6.97e-08
1357	0	1.45869e-07	3.1314e-08	1.16635e-06	8.07507e-07	1.168e-07	7.16535e-07	1.10454e-07	2.26463e-07	2.68443e-06	5.41839e-08		1357	0	8.80506e-08	4.42324e-08	2.09658e-06	1.69641e-06	1.5841e-07	8.88604e-07	8.43204e-08	3.40594e-07	2.15408e-06	8.65203e-08
1358	0	2.45095e-07	4.17125e-08	1.86317e-06	1.34401e-06	1.44984e-07	8.6785e-07	1.63064e-07	3.08722e-07	2.74387e-06	6.68118e-08		1358	0	3.33303e-07	4.72303e-08	1.72916e-06	1.35537e-06	1.67965e-07	8.67919e-07	8.58157e-08	3.55058e-07	2.68505e-06	7.7059e-08
1359	0	2.50019e-07	2.15202e-08	1.1882e-06	1.30839e-06	1.26723e-07	6.09269e-07	1.17925e-07	3.80704e-07	2.03782e-06	7.12036e-08		1359	0	3.14338e-07	5.36595e-08	2.42448e-06	1.5914e-06	1.74113e-07	8.83854e-07	1.11374e-07	3.61949e-07	2.47452e-06	8.92265e-08
1360	0	1.87356e-07	3.4849e-08	1.61832e-06	1.07046e-06	1.20532e-07	7.69177e-07	1.40332e-07	2.92942e-07	2.42444e-06	6.5288e-08		1360	0	2.88487e-07	4.35169e-08	1.08199e-06	1.17795e-06	1.73996e-07	8.55386e-07	2.01178e-07	3.41292e-07	2.98168e-06	6.74364e-08
1361	0	2.39462e-07	4.51561e-08	2.06812e-06	1.40685e-06	1.5684e-07	8.77562e-07	1.88371e-07	2.87194e-07	2.9732e-06	6.45205e-08		1361	0	2.16959e-07	6.56475e-08	2.80656e-06	1.9706e-06	1.76138e-07	1.09405e-06	1.23648e-07	3.7193e-07	2.18242e-06	1.00531e-07
1362	0	2.82201e-07	4.34007e-08	1.69507e-06	1.40989e-06	1.39262e-07	9.26777e-07	8.85981e-08	3.45502e-07	2.41926e-06	6.9955e-08		1362	0	2.56396e-07	5.35745e-08	2.37123e-06	1.64325e-06	1.74558e-07	9.12756e-07	1.19998e-07	3.65435e-07	2.3851e-06	9.02066e-08
1363	0	6.89302e-08	2.52801e-08	1.4807e-06	6.76024e-07	9.04631e-08	5.76438e-07	1.99869e-07	2.23943e-07	2.16116e-06	5.58828e-08		1363	0	1.78096e-07	7.91288e-08	3.27219e-06	1.97858e-06	1.77066e-07	9.89475e-07	1.16752e-07	4.42959e-07	2.53676e-06	1.114e-07
1364	0	3.75244e-07	4.91498e-08	1.89854e-06	1.73615e-06	1.67977e-07	1.06908e-06	7.68548e-08	4.17911e-07	2.79794e-06	7.83498e-08		1364	0	3.7188e-07	4.67972e-08	1.64539e-06	1.29836e-06	1.67883e-07	8.60654e-07	6.48907e-08	3.55427e-07	2.77883e-06	7.43487e-08
1365	0	3.72849e-07	4.37657e-08	1.65639e-06	1.60854e-06	1.51923e-07	1.01113e-06	8.97591e-08	4.17927e-07	2.56232e-06	7.94997e-08		1365	0	2.02944e-07	6.60079e-08	3.18113e-06	2.06874e-06	1.97278e-07	1.03875e-06	1.20725e-07	3.97514e-07	2.23269e-06	1.04542e-07
1366	0	2.99995e-07	4.83717e-08	2.09416e-06	1.69156e-06	1.76885e-07	9.73745e-07	7.9601e-08	3.53412e-07	3.13685e-06	7.52245e-08		1366	0	1.94285e-07	5.71344e-08	2.65316e-06	1.91832e-06	2.05296e-07	1.098e-06	6.5412e-08	3.83821e-07	2.29463e-06	9.32528e-08
1367	0	2.32209e-07	3.06869e-08	1.55294e-06	1.26347e-06	1.21377e-07	8.4143e-07	1.78708e-07	2.72018e-07	2.51192e-06	6.58307e-08		1367	0	3.2823e-07	4.79906e-08	1.95942e-06	1.25034e-06	1.4262e-07	7.14504e-07	1.95027e-07	3.59971e-07	2.32033e-06	8.42243e-08
1368	0	2.91862e-07	3.97221e-08	1.64218e-06	1.38382e-06	1.38303e-07	9.0541e-07	1.26055e-07	3.58754e-07	2.51722e-06	7.26288e-08		1368	0	3.22332e-07	4.96558e-08	1.62502e-06	1.42901e-06	1.81426e-07	9.43538e-07	9.53125e-08	3.66786e-07	2.84953e-06	7.50689e-08
1369	0	9.89931e-08	2.375e-08	1.07073e-06	7.05093e-07	9.63137e-08	7.10582e-07	1.91103e-07	3.38177e-07	1.92521e-06	5.97556e-08		1369	0	2.08889e-07	6.19293e-08	2.59249e-06	1.92469e-06	1.99258e-07	1.0619e-06	1.11059e-07	3.96378e-07	2.48056e-06	9.42297e-08
1370	0	4.22353e-07	5.31625e-08	1.98127e-06	1.89801e-06	1.79775e-07	1.14974e-06	5.9641e-08	4.50908e-07	2.88419e-06	8.17022e-08		1370	0	1.56078e-07	2.3964e-08	9.12921e-07	8.83788e-07	1.18716e-07	5.87157e-07	1.75123e-07	2.76071e-07	2.3489e-06	6.94865e-08
1371	0	2.27751e-07	3.55154e-08	1.61044e-06	1.16456e-06	1.22547e-07	8.0221e-07	2.03266e-07	2.99767e-07	2.44983e-06	6.70444e-08		1371	0	3.56253e-07	4.97836e-08	2.01581e-06	1.41558e-06	1.69281e-07	8.60304e-07	8.32562e-08	3.57183e-07	2.63508e-06	8.11337e-08
1372	0	1.92748e-07	4.16651e-08	1.93188e-06	1.12746e-06	1.46788e-07	8.24292e-07	2.19176e-07	2.44853e-07	2.7773e-06	5.87109e-08		1372	0	2.55559e-07	3.81206e-08	1.46319e-06	1.33352e-06	1.44923e-07	7.30288e-07	1.41753e-07	3.2285e-07	2.44815e-06	7.21198e-08
1373	0	3.69308e-07	3.85988e-08	1.39049e-06	1.80771e-06	1.47725e-07	1.03249e-06	4.81771e-08	4.58822e-07	2.32097e-06	8.49137e-08		1373	0	2.64018e-07	4.52738e-08	1.90096e-06	1.08523e-06	1.40156e-07	7.34112e-07	2.29761e-07	3.21579e-07	2.00356e-06	8.38383e-08
1374	0	3.45166e-07	5.13316e-08	2.098e-06	1.73722e-06	1.77543e-07	1.04137e-06	9.89379e-08	3.79144e-07	3.03412e-06	7.4025e-08		1374	0	2.98378e-07	5.50269e-08	1.84523e-06	1.60966e-06	1.95874e-07	1.02551e-06	1.0672e-07	3.82927e-07	2.87434e-06	7.89856e-08
1375	0	2.11531e-07	4.0293e-08	1.88308e-06	1.24805e-06	1.38952e-07	8.2258e-07	2.02631e-07	2.77756e-07	2.74291e-06	6.37751e-08		1375	0	2.06904e-07	6.84497e-08	3.37402e-06	2.14242e-06	2.01499e-07	1.05325e-06	1.22284e-07	4.01983e-07	2.2199e-06	1.07465e-07
1376	0	1.80222e-07	2.92694e-08	1.3392e-06	1.00885e-06	1.05554e-07	7.48583e-07	7.6254e-08	3.26016e-07	2.16253e-06	7.18005e-08		1376	0	4.48955e-07	5.08575e-08	2.01468e-06	1.25831e-06	1.72064e-07	8.64412e-07	5.96167e-08	3.62305e-07	2.63746e-06	7.61312e-08
1377	0	4.15523e-07	4.93716e-08	1.8188e-06	1.80368e-06	1.6841e-07	1.10749e-06	6.5852e-08	4.49092e-07	2.72335e-06	8.21775e-08		1377	0	1.2577e-07	3.06551e-08	1.516e-06	1.45097e-06	1.48213e-07	8.52176e-07	7.25072e-08	2.72336e-07	1.96914e-06	7.76717e-08
1378	0	3.25598e-07	4.35459e-08	1.57834e-06	1.57434e-06	1.43448e-07	8.73421e-07	8.53291e-08	4.31292e-07	2.73478e-06	8.24678e-08		1378	0	2.34381e-07	5.62316e-08	2.264e-06	1.73432e-06	1.88139e-07	9.98098e-07	1.14506e-07	3.80277e-07	2.53095e-06	8.83971e-08
1379	0	3.29715e-07	3.43709e-08	1.30654e-06	1.43638e-06	1.28346e-07	9.16357e-07	5.52265e-08	4.0859e-07	2.15557e-06	8.31049e-08		1379	0	2.02019e-07	4.41263e-08	2.27853e-06	1.6269e-06	1.53794e-07	8.39262e-07	1.62198e-07	3.27182e-07	1.59723e-06	9.87703e-08
1380	0	3.08155e-07	5.07055e-08	2.17483e-06	1.6584e-06	1.77025e-07	9.8665e-07	1.3256e-07	3.38708e-07	3.12798e-06	6.97521e-08		1380	0	1.75199e-07	3.99679e-08	1.66884e-06	1.39412e-06	1.56743e-07	8.28904e-07	1.09239e-07	3.31205e-07	2.42724e-06	8.01356e-08
1381	0	2.36913e-07	3.5399e-08	1.59082e-06	1.17404e-06	1.22332e-07	8.05358e-07	2.07071e-07	3.04241e-07	2.43578e-06	6.78831e-08		1381	0	2.40054e-07	6.1418e-08	2.35152e-06	1.86765e-06	2.04922e-07	1.0864e-06	1.09375e-07	3.98768e-07	2.68166e-06	8.89464e-08
1382	0	5.39487e-07	5.77509e-08	1.94299e-06	2.18976e-06	1.95287e-07	1.30952e-06	2.82935e-08	5.24372e-07	2.9111e-06	9.0386e-08		1382	0	2.65848e-07	3.83476e-08	1.2174e-06	1.31233e-06	1.50652e-07	7.49072e-07	7.74673e-08	3.30168e-07	2.90311e-06	6.97e-08
1383	0	1.45869e-07	3.1314e-08	1.16635e-06	8.07507e-07	1.168e-07	7.16535e-07	1.10454e-07	2.26463e-07	2.68443e-06	5.41839e-08		1383	0	8.80506e-08	4.42324e-08	2.09658e-06	1.69641e-06	1.5841e-07	8.88604e-07	8.43204e-08	3.40594e-07	2.15408e-06	8.65203e-08
1384	0	2.45095e-07	4.17125e-08	1.86317e-06	1.34401e-06	1.44984e-07	8.6785e-07	1.63064e-07	3.08722e-07	2.74387e-06	6.68118e-08		1384	0	3.33303e-07	4.72303e-08	1.72916e-06	1.35537e-06	1.67965e-07	8.67919e-07	8.58157e-08	3.55058e-07	2.68505e-06	7.7059e-08
1385	0	2.50019e-07	2.15202e-08	1.1882e-06	1.30839e-06	1.26723e-07	6.09269e-07	1.17925e-07	3.80704e-07	2.03782e-06	7.12036e-08		1385	0	3.14338e-07	5.36595e-08	2.42448e-06	1.5914e-06	1.74113e-07	8.83854e-07	1.11374e-07	3.61949e-07	2.47452e-06	8.92265e-08
1386	0	1.87356e-07	3.4849e-08	1.61832e-06	1.07046e-06	1.20532e-07	7.69177e-07	1.40332e-07	2.92942e-07	2.42444e-06	6.5288e-08		1386	0	2.88487e-07	4.35169e-08	1.08199e-06	1.17795e-06	1.73996e-07	8.55386e-07	2.01178e-07	3.41292e-07	2.98168e-06	6.74364e-08
1387	0	2.39462e-07	4.51561e-08	2.06812e-06	1.40685e-06	1.5684e-07	8.77562e-07	1.88371e-07	2.87194e-07	2.9732e-06	6.45205e-08		1387	0	2.16959e-07	6.56475e-08	2.80656e-06	1.9706e-06	1.76138e-07	1.09405e-06	1.23648e-07	3.7193e-07	2.18242e-06	1.00531e-07
1388	0	2.82201e-07	4.34007e-08	1.69507e-06	1.40989e-06	1.39262e-07	9.26777e-07	8.85981e-08	3.45502e-07	2.41926e-06	6.9955e-08		1388	0	2.56396e-07	5.35745e-08	2.37123e-06	1.64325e-06	1.74558e-07	9.12756e-07	1.19998e-07	3.65435e-07	2.3851e-06	9.02066e-08
1389	0	6.89302e-08	2.52801e-08	1.4807e-06	6.76024e-07	9.04631e-08	5.76438e-07	1.99869e-07	2.23943e-07	2.16116e-06	5.58828e-08		1389	0	1.78096e-07	7.91288e-08	3.27219e-06	1.97858e-06	1.77066e-07	9.89475e-07	1.16752e-07	4.42959e-07	2.53676e-06	1.114e-07
1390	0	3.75244e-07	4.91498e-08	1.89854e-06	1.73615e-06	1.67977e-07	1.06908e-06	7.68548e-08	4.17911e-07	2.79794e-06	7.83498e-08		1390	0	3.7188e-07	4.67972e-08	1.64539e-06	1.29836e-06	1.67883e-07	8.60654e-07	6.48907e-08	3.55427e-07	2.77883e-06	7.43487e-08
1391	0	3.72849e-07	4.37657e-08	1.65639e-06	1.60854e-06	1.51923e-07	1.01113e-06	8.97591e-08	4.17927e-07	2.56232e-06	7.94997e-08		1391	0	2.02944e-07	6.60079e-08	3.18113e-06	2.06874e-06	1.97278e-07	1.03875e-06	1.20725e-07	3.97514e-07	2.23269e-06	1.04542e-07
1392	0	2.99995e-07	4.83717e-08	2.09416e-06	1.69156e-06	1.76885e-07	9.73745e-07	7.9601e-08	3.53412e-07	3.13685e-06	7.52245e-08		1392	0	1.94285e-07	5.71344e-08	2.65316e-06	1.91832e-06	2.05296e-07	1.098e-06	6.5412e-08	3.83821e-07	2.29463e-06	9.32528e-08
1393	0	2.32209e-07	3.06869e-08	1.55294e-06	1.26347e-06	1.21377e-07	8.4143e-07	1.78708e-07	2.72018e-07	2.51192e-06	6.58307e-08		1393	0	3.2823e-07	4.79906e-08	1.95942e-06	1.25034e-06	1.4262e-07	7.14504e-07	1.95027e-07	3.59971e-07	2.32033e-06	8.42243e-08
1394	0	2.91862e-07	3.97221e-08	1.64218e-06	1.38382e-06	1.38303e-07	9.0541e-07	1.26055e-07	3.58754e-07	2.51722e-06	7.26288e-08		1394	0	3.22332e-07	4.96558e-08	1.62502e-06	1.42901e-06	1.81426e-07	9.43538e-07	9.53125e-08	3.66786e-07	2.84953e-06	7.50689e-08
1395	0	9.89931e-08	2.375e-08	1.07073e-06	7.05093e-07	9.63137e-08	7.10582e-07	1.91103e-07	3.38177e-07	1.92521e-06	5.97556e-08		1395	0	2.08889e-07	6.19293e-08	2.59249e-06	1.92469e-06	1.99258e-07	1.0619e-06	1.11059e-07	3.96378e-07	2.48056e-06	9.42297e-08
1396	0	4.22353e-07	5.31625e-08	1.98127e-06	1.89801e-06	1.79775e-07	1.14974e-06	5.9641e-08	4.50908e-07	2.88419e-06	8.17022e-08		1396	0	1.56078e-07	2.3964e-08	9.12921e-07	8.83788e-07	1.18716e-07	5.87157e-07	1.75123e-07	2.76071e-07	2.3489e-06	6.94865e-08
1397	0	2.27751e-07	3.55154e-08	1.61044e-06	1.16456e-06	1.22547e-07	8.0221e-07	2.03266e-07	2.99767e-07	2.44983e-06	6.70444e-08		1397	0	3.56253e-07	4.97836e-08	2.01581e-06	1.41558e-06	1.69281e-07	8.60304e-07	8.32562e-08	3.57183e-07	2.63508e-06	8.11337e-08
1398	0	1.92748e-07	4.16651e-08	1.93188e-06	1.12746e-06	1.46788e-07	8.24292e-07	2.19176e-07	2.44853e-07	2.7773e-06	5.87109e-08		1398	0	2.55559e-07	3.81206e-08	1.46319e-06	1.33352e-06	1.44923e-07	7.30288e-07	1.41753e-07	3.2285e-07	2.44815e-06	7.21198e-08
1399	0	3.69308e-07	3.85988e-08	1.39049e-06	1.80771e-06	1.47725e-07	1.03249e-06	4.81771e-08	4.58822e-07	2.32097e-06	8.49137e-08		1399	0	2.64018e-07	4.52738e-08	1.90096e-06	1.08523e-06	1.40156e-07	7.34112e-07	2.29761e-07	3.21579e-07	2.00356e-06	8.38383e-08
1400	0	3.45166e-07	5.13316e-08	2.098e-06	1.73722e-06	1.77543e-07	1.04137e-06	9.89379e-08	3.79144e-07	3.03412e-06	7.4025e-08		1400	0	2.98378e-07	5.50269e-08	1.84523e-06	1.60966e-06	1.95874e-07	1.02551e-06	1.0672e-07	3.82927e-07	2.87434e-06	7.89856e-08
1401	0	2.11531e-07	4.0293e-08	1.88308e-06	1.24805e-06	1.38952e-07	8.2258e-07	2.02631e-07	2.77756e-07	2.74291e-06	6.37751e-08		1401	0	2.06904e-07	6.84497e-08	3.37402e-06	2.14242e-06	2.01499e-07	1.05325e-06	1.22284e-07	4.01983e-07	2.2199e-06	1.07465e-07
1402	0	1.80222e-07	2.92694e-08	1.3392e-06	1.00885e-06	1.05554e-07	7.48583e-07	7.6254e-08	3.26016e-07	2.16253e-06	7.18005e-08		1402	0	4.48955e-07	5.08575e-08	2.01468e-06	1.25831e-06	1.72064e-07	8.64412e-07	5.96167e-08	3.62305e-07	2.63746e-06	7.61312e-08
1403	0	4.15523e-07	4.93716e-08	1.8188e-06	1.80368e-06	1.6841e-07	1.10749e-06	6.5852e-08	4.49092e-07	2.72335e-06	8.21775e-08		1403	0	1.2577e-07	3.06551e-08	1.516e-06	1.45097e-06	1.48213e-07	8.52176e-07	7.25072e-08	2.72336e-07	1.96914e-06	7.76717e-08
1404	0	3.25598e-07	4.35459e-08	1.57834e-06	1.57434e-06	1.43448e-07	8.73421e-07	8.53291e-08	4.31292e-07	2.73478e-06	8.24678e-08		1404	0	2.34381e-07	5.62316e-08	2.264e-06	1.73432e-06	1.88139e-07	9.98098e-07	1.14506e-07	3.80277e-07	2.53095e-06	8.83971e-08
1405	0	3.29715e-07	3.43709e-08	1.30654e-06	1.43638e-06	1.28346e-07	9.16357e-07	5.52265e-08	4.0859e-07	2.15557e-06	8.31049e-08		1405	0	2.02019e-07	4.41263e-08	2.27853e-06	1.6269e-06	1.53794e-07	8.39262e-07	1.62198e-07	3.27182e-07	1.59723e-06	9.87703e-08
1406	0	3.08155e-07	5.07055e-08	2.17483e-06	1.6584e-06	1.77025e-07	9.8665e-07	1.3256e-07	3.38708e-07	3.12798e-06	6.97521e-08		1406	0	1.75199e-07	3.99679e-08	1.66884e-06	1.39412e-06	1.56743e-07	8.28904e-07	1.09239e-07	3.31205e-07	2.42724e-06	8.01356e-08
1407	0	2.36913e-07	3.5399e-08	1.59082e-06	1.17404e-06	1.22332e-07	8.05358e-07	2.07071e-07	3.04241e-07	2.43578e-06	6.78831e-08		1407	0	2.40054e-07	6.1418e-08	2.35152e-06	1.86765e-06	2.04922e-07	1.0864e-06	1.09375e-07	3.98768e-07	2.68166e-06	8.89464e-08
1408	0	5.39487e-07	5.77509e-08	1.94299e-06	2.18976e-06	1.95287e-07	1.30952e-06	2.82935e-08	5.24372e-07	2.9111e-06	9.0386e-08		1408	0	2.65848e-07	3.83476e-08	1.2174e-06	1.31233e-06	1.50652e-07	7.49072e-07	7.74673e-08	3.30168e-07	2.90311e-06	6.97e-08
1409	0	1.45869e-07	3.1314e-08	1.16635e-06	8.07507e-07	1.168e-07	7.16535e-07	1.10454e-07	2.26463e-07	2.68443e-06	5.41839e-08		1409	0	8.80506e-08	4.42324e-08	2.09658e-06	1.69641e-06	1.5841e-07	8.88604e-07	8.43204e-08	3.40594e-07	2.15408e-06	8.65203e-08
1410	0	2.45095e-07	4.17125e-08	1.86317e-06	1.34401e-06	1.44984e-07	8.6785e-07	1.63064e-07	3.08722e-07	2.74387e-06	6.68118e-08		1410	0	3.33303e-07	4.72303e-08	1.72916e-06	1.35537e-06	1.67965e-07	8.67919e-07	8.58157e-08	3.55058e-07	2.68505e-06	7.7059e-08
1411	0	2.50019e-07	2.15202e-08	1.1882e-06	1.30839e-06	1.26723e-07	6.09269e-07	1.17925e-07	3.80704e-07	2.03782e-06	7.12036e-08		1411	0	3.14338e-07	5.36595e-08	2.42448e-06	1.5914e-06	1.74113e-07	8.83854e-07	1.11374e-07	3.61949e-07	2.47452e-06	8.92265e-08
1412	0	1.87356e-07	3.4849e-08	1.61832e-06	1.07046e-06	1.20532e-07	7.69177e-07	1.40332e-07	2.92942e-07	2.42444e-06	6.5288e-08		1412	0	2.88487e-07	4.35169e-08	1.08199e-06	1.17795e-06	1.73996e-07	8.55386e-07	2.01178e-07	3.41292e-07	2.98168e-06	6.74364e-08
1413	0	2.39462e-07	4.51561e-08	2.06812e-06	1.40685e-06	1.5684e-07	8.77562e-07	1.88371e-07	2.87194e-07	2.9732e-06	6.45205e-08		1413	0	2.16959e-07	6.56475e-08	2.80656e-06	1.9706e-06	1.76138e-07	1.09405e-06	1.23648e-07	3.7193e-07	2.18242e-06	1.00531e-07
1414	0	2.82201e-07	4.34007e-08	1.69507e-06	1.40989e-06	1.39262e-07	9.26777e-07	8.85981e-08	3.45502e-07	2.41926e-06	6.9955e-08		1414	0	2.56396e-07	5.35745e-08	2.37123e-06	1.64325e-06	1.74558e-07	9.12756e-07	1.19998e-07	3.65435e-07	2.3851e-06	9.02066e-08
1415	0	6.89302e-08	2.52801e-08	1.4807e-06	6.76024e-07	9.04631e-08	5.76438e-07	1.99869e-07	2.23943e-07	2.16116e-06	5.58828e-08		1415	0	1.78096e-07	7.91288e-08	3.27219e-06	1.97858e-06	1.77066e-07	9.89475e-07	1.16752e-07	4.42959e-07	2.53676e-06	1.114e-07
1416	0	3.75244e-07	4.91498e-08	1.89854e-06	1.73615e-06	1.67977e-07	1.06908e-06	7.68548e-08	4.17911e-07	2.79794e-06	7.83498e-08		1416	0	3.7188e-07	4.67972e-08	1.64539e-06	1.29836e-06	1.67883e-07	8.60654e-07	6.48907e-08	3.55427e-07	2.77883e-06	7.43487e-08
1417	0	3.72849e-07	4.37657e-08	1.65639e-06	1.60854e-06	1.51923e-07	1.01113e-06	8.97591e-08	4.17927e-07	2.56232e-06	7.94997e-08		1417	0	2.02944e-07	6.60079e-08	3.18113e-06	2.06874e-06	1.97278e-07	1.03875e-06	1.20725e-07	3.97514e-07	2.23269e-06	1.04542e-07
1418	0	2.99995e-07	4.83717e-08	2.09416e-06	1.69156e-06	1.76885e-07	9.73745e-07	7.9601e-08	3.53412e-07	3.13685e-06	7.52245e-08		1418	0	1.94285e-07	5.71344e-08	2.65316e-06	1.91832e-06	2.05296e-07	1.098e-06	6.5412e-08	3.83821e-07	2.29463e-06	9.32528e-08
1419	0	2.32209e-07	3.06869e-08	1.55294e-06	1.26347e-06	1.21377e-07	8.4143e-07	1.78708e-07	2.72018e-07	2.51192e-06	6.58307e-08		1419	0	3.2823e-07	4.79906e-08	1.95942e-06	1.25034e-06	1.4262e-07	7.14504e-07	1.95027e-07	3.59971e-07	2.32033e-06	8.42243e-08
1420	0	2.91862e-07	3.97221e-08	1.64218e-06	1.38382e-06	1.38303e-07	9.0541e-07	1.26055e-07	3.58754e-07	2.51722e-06	7.26288e-08		1420	0	3.22332e-07	4.96558e-08	1.62502e-06	1.42901e-06	1.81426e-07	9.43538e-07	9.53125e-08	3.66786e-07	2.84953e-06	7.50689e-08
1421	0	9.89931e-08	2.375e-08	1.07073e-06	7.05093e-07	9.63137e-08	7.10582e-07	1.91103e-07	3.38177e-07	1.92521e-06	5.97556e-08		1421	0	2.08889e-07	6.19293e-08	2.59249e-06	1.92469e-06	1.99258e-07	1.0619e-06	1.11059e-07	3.96378e-07	2.48056e-06	9.42297e-08
1422	0	4.22353e-07	5.31625e-08	1.98127e-06	1.89801e-06	1.79775e-07	1.14974e-06	5.9641e-08	4.50908e-07	2.88419e-06	8.17022e-08		1422	0	1.56078e-07	2.3964e-08	9.12921e-07	8.83788e-07	1.18716e-07	5.87157e-07	1.75123e-07	2.76071e-07	2.3489e-06	6.94865e-08
1423	0	2.27751e-07	3.55154e-08	1.61044e-06	1.16456e-06	1.22547e-07	8.0221e-07	2.03266e-07	2.99767e-07	2.44983e-06	6.70444e-08		1423	0	3.56253e-07	4.97836e-08	2.01581e-06	1.41558e-06	1.69281e-07	8.60304e-07	8.32562e-08	3.57183e-07	2.63508e-06	8.11337e-08
1424	0	1.92748e-07	4.16651e-08	1.93188e-06	1.12746e-06	1.46788e-07	8.24292e-07	2.19176e-07	2.44853e-07	2.7773e-06	5.87109e-08		1424	0	2.55559e-07	3.81206e-08	1.46319e-06	1.33352e-06	1.44923e-07	7.30288e-07	1.41753e-07	3.2285e-07	2.44815e-06	7.21198e-08
1425	0	3.69308e-07	3.85988e-08	1.39049e-06	1.80771e-06	1.47725e-07	1.03249e-06	4.81771e-08	4.58822e-07	2.32097e-06	8.49137e-08		1425	0	2.64018e-07	4.52738e-08	1.90096e-06	1.08523e-06	1.40156e-07	7.34112e-07	2.29761e-07	3.21579e-07	2.00356e-06	8.38383e-08
1426	0	3.45166e-07	5.13316e-08	2.098e-06	1.73722e-06	1.77543e-07	1.04137e-06	9.89379e-08	3.79144e-07	3.03412e-06	7.4025e-08		1426	0	2.98378e-07	5.50269e-08	1.84523e-06	1.60966e-06	1.95874e-07	1.02551e-06	1.0672e-07	3.82927e-07	2.87434e-06	7.89856e-08
1427	0	2.11531e-07	4.0293e-08	1.88308e-06	1.24805e-06	1.38952e-07	8.2258e-07	2.02631e-07	2.77756e-07	2.74291e-06	6.37751e-08		1427	0	2.06904e-07	6.84497e-08	3.37402e-06	2.14242e-06	2.01499e-07	1.05325e-06	1.22284e-07	4.01983e-07	2.2199e-06	1.07465e-07
1428	0	1.80222e-07	2.92694e-08	1.3392e-06	1.00885e-06	1.05554e-07	7.48583e-07	7.6254e-08	3.26016e-07	2.16253e-06	7.18005e-08		1428	0	4.48955e-07	5.08575e-08	2.01468e-06	1.25831e-06	1.72064e-07	8.64412e-07	5.96167e-08	3.62305e-07	2.63746e-06	7.61312e-08
1429	0	4.15523e-07	4.93716e-08	1.8188e-06	1.80368e-06	1.6841e-07	1.10749e-06	6.5852e-08	4.49092e-07	2.72335e-06	8.21775e-08		1429	0	1.2577e-07	3.06551e-08	1.516e-06	1.45097e-06	1.48213e-07	8.52176e-07	7.25072e-08	2.72336e-07	1.96914e-06	7.76717e-08
1430	0	3.25598e-07	4.35459e-08	1.57834e-06	1.57434e-06	1.43448e-07	8.73421e-07	8.53291e-08	4.31292e-07	2.73478e-06	8.24678e-08		1430	0	2.34381e-07	5.62316e-08	2.264e-06	1.73432e-06	1.88139e-07	9.98098e-07	1.14506e-07	3.80277e-07	2.53095e-06	8.83971e-08
1431	0	3.29715e-07	3.43709e-08	1.30654e-06	1.43638e-06	1.28346e-07	9.16357e-07	5.52265e-08	4.0859e-07	2.15557e-06	8.31049e-08		1431	0	2.02019e-07	4.41263e-08	2.27853e-06	1.6269e-06	1.53794e-07	8.39262e-07	1.62198e-07	3.27182e-07	1.59723e-06	9.87703e-08
1432	0	3.08155e-07	5.07055e-08	2.17483e-06	1.6584e-06	1.77025e-07	9.8665e-07	1.3256e-07	3.38708e-07	3.12798e-06	6.97521e-08		1432	0	1.75199e-07	3.99679e-08	1.66884e-06	1.39412e-06	1.56743e-07	8.28904e-07	1.09239e-07	3.31205e-07	2.42724e-06	8.01356e-08
1433	0	2.36913e-07	3.5399e-08	1.59082e-06	1.17404e-06	1.22332e-07	8.05358e-07	2.07071e-07	3.04241e-07	2.43578e-06	6.78831e-08		1433	0	2.40054e-07	6.1418e-08	2.35152e-06	1.86765e-06	2.04922e-07	1.0864e-06	1.09375e-07	3.98768e-07	2.68166e-06	8.89464e-08
1434	0	5.39487e-07	5.77509e-08	1.94299e-06	2.18976e-06	1.95287e-07	1.30952e-06	2.82935e-08	5.24372e-07	2.9111e-06	9.0386e-08		1434	0	2.65848e-07	3.83476e-08	1.2174e-06	1.31233e-06	1.50652e-07	7.49072e-07	7.74673e-08	3.30168e-07	2.90311e-06	6.97e-08
1435	0	1.45869e-07	3.1314e-08	1.16635e-06	8.07507e-07	1.168e-07	7.16535e-07	1.10454e-07	2.26463e-07	2.68443e-06	5.41839e-08		1435	0	8.80506e-08	4.42324e-08	2.09658e-06	1.69641e-06	1.5841e-07	8.88604e-07	8.43204e-08	3.40594e-07	2.15408e-06	8.65203e-08
1436	0	2.45095e-07	4.17125e-08	1.86317e-06	1.34401e-06	1.44984e-07	8.6785e-07	1.63064e-07	3.08722e-07	2.74387e-06	6.68118e-08		1436	0	3.33303e-07	4.72303e-08	1.72916e-06	1.35537e-06	1.67965e-07	8.67919e-07	8.58157e-08	3.55058e-07	2.68505e-06	7.7059e-08
1437	0	2.50019e-07	2.15202e-08	1.1882e-06	1.30839e-06	1.26723e-07	6.09269e-07	1.17925e-07	3.80704e-07	2.03782e-06	7.12036e-08		1437	0	3.14338e-07	5.36595e-08	2.42448e-06	1.5914e-06	1.74113e-07	8.83854e-07	1.11374e-07	3.61949e-07	2.47452e-06	8.92265e-08
1438	0	1.87356e-07	3.4849e-08	1.61832e-06	1.07046e-06	1.20532e-07	7.69177e-07	1.40332e-07	2.92942e-07	2.42444e-06	6.5288e-08		1438	0	2.88487e-07	4.35169e-08	1.08199e-06	1.17795e-06	1.73996e-07	8.55386e-07	2.01178e-07	3.41292e-07	2.98168e-06	6.74364e-08
1439	0	2.39462e-07	4.51561e-08	2.06812e-06	1.40685e-06	1.5684e-07	8.77562e-07	1.88371e-07	2.87194e-07	2.9732e-06	6.45205e-08		1439	0	2.16959e-07	6.56475e-08	2.80656e-06	1.9706e-06	1.76138e-07	1.09405e-06	1.23648e-07	3.7193e-07	2.18242e-06	1.00531e-07
1440	0	2.82201e-07	4.34007e-08	1.69507e-06	1.40989e-06	1.39262e-07	9.26777e-07	8.85981e-08	3.45502e-07	2.41926e-06	6.9955e-08		1440	0	2.56396e-07	5.35745e-08	2.37123e-06	1.64325e-06	1.74558e-07	9.12756e-07	1.19998e-07	3.65435e-07	2.3851e-06	9.02066e-08
1441	0	6.89302e-08	2.52801e-08	1.4807e-06	6.76024e-07	9.04631e-08	5.76438e-07	1.99869e-07	2.23943e-07	2.16116e-06	5.58828e-08		1441	0	1.78096e-07	7.91288e-08	3.27219e-06	1.97858e-06	1.77066e-07	9.89475e-07	1.16752e-07	4.42959e-07	2.53676e-06	1.114e-07
1442	0	3.75244e-07	4.91498e-08	1.89854e-06	1.73615e-06	1.67977e-07	1.06908e-06	7.68548e-08	4.17911e-07	2.79794e-06	7.83498e-08		1442	0	3.7188e-07	4.67972e-08	1.64539e-06	1.29836e-06	1.67883e-07	8.60654e-07	6.48907e-08	3.55427e-07	2.77883e-06	7.43487e-08
1443	0	3.72849e-07	4.37657e-08	1.65639e-06	1.60854e-06	1.51923e-07	1.01113e-06	8.97591e-08	4.17927e-07	2.56232e-06	7.94997e-08		1443	0	2.02944e-07	6.60079e-08	3.18113e-06	2.06874e-06	1.97278e-07	1.03875e-06	1.20725e-07	3.97514e-07	2.23269e-06	1.04542e-07
1444	0	2.99995e-07	4.83717e-08	2.09416e-06	1.69156e-06	1.76885e-07	9.73745e-07	7.9601e-08	3.53412e-07	3.13685e-06	7.52245e-08		1444	0	1.94285e-07	5.71344e-08	2.65316e-06	1.91832e-06	2.05296e-07	1.098e-06	6.5412e-08	3.83821e-07	2.29463e-06	9.32528e-08
1445	0	2.32209e-07	3.06869e-08	1.55294e-06	1.26347e-06	1.21377e-07	8.4143e-07	1.78708e-07	2.72018e-07	2.51192e-06	6.58307e-08		1445	0	3.2823e-07	4.79906e-08	1.95942e-06	1.25034e-06	1.4262e-07	7.14504e-07	1.95027e-07	3.59971e-07	2.32033e-06	8.42243e-08
1446	0	2.91862e-07	3.97221e-08	1.64218e-06	1.38382e-06	1.38303e-07	9.0541e-07	1.26055e-07	3.58754e-07	2.51722e-06	7.26288e-08		1446	0	3.22332e-07	4.96558e-08	1.62502e-06	1.42901e-06	1.81426e-07	9.43538e-07	9.53125e-08	3.66786e-07	2.84953e-06	7.50689e-08
1447	0	9.89931e-08	2.375e-08	1.07073e-06	7.05093e-07	9.63137e-08	7.10582e-07	1.91103e-07	3.38177e-07	1.92521e-06	5.97556e-08		1447	0	2.08889e-07	6.19293e-08	2.59249e-06	1.92469e-06	1.99258e-07	1.0619e-06	1.11059e-07	3.96378e-07	2.48056e-06	9.42297e-08
1448	0	4.22353e-07	5.31625e-08	1.98127e-06	1.89801e-06	1.79775e-07	1.14974e-06	5.9641e-08	4.50908e-07	2.88419e-06	8.17022e-08		1448	0	1.56078e-07	2.3964e-08	9.12921e-07	8.83788e-07	1.18716e-07	5.87157e-07	1.75123e-07	2.76071e-07	2.3489e-06	6.94865e-08
1449	0	2.27751e-07	3.55154e-08	1.61044e-06	1.16456e-06	1.22547e-07	8.0221e-07	2.03266e-07	2.99767e-07	2.44983e-06	6.70444e-08		1449	0	3.56253e-07	4.97836e-08	2.01581e-06	1.41558e-06	1.69281e-07	8.60304e-07	8.32562e-08	3.57183e-07	2.63508e-06	8.11337e-08
1450	0	1.92748e-07	4.16651e-08	1.93188e-06	1.12746e-06	1.46788e-07	8.24292e-07	2.19176e-07	2.44853e-07	2.7773e-06	5.87109e-08		1450	0	2.55559e-07	3.81206e-08	1.46319e-06	1.33352e-06	1.44923e-07	7.30288e-07	1.41753e-07	3.2285e-07	2.44815e-06	7.21198e-08
1451	0	3.69308e-07	3.85988e-08	1.39049e-06	1.80771e-06	1.47725e-07	1.03249e-06	4.81771e-08	4.58822e-07	2.32097e-06	8.49137e-08		1451	0	2.64018e-07	4.52738e-08	1.90096e-06	1.08523e-06	1.40156e-07	7.34112e-07	2.29761e-07	3.21579e-07	2.00356e-06	8.38383e-08
1452	0	3.45166e-07	5.13316e-08	2.098e-06	1.73722e-06	1.77543e-07	1.04137e-06	9.89379e-08	3.79144e-07	3.03412e-06	7.4025e-08		1452	0	2.98378e-07	5.50269e-08	1.84523e-06	1.60966e-06	1.95874e-07	1.02551e-06	1.0672e-07	3.82927e-07	2.87434e-06	7.89856e-08
1453	0	2.11531e-07	4.0293e-08	1.88308e-06	1.24805e-06	1.38952e-07	8.2258e-07	2.02631e-07	2.77756e-07	2.74291e-06	6.37751e-08		1453	0	2.06904e-07	6.84497e-08	3.37402e-06	2.14242e-06	2.01499e-07	1.05325e-06	1.22284e-07	4.01983e-07	2.2199e-06	1.07465e-07
1454	0	1.80222e-07	2.92694e-08	1.3392e-06	1.00885e-06	1.05554e-07	7.48583e-07	7.6254e-08	3.26016e-07	2.16253e-06	7.18005e-08		1454	0	4.48955e-07	5.08575e-08	2.01468e-06	1.25831e-06	1.72064e-07	8.64412e-07	5.96167e-08	3.62305e-07	2.63746e-06	7.61312e-08
1455	0	4.15523e-07	4.93716e-08	1.8188e-06	1.80368e-06	1.6841e-07	1.10749e-06	6.5852e-08	4.49092e-07	2.72335e-06	8.21775e-08		1455	0	1.2577e-07	3.06551e-08	1.516e-06	1.45097e-06	1.48213e-07	8.52176e-07	7.25072e-08	2.72336e-07	1.96914e-06	7.76717e-08
1456	0	3.25598e-07	4.35459e-08	1.57834e-06	1.57434e-06	1.43448e-07	8.73421e-07	8.53291e-08	4.31292e-07	2.73478e-06	8.24678e-08		1456	0	2.34381e-07	5.62316e-08	2.264e-06	1.73432e-06	1.88139e-07	9.98098e-07	1.14506e-07	3.80277e-07	2.53095e-06	8.83971e-08
1457	0	3.29715e-07	3.43709e-08	1.30654e-06	1.43638e-06	1.28346e-07	9.16357e-07	5.52265e-08	4.0859e-07	2.15557e-06	8.31049e-08		1457	0	2.02019e-07	4.41263e-08	2.27853e-06	1.6269e-06	1.53794e-07	8.39262e-07	1.62198e-07	3.27182e-07	1.59723e-06	9.87703e-08
1458	0	3.08155e-07	5.07055e-08	2.17483e-06	1.6584e-06	1.77025e-07	9.8665e-07	1.3256e-07	3.38708e-07	3.12798e-06	6.97521e-08		1458	0	1.75199e-07	3.99679e-08	1.66884e-06	1.39412e-06	1.56743e-07	8.28904e-07	1.09239e-07	3.31205e-07	2.42724e-06	8.01356e-08
1459	0	2.36913e-07	3.5399e-08	1.59082e-06	1.17404e-06	1.22332e-07	8.05358e-07	2.07071e-07	3.04241e-07	2.43578e-06	6.78831e-08		1459	0	2.40054e-07	6.1418e-08	2.35152e-06	1.86765e-06	2.04922e-07	1.0864e-06	1.09375e-07	3.98768e-07	2.68166e-06	8.89464e-08
1460	0	5.39487e-07	5.77509e-08	1.94299e-06	2.18976e-06	1.95287e-07	1.30952e-06	2.82935e-08	5.24372e-07	2.9111e-06	9.0386e-08		1460	0	2.65848e-07	3.83476e-08	1.2174e-06	1.31233e-06	1.50652e-07	7.49072e-07	7.74673e-08	3.30168e-07	2.90311e-06	6.97e-08
1461	0	1.45869e-07	3.1314e-08	1.16635e-06	8.07507e-07	1.168e-07	7.16535e-07	1.10454e-07	2.26463e-07	2.68443e-06	5.41839e-08		1461	0	8.80506e-08	4.42324e-08	2.09658e-06	1.69641e-06	1.5841e-07	8.88604e-07	8.43204e-08	3.40594e-07	2.15408e-06	8.65203e-08
1462	0	2.45095e-07	4.17125e-08	1.86317e-06	1.34401e-06	1.44984e-07	8.6785e-07	1.63064e-07	3.08722e-07	2.74387e-06	6.68118e-08		1462	0	3.33303e-07	4.72303e-08	1.72916e-06	1.35537e-06	1.67965e-07	8.67919e-07	8.58157e-08	3.55058e-07	2.68505e-06	7.7059e-08
1463	0	2.50019e-07	2.15202e-08	1.1882e-06	1.30839e-06	1.26723e-07	6.09269e-07	1.17925e-07	3.80704e-07	2.03782e-06	7.12036e-08		1463	0	3.14338e-07	5.36595e-08	2.42448e-06	1.5914e-06	1.74113e-07	8.83854e-07	1.11374e-07	3.61949e-07	2.47452e-06	8.92265e-08
1464	0	1.87356e-07	3.4849e-08	1.61832e-06	1.07046e-06	1.20532e-07	7.69177e-07	1.40332e-07	2.92942e-07	2.42444e-06	6.5288e-08		1464	0	2.88487e-07	4.35169e-08	1.08199e-06	1.17795e-06	1.73996e-07	8.55386e-07	2.01178e-07	3.41292e-07	2.98168e-06	6.74364e-08
1465	0	2.39462e-07	4.51561e-08	2.06812e-06	1.40685e-06	1.5684e-07	8.77562e-07	1.88371e-07	2.87194e-07	2.9732e-06	6.45205e-08		1465	0	2.16959e-07	6.56475e-08	2.80656e-06	1.9706e-06	1.76138e-07	1.09405e-06	1.23648e-07	3.7193e-07	2.18242e-06	1.00531e-07
1466	0	2.82201e-07	4.34007e-08	1.69507e-06	1.40989e-06	1.39262e-07	9.26777e-07	8.85981e-08	3.45502e-07	2.41926e-06	6.9955e-08		1466	0	2.56396e-07	5.35745e-08	2.37123e-06	1.64325e-06	1.74558e-07	9.12756e-07	1.19998e-07	3.65435e-07	2.3851e-06	9.02066e-08
1467	0	6.89302e-08	2.52801e-08	1.4807e-06	6.76024e-07	9.04631e-08	5.76438e-07	1.99869e-07	2.23943e-07	2.16116e-06	5.58828e-08		1467	0	1.78096e-07	7.91288e-08	3.27219e-06	1.97858e-06	1.77066e-07	9.89475e-07	1.16752e-07	4.42959e-07	2.53676e-06	1.114e-07
1468	0	3.75244e-07	4.91498e-08	1.89854e-06	1.73615e-06	1.67977e-07	1.06908e-06	7.68548e-08	4.17911e-07	2.79794e-06	7.83498e-08		1468	0	3.7188e-07	4.67972e-08	1.64539e-06	1.29836e-06	1.67883e-07	8.60654e-07	6.48907e-08	3.55427e-07	2.77883e-06	7.43487e-08
1469	0	3.72849e-07	4.37657e-08	1.65639e-06	1.60854e-06	1.51923e-07	1.01113e-06	8.97591e-08	4.17927e-07	2.56232e-06	7.94997e-08		1469	0	2.02944e-07	6.60079e-08	3.18113e-06	2.06874e-06	1.97278e-07	1.03875e-06	1.20725e-07	3.97514e-07	2.23269e-06	1.04542e-07
1470	0	2.99995e-07	4.83717e-08	2.09416e-06	1.69156e-06	1.76885e-07	9.73745e-07	7.9601e-08	3.53412e-07	3.13685e-06	7.52245e-08		1470	0	1.94285e-07	5.71344e-08	2.65316e-06	1.91832e-06	2.05296e-07	1.098e-06	6.5412e-08	3.83821e-07	2.29463e-06	9.32528e-08
1471	0	2.32209e-07	3.06869e-08	1.55294e-06	1.26347e-06	1.21377e-07	8.4143e-07	1.78708e-07	2.72018e-07	2.51192e-06	6.58307e-08		1471	0	3.2823e-07	4.79906e-08	1.95942e-06	1.25034e-06	1.4262e-07	7.14504e-07	1.95027e-07	3.59971e-07	2.32033e-06	8.42243e-08
1472	0	2.91862e-07	3.97221e-08	1.64218e-06	1.38382e-06	1.38303e-07	9.0541e-07	1.26055e-07	3.58754e-07	2.51722e-06	7.26288e-08		1472	0	3.22332e-07	4.96558e-08	1.62502e-06	1.42901e-06	1.81426e-07	9.43538e-07	9.53125e-08	3.66786e-07	2.84953e-06	7.50689e-08
1473	0	9.89931e-08	2.375e-08	1.07073e-06	7.05093e-07	9.63137e-08	7.10582e-07	1.91103e-07	3.38177e-07	1.92521e-06	5.97556e-08		1473	0	2.08889e-07	6.19293e-08	2.59249e-06	1.92469e-06	1.99258e-07	1.0619e-06	1.11059e-07	3.96378e-07	2.48056e-06	9.42297e-08
1474	0	4.22353e-07	5.31625e-08	1.98127e-06	1.89801e-06	1.79775e-07	1.14974e-06	5.9641e-08	4.50908e-07	2.88419e-06	8.17022e-08		1474	0	1.56078e-07	2.3964e-08	9.12921e-07	8.83788e-07	1.18716e-07	5.87157e-07	1.75123e-07	2.76071e-07	2.3489e-06	6.94865e-08
1475	0	2.27751e-07	3.55154e-08	1.61044e-06	1.16456e-06	1.22547e-07	8.0221e-07	2.03266e-07	2.99767e-07	2.44983e-06	6.70444e-08		1475	0	3.56253e-07	4.97836e-08	2.01581e-06	1.41558e-06	1.69281e-07	8.60304e-07	8.32562e-08	3.57183e-07	2.63508e-06	8.11337e-08
1476	0	1.92748e-07	4.16651e-08	1.93188e-06	1.12746e-06	1.46788e-07	8.24292e-07	2.19176e-07	2.44853e-07	2.7773e-06	5.87109e-08		1476	0	2.55559e-07	3.81206e-08	1.46319e-06	1.33352e-06	1.44923e-07	7.30288e-07	1.41753e-07	3.2285e-07	2.44815e-06	7.21198e-08
1477	0	3.69308e-07	3.85988e-08	1.39049e-06	1.80771e-06	1.47725e-07	1.03249e-06	4.81771e-08	4.58822e-07	2.32097e-06	8.49137e-08		1477	0	2.64018e-07	4.52738e-08	1.90096e-06	1.08523e-06	1.40156e-07	7.34112e-07	2.29761e-07	3.21579e-07	2.00356e-06	8.38383e-08
1478	0	3.45166e-07	5.13316e-08	2.098e-06	1.73722e-06	1.77543e-07	1.04137e-06	9.89379e-08	3.79144e-07	3.03412e-06	7.4025e-08		1478	0	2.98378e-07	5.50269e-08	1.84523e-06	1.60966e-06	1.95874e-07	1.02551e-06	1.0672e-07	3.82927e-07	2.87434e-06	7.89856e-08
1479	0	2.11531e-07	4.0293e-08	1.88308e-06	1.24805e-06	1.38952e-07	8.2258e-07	2.02631e-07	2.77756e-07	2.74291e-06	6.37751e-08		1479	0	2.06904e-07	6.84497e-08	3.37402e-06	2.14242e-06	2.01499e-07	1.05325e-06	1.22284e-07	4.01983e-07	2.2199e-06	1.07465e-07
1480	0	1.80222e-07	2.92694e-08	1.3392e-06	1.00885e-06	1.05554e-07	7.48583e-07	7.6254e-08	3.26016e-07	2.16253e-06	7.18005e-08		1480	0	4.48955e-07	5.08575e-08	2.01468e-06	1.25831e-06	1.72064e-07	8.64412e-07	5.96167e-08	3.62305e-07	2.63746e-06	7.61312e-08
1481	0	4.15523e-07	4.93716e-08	1.8188e-06	1.80368e-06	1.6841e-07	1.10749e-06	6.5852e-08	4.49092e-07	2.72335e-06	8.21775e-08		1481	0	1.2577e-07	3.06551e-08	1.516e-06	1.45097e-06	1.48213e-07	8.52176e-07	7.25072e-08	2.72336e-07	1.96914e-06	7.76717e-08
1482	0	3.25598e-07	4.35459e-08	1.57834e-06	1.57434e-06	1.43448e-07	8.73421e-07	8.53291e-08	4.31292e-07	2.73478e-06	8.24678e-08		1482	0	2.34381e-07	5.62316e-08	2.264e-06	1.73432e-06	1.88139e-07	9.98098e-07	1.14506e-07	3.80277e-07	2.53095e-06	8.83971e-08
1483	0	3.29715e-07	3.43709e-08	1.30654e-06	1.43638e-06	1.28346e-07	9.16357e-07	5.52265e-08	4.0859e-07	2.15557e-06	8.31049e-08		1483	0	2.02019e-07	4.41263e-08	2.27853e-06	1.6269e-06	1.53794e-07	8.39262e-07	1.62198e-07	3.27182e-07	1.59723e-06	9.87703e-08
1484	0	3.08155e-07	5.07055e-08	2.17483e-06	1.6584e-06	1.77025e-07	9.8665e-07	1.3256e-07	3.38708e-07	3.12798e-06	6.97521e-08		1484	0	1.75199e-07	3.99679e-08	1.66884e-06	1.39412e-06	1.56743e-07	8.28904e-07	1.09239e-07	3.31205e-07	2.42724e-06	8.01356e-08
1485	0	2.36913e-07	3.5399e-08	1.59082e-06	1.17404e-06	1.22332e-07	8.05358e-07	2.07071e-07	3.04241e-07	2.43578e-06	6.78831e-08		1485	0	2.40054e-07	6.1418e-08	2.35152e-06	1.86765e-06	2.04922e-07	1.0864e-06	1.09375e-07	3.98768e-07	2.68166e-06	8.89464e-08
1486	0	5.39487e-07	5.77509e-08	1.94299e-06	2.18976e-06	1.95287e-07	1.30952e-06	2.82935e-08	5.24372e-07	2.9111e-06	9.0386e-08		1486	0	2.65848e-07	3.83476e-08	1.2174e-06	1.31233e-06	1.50652e-07	7.49072e-07	7.74673e-08	3.30168e-07	2.90311e-06	6.97e-08
1487	0	1.45869e-07	3.1314e-08	1.16635e-06	8.07507e-07	1.168e-07	7.16535e-07	1.10454e-07	2.26463e-07	2.68443e-06	5.41839e-08		1487	0	8.80506e-08	4.42324e-08	2.09658e-06	1.69641e-06	1.5841e-07	8.88604e-07	8.43204e-08	3.40594e-07	2.15408e-06	8.65203e-08
1488	0	2.45095e-07	4.17125e-08	1.86317e-06	1.34401e-06	1.44984e-07	8.6785e-07	1.63064e-07	3.08722e-07	2.74387e-06	6.68118e-08		1488	0	3.33303e-07	4.72303e-08	1.72916e-06	1.35537e-06	1.67965e-07	8.67919e-07	8.58157e-08	3.55058e-07	2.68505e-06	7.7059e-08
1489	0	2.50019e-07	2.15202e-08	1.1882e-06	1.30839e-06	1.26723e-07	6.09269e-07	1.17925e-07	3.80704e-07	2.03782e-06	7.12036e-08		1489	0	3.14338e-07	5.36595e-08	2.42448e-06	1.5914e-06	1.74113e-07	8.83854e-07	1.11374e-07	3.61949e-07	2.47452e-06	8.92265e-08
1490	0	1.87356e-07	3.4849e-08	1.61832e-06	1.07046e-06	1.20532e-07	7.69177e-07	1.40332e-07	2.92942e-07	2.42444e-06	6.5288e-08		1490	0	2.88487e-07	4.35169e-08	1.08199e-06	1.17795e-06	1.73996e-07	8.55386e-07	2.01178e-07	3.41292e-07	2.98168e-06	6.74364e-08
1491	0	2.39462e-07	4.51561e-08	2.06812e-06	1.40685e-06	1.5684e-07	8.77562e-07	1.88371e-07	2.87194e-07	2.9732e-06	6.45205e-08		1491	0	2.16959e-07	6.56475e-08	2.80656e-06	1.9706e-06	1.76138e-07	1.09405e-06	1.23648e-07	3.7193e-07	2.18242e-06	1.00531e-07
1492	0	2.82201e-07	4.34007e-08	1.69507e-06	1.40989e-06	1.39262e-07	9.26777e-07	8.85981e-08	3.45502e-07	2.41926e-06	6.9955e-08		1492	0	2.56396e-07	5.35745e-08	2.37123e-06	1.64325e-06	1.74558e-07	9.12756e-07	1.19998e-07	3.65435e-07	2.3851e-06	9.02066e-08
1493	0	6.89302e-08	2.52801e-08	1.4807e-06	6.76024e-07	9.04631e-08	5.76438e-07	1.99869e-07	2.23943e-07	2.16116e-06	5.58828e-08		1493	0	1.78096e-07	7.91288e-08	3.27219e-06	1.97858e-06	1.77066e-07	9.89475e-07	1.16752e-07	4.42959e-07	2.53676e-06	1.114e-07
1494	0	3.75244e-07	4.91498e-08	1.89854e-06	1.73615e-06	1.67977e-07	1.06908e-06	7.68548e-08	4.17911e-07	2.79794e-06	7.83498e-08		1494	0	3.7188e-07	4.67972e-08	1.64539e-06	1.29836e-06	1.67883e-07	8.60654e-07	6.48907e-08	3.55427e-07	2.77883e-06	7.43487e-08
[truncated: 8,506 more rows]

[truncated: 3 more sheets: Fig S5b - Cost, Fig S5c - Feasibility, Fig S6]
